# Supplementary material for: Integrative Analysis of Breast Cancer Cells Reveals an Epithelial-Mesenchymal Transition Role in Adaptation to Acidic Microenvironment
Source: Front Oncol. 2020 Mar 10;10:304. doi: 10.3389/fonc.2020.00304 (PMC7076123; doi:10.3389/fonc.2020.00304)
Supplement: Supplementary file 2 [file Data_Sheet_2.xlsx]

## Sheet: Supplementary Table 1
Supplementary Table 1- Differentially expressed gene list in AA-MCF7 cell vs. NA-MCF7 cells
Refseq	baseMean	log2FoldChange	lfcSE	stat	pvalue	padj	GeneSymbole
NM_002276	12169.3	-8.36151	0.315865	-26.4718	2.04961e-154	2.08875e-150	KRT19
NM_000064	4247.51	8.32249	0.33283	25.0052	5.36333e-138	2.73289e-134	C3
NM_006829	16872.6	5.93191	0.278981	21.2627	2.51367e-100	8.53894e-97	ADIRF
XR_001743865	6015.64	-10.3489	0.488406	-21.1892	1.20175e-99	3.06175e-96	LOC107986528
NM_005564	4034.1	7.46229	0.358703	20.8035	4.01949e-96	8.19252e-93	LCN2
NM_001540	7708.63	-5.44421	0.273629	-19.8964	4.37484e-88	7.43066e-85	HSPB1
NM_000346	10681.8	5.01565	0.254074	19.7409	9.61184e-87	1.39935e-83	SOX9
NM_005562	3462.29	5.05844	0.258808	19.5451	4.53735e-85	5.78002e-82	LAMC2
NM_005514	1302.05	7.24069	0.374247	19.3474	2.14453e-83	2.42832e-80	HLA-B
NM_001958	6707.44	-11.6424	0.602941	-19.3094	4.4811e-83	4.56669e-80	EEF1A2
NR_026869	2428.49	-8.48077	0.439618	-19.2912	6.3649e-83	5.89679e-80	LINC00052
NM_024577	1060.72	7.02205	0.365915	19.1904	4.4541e-82	3.78265e-79	SH3TC2
NM_001190452	4657.05	4.51799	0.245971	18.368	2.37108e-75	1.85874e-72	MTRNR2L1
NM_000422	2324.31	6.52761	0.35646	18.3123	6.59789e-75	4.80279e-72	KRT17
NM_001423	810.977	7.65262	0.450946	16.9701	1.36584e-64	9.27954e-62	EMP1
NM_032521	2383.98	-4.62614	0.279039	-16.5789	9.90738e-62	6.31038e-59	PARD6B
NM_005228	1224.17	5.10715	0.313097	16.3117	8.14355e-60	4.88182e-57	EGFR
NM_002862	4697.25	3.97207	0.243613	16.3049	9.11262e-60	5.15926e-57	PYGB
NM_014601	2047.47	4.84505	0.300153	16.1419	1.29467e-58	6.9442e-56	EHD2
NM_003012	5332.15	13.1774	0.873389	15.0877	1.95248e-51	9.94885e-49	SFRP1
NM_003088	1849.54	4.55404	0.313878	14.5089	1.06372e-47	5.16207e-45	FSCN1
NM_005557	445.76	5.50455	0.399002	13.7958	2.70101e-43	1.19678e-40	KRT16
NM_025069	553.631	-5.66739	0.410804	-13.7958	2.70002e-43	1.19678e-40	ZNF703
NR_026812	380.851	6.93453	0.512945	13.5191	1.20724e-41	5.12623e-39	RUNX1-IT1
NM_017671	671.344	5.01802	0.38037	13.1925	9.69309e-40	3.95129e-37	FERMT1
NM_001759	1709.7	11.5279	0.876806	13.1476	1.75637e-39	6.88429e-37	CCND2
NM_006271	5415.85	13.7786	1.05036	13.118	2.59808e-39	9.80632e-37	S100A1
NM_014899	981.891	-4.14199	0.316472	-13.088	3.85525e-39	1.40317e-36	RHOBTB3
NM_001901	568.221	4.84393	0.370609	13.0702	4.87474e-39	1.71305e-36	CTGF
NM_002117	1669.77	3.68466	0.282384	13.0484	6.48987e-39	2.20461e-36	HLA-C
NM_005544	2240.9	-3.74563	0.290619	-12.8884	5.22859e-38	1.71886e-35	IRS1
NM_019058	2477.35	4.14729	0.32729	12.6716	8.49653e-37	2.70588e-34	DDIT4
NM_001432	335.253	7.18348	0.574135	12.5118	6.43174e-36	1.98624e-33	EREG
NM_002458	1483.82	-5.29177	0.427009	-12.3926	2.86511e-35	8.58775e-33	MUC5B
NM_052932	10947.7	3.32811	0.270906	12.2851	1.08926e-34	3.1716e-32	TMEM123
NM_005226	481.154	-5.08564	0.417911	-12.1692	4.53504e-34	1.28379e-31	S1PR3
NM_000104	2420.36	-3.92866	0.32332	-12.151	5.66526e-34	1.5604e-31	CYP1B1
NM_007085	316.683	6.2546	0.524147	11.9329	7.97318e-33	2.13828e-30	FSTL1
NM_000201	641.536	4.06898	0.341835	11.9034	1.13663e-32	2.97009e-30	ICAM1
NM_003048	530.387	-6.62905	0.558356	-11.8724	1.6459e-32	4.19333e-30	SLC9A2
NM_000101	556.83	-8.25811	0.699178	-11.8112	3.41732e-32	8.49411e-30	CYBA
XM_011535547	351.393	-6.48931	0.551837	-11.7595	6.31283e-32	1.53176e-29	ESR1
NM_014508	505.136	9.34748	0.799938	11.6853	1.51613e-31	3.59322e-29	APOBEC3C
NM_002507	6660.55	9.95181	0.865407	11.4996	1.32565e-30	3.07038e-28	NGFR
NM_005994	419.453	-5.45859	0.475387	-11.4824	1.61687e-30	3.66167e-28	TBX2
NM_012232	283.814	5.32492	0.463995	11.4763	1.73648e-30	3.84705e-28	CAVIN1
NM_001085	31380	3.3028	0.288246	11.4583	2.13757e-30	4.63489e-28	SERPINA3
NM_015130	3287.59	-2.84884	0.250184	-11.387	4.85541e-30	1.03086e-27	TBC1D9
NM_032947	629.652	3.98112	0.349724	11.3836	5.04704e-30	1.04968e-27	SMIM3
XR_001737684	248.326	6.42411	0.571159	11.2475	2.38268e-29	4.85639e-27	-
NM_030938	15640.3	-2.6627	0.240675	-11.0635	1.88694e-28	3.77054e-26	VMP1
NM_032208	685.477	4.75658	0.43512	10.9317	8.13527e-28	1.59436e-25	ANTXR1
NM_001814	1201.69	3.68691	0.338228	10.9007	1.14429e-27	2.20028e-25	CTSC
NM_001945	280.067	4.87789	0.447864	10.8915	1.266e-27	2.38922e-25	HBEGF
NM_005567	2779.72	2.94752	0.271894	10.8407	2.20765e-27	4.09057e-25	LGALS3BP
NM_001552	829.773	-4.74246	0.438307	-10.8199	2.7695e-27	5.03999e-25	IGFBP4
NR_002728	3879.5	-2.76593	0.255813	-10.8123	3.0093e-27	5.38031e-25	KCNQ1OT1
NM_005872	4624.86	-3.21503	0.298718	-10.7627	5.16074e-27	9.06777e-25	BCAS2
XR_922175	1251.72	3.66051	0.341926	10.7056	9.58592e-27	1.65576e-24	LOC105371453
NM_024769	259.588	5.76512	0.538953	10.6969	1.05252e-26	1.78771e-24	CLMP
NM_021229	1702.7	3.82799	0.359963	10.6344	2.06163e-26	3.44427e-24	NTN4
XM_006714565	656.63	4.25046	0.406141	10.4655	1.24463e-25	2.0458e-23	EFNA5
NM_004995	303.119	8.62895	0.829062	10.4081	2.27762e-25	3.68433e-23	MMP14
NM_007231	1135.54	-3.90705	0.377682	-10.3448	4.41786e-25	7.03475e-23	SLC6A14
NM_173600	201.969	5.6851	0.550956	10.3186	5.80566e-25	9.10238e-23	MUC19
NM_002524	4788.5	-3.02995	0.294249	-10.2972	7.25224e-25	1.11981e-22	NRAS
NM_016125	782.292	-3.57999	0.353652	-10.1229	4.37079e-24	6.64816e-22	RNFT1
XM_011525334	316.299	-4.79147	0.475569	-10.0752	7.10937e-24	1.06546e-21	BRIP1
NM_003299	12843.5	2.35648	0.233986	10.071	7.4196e-24	1.09584e-21	HSP90B1
NM_005978	14503.4	11.2825	1.12951	9.98885	1.70541e-23	2.48284e-21	S100A2
NM_007021	184.886	5.48397	0.553528	9.9073	3.86948e-23	5.55407e-21	DEPP1
NR_003190	187.571	6.08307	0.615415	9.8845	4.85993e-23	6.87882e-21	USP32P1
NM_001570	214.31	5.87665	0.596325	9.85476	6.53699e-23	9.12581e-21	IRAK2
NM_012168	657.412	3.09158	0.316873	9.75652	1.7299e-22	2.38235e-20	FBXO2
NM_001947	366.19	3.74951	0.384479	9.75218	1.80547e-22	2.45327e-20	DUSP7
NM_014331	1101.59	2.96093	0.304501	9.72387	2.38528e-22	3.19847e-20	SLC7A11
NM_003851	2544.16	2.45964	0.254451	9.66646	4.18606e-22	5.54028e-20	CREG1
NM_001943	2139.01	2.57221	0.267801	9.6049	7.62295e-22	9.95967e-20	DSG2
NM_032229	524.158	3.82111	0.398872	9.5798	9.72326e-22	1.2543e-19	SLITRK6
NM_002293	6450.54	2.43459	0.254618	9.56174	1.15796e-21	1.45689e-19	LAMC1
NM_002855	1344.88	2.75438	0.288028	9.5629	1.14499e-21	1.45689e-19	NECTIN1
NM_003522	3823.17	-2.65303	0.280611	-9.45446	3.24699e-21	4.03538e-19	HIST1H2BF
NM_145252	951.003	2.77178	0.293317	9.44976	3.39619e-21	4.16995e-19	ZG16B
NM_002281	727.69	-3.11865	0.330279	-9.44248	3.6406e-21	4.41683e-19	KRT81
NM_003355	377.851	-8.72491	0.92562	-9.42602	4.25958e-21	5.10698e-19	UCP2
NM_003385	1055.7	13.8627	1.47259	9.41382	4.78426e-21	5.66935e-19	VSNL1
NM_004998	1133.03	2.71532	0.288859	9.40018	5.44711e-21	6.38063e-19	MYO1E
NM_144590	177.599	6.40024	0.683528	9.36352	7.71202e-21	8.93104e-19	ANKRD22
NM_000852	1005.17	13.7918	1.47339	9.36059	7.92946e-21	9.07967e-19	GSTP1
NM_006645	1404.67	-2.68893	0.287331	-9.35829	8.10341e-21	9.17577e-19	STARD10
NM_005941	294.673	4.05346	0.434734	9.32401	1.12026e-20	1.24093e-18	MMP16
NM_006617	266.518	-5.23952	0.561906	-9.32455	1.11452e-20	1.24093e-18	NES
NM_002638	252.03	8.77768	0.942214	9.31602	1.20789e-20	1.32362e-18	PI3
NM_005347	7703.42	2.31723	0.248775	9.31455	1.22468e-20	1.32773e-18	HSPA5
NM_000584	964.372	13.7318	1.47543	9.30698	1.31515e-20	1.41081e-18	CXCL8
NM_016002	1324.26	-2.65071	0.286701	-9.24555	2.34026e-20	2.48433e-18	SCCPDH
NM_004335	350.363	4.77367	0.519899	9.18192	4.23461e-20	4.44896e-18	BST2
NM_002006	831.222	13.5179	1.47541	9.16218	5.08611e-20	5.28904e-18	FGF2
NM_005401	295.451	3.72042	0.412575	9.01755	1.92346e-19	1.98e-17	PTPN14
NR_024430	1538	12.9631	1.44928	8.94447	3.73723e-19	3.80861e-17	MIR100HG
NR_046609	333.637	9.75236	1.09089	8.9398	3.89883e-19	3.93396e-17	HOXA10-AS
NM_017515	364.436	3.34797	0.376109	8.90159	5.50501e-19	5.50015e-17	SLC35F2
NM_000602	175.457	4.96895	0.560495	8.86528	7.63107e-19	7.55031e-17	SERPINE1
XR_928879	203.754	8.44663	0.95659	8.82994	1.04727e-18	1.02623e-16	-
NM_004095	4187.46	2.35909	0.268274	8.7936	1.44848e-18	1.40585e-16	EIF4EBP1
NR_108087	199.426	-6.34194	0.721905	-8.78501	1.5635e-18	1.50317e-16	LINC01087
NM_004852	594.976	-4.14681	0.473801	-8.75221	2.09207e-18	1.99255e-16	ONECUT2
NR_024351	140.205	6.00857	0.692474	8.67696	4.06487e-18	3.83566e-16	LINC00160
NM_004252	3223.12	-2.19212	0.253438	-8.64954	5.17087e-18	4.83452e-16	SLC9A3R1
NM_024299	10037.6	-2.09191	0.241886	-8.64832	5.22611e-18	4.84175e-16	PPDPF
NM_020820	399.429	-9.38422	1.09043	-8.606	7.56511e-18	6.94559e-16	PREX1
NM_003417	140.033	5.30051	0.616127	8.60295	7.7691e-18	7.06919e-16	ZNF264
NM_003129	357.857	-3.33486	0.388109	-8.59258	8.50389e-18	7.6386e-16	SQLE
NM_198461	771.422	-12.7485	1.48375	-8.59203	8.54479e-18	7.6386e-16	LONRF2
NM_019891	160.485	4.74665	0.552743	8.58744	8.89301e-18	7.88075e-16	ERO1B
NM_014405	1582.92	-8.47491	0.990245	-8.5584	1.14449e-17	1.00548e-15	CACNG4
NM_001946	130.276	6.22509	0.727743	8.55397	1.18926e-17	1.03587e-15	DUSP6
NM_012413	346.836	3.55894	0.4221	8.43151	3.41228e-17	2.94699e-15	QPCT
NM_004443	834.659	2.55843	0.306266	8.35362	6.62025e-17	5.66949e-15	EPHB3
NM_005727	198.311	4.45871	0.540574	8.24809	1.60941e-16	1.35549e-14	TSPAN1
NM_052978	128.943	5.3556	0.649262	8.24875	1.6006e-16	1.35549e-14	TRIM9
NM_005313	8365.79	2.04551	0.248896	8.21832	2.06377e-16	1.72393e-14	PDIA3
NM_013363	157.58	5.02057	0.611936	8.20441	2.31735e-16	1.92001e-14	PCOLCE2
NM_001242659	490.476	-3.05265	0.372192	-8.2018	2.36807e-16	1.94621e-14	FNDC10
NM_002116	394.629	3.50514	0.430827	8.13583	4.09135e-16	3.33042e-14	HLA-A
NM_031484	718.93	2.49016	0.306102	8.13505	4.11768e-16	3.33042e-14	MARVELD1
NM_001677	5645.85	1.94648	0.239574	8.12477	4.482e-16	3.59654e-14	ATP1B1
NM_031866	376.915	3.73221	0.463149	8.05835	7.73302e-16	6.15681e-14	FZD8
NM_001944	302.806	12.0607	1.49689	8.05722	7.8051e-16	6.16603e-14	DSG3
NM_007113	212.668	-4.05978	0.504336	-8.04975	8.29658e-16	6.50388e-14	TCHH
XM_005249581	157.4	-6.48682	0.806107	-8.0471	8.47777e-16	6.59519e-14	AGR2
NM_004431	261.11	3.39201	0.421571	8.04612	8.5461e-16	6.59798e-14	EPHA2
NM_012193	381.248	-3.11142	0.386977	-8.04032	8.96051e-16	6.8659e-14	FZD4
NM_145040	295.817	12.0269	1.49826	8.02723	9.97005e-16	7.58244e-14	CAVIN3
NR_110877	297.386	12.0358	1.501	8.0185	1.07041e-15	8.08042e-14	LOC102723517
XM_011510158	180.687	-6.03311	0.754295	-7.99833	1.26115e-15	9.45025e-14	GPR37L1
NM_013402	249.229	-3.60705	0.45191	-7.98178	1.44232e-15	1.0729e-13	FADS1
NM_004040	491.677	-2.81807	0.353268	-7.97714	1.49763e-15	1.10596e-13	RHOB
NM_003225	9725.12	-13.9622	1.7532	-7.96381	1.66823e-15	1.22305e-13	TFF1
NM_006896	186.124	4.4313	0.556507	7.96269	1.68335e-15	1.22305e-13	HOXA7
NM_013271	422.642	-11.8807	1.49217	-7.96205	1.69217e-15	1.22305e-13	PCSK1N
NM_001042724	690.87	-3.00677	0.378058	-7.95319	1.81775e-15	1.30456e-13	NECTIN2
NM_023915	435.681	2.84323	0.359174	7.91603	2.45214e-15	1.74753e-13	GPR87
XM_017007022	392.276	-11.7732	1.49763	-7.86121	3.8045e-15	2.69247e-13	CLSTN2
NM_003125	103.032	5.87293	0.749469	7.83612	4.64697e-15	3.26602e-13	SPRR1B
NM_003840	249.665	11.7822	1.50447	7.83144	4.82328e-15	3.36672e-13	TNFRSF10D
NM_000165	249.602	11.7831	1.50701	7.81884	5.3313e-15	3.67104e-13	GJA1
NM_001719	1305.92	-3.02845	0.387303	-7.81933	5.31071e-15	3.67104e-13	BMP7
NM_003523	815.253	-2.72269	0.349171	-7.79759	6.30992e-15	4.31573e-13	HIST1H2BE
NM_002965	259.23	3.3033	0.424981	7.77283	7.67545e-15	5.2147e-13	S100A9
NM_014467	236.645	11.705	1.50629	7.77078	7.80016e-15	5.26433e-13	SRPX2
NM_022153	233.012	11.6829	1.50663	7.75432	8.88197e-15	5.95501e-13	VSIR
NM_002633	148.226	4.2824	0.554064	7.72908	1.08329e-14	7.21553e-13	PGM1
NM_002901	4462.32	5.32894	0.693005	7.68961	1.47581e-14	9.76619e-13	RCN1
NM_006516	1333.19	2.20372	0.286774	7.68451	1.53581e-14	1.00977e-12	SLC2A1
NM_000232	504.382	2.78172	0.366275	7.59462	3.087e-14	2.01664e-12	SGCB
NM_003619	430.177	11.1262	1.46722	7.58321	3.37104e-14	2.18817e-12	PRSS12
NM_017647	1547.49	-2.17105	0.286392	-7.5807	3.43692e-14	2.21681e-12	FTSJ3
NM_002084	297.386	-11.3736	1.50154	-7.57465	3.60084e-14	2.30793e-12	GPX3
NM_021047	290.243	-11.3383	1.49812	-7.56835	3.77987e-14	2.40754e-12	ZNF253
NM_001080391	210.389	3.70574	0.490088	7.56136	3.98863e-14	2.52473e-12	SP100
NM_002639	1143.32	8.47995	1.12544	7.53481	4.89035e-14	3.07639e-12	SERPINB5
NM_002353	6440.62	2.06676	0.274472	7.52997	5.07512e-14	3.17304e-12	TACSTD2
NR_038896	282.363	-11.2985	1.50166	-7.52397	5.31362e-14	3.30189e-12	DSCAM-AS1
NM_000575	189.988	11.3891	1.51765	7.50443	6.16972e-14	3.81064e-12	IL1A
NR_027064	121.812	-5.43341	0.724339	-7.50119	6.32387e-14	3.88232e-12	TINCR
NM_003521	203.733	-4.27421	0.573174	-7.4571	8.84473e-14	5.36528e-12	HIST1H2BM
NM_015420	2824.12	-1.88309	0.252509	-7.45751	8.81716e-14	5.36528e-12	DCAF13
NM_006010	473.515	2.74374	0.368902	7.43758	1.02543e-13	6.18351e-12	MANF
NR_027436	325.567	2.96165	0.398643	7.42934	1.09141e-13	6.54267e-12	LOC283788
NR_026755	167.694	3.85277	0.522292	7.37665	1.62322e-13	9.6297e-12	CYP4F29P
NR_028508	175.581	11.2761	1.52866	7.37648	1.62527e-13	9.6297e-12	PART1
NM_001752	1211.13	2.06878	0.281488	7.34946	1.99004e-13	1.17229e-11	CAT
NM_003535	245.733	-11.0985	1.51313	-7.3348	2.22054e-13	1.30055e-11	HIST1H3J
NM_002318	921.772	2.23711	0.305502	7.32273	2.42972e-13	1.41493e-11	LOXL2
NM_006399	245.957	-11.0998	1.51618	-7.32091	2.46288e-13	1.42609e-11	BATF
NM_005850	1512.19	-1.96139	0.268586	-7.30265	2.82156e-13	1.62455e-11	SF3B4
NM_199461	410.556	3.35101	0.460489	7.27706	3.41165e-13	1.95326e-11	NANOS1
XM_017001286	254.519	-3.42302	0.471377	-7.26174	3.82146e-13	2.17567e-11	-
NM_001039792	155.235	11.0978	1.53026	7.25226	4.0988e-13	2.3206e-11	HRCT1
NR_038977	305.56	3.55032	0.489656	7.25064	4.14801e-13	2.33549e-11	LINC01239
NM_003511	897.27	-2.3436	0.323371	-7.24738	4.24899e-13	2.3792e-11	HIST1H2AL
NM_001660	2448.09	1.82369	0.253072	7.20621	5.7531e-13	3.20382e-11	ARF4
NM_173567	124.143	4.25491	0.593471	7.16954	7.5252e-13	4.1679e-11	EPHX4
NM_004378	226.049	-10.9773	1.53172	-7.16665	7.68557e-13	4.23371e-11	CRABP1
NM_000212	122.717	8.32291	1.16309	7.15587	8.31421e-13	4.55538e-11	ITGB3
NM_001170905	379.594	-10.2936	1.43959	-7.15035	8.65547e-13	4.717e-11	ZNF736
NM_198992	204.864	-10.836	1.5164	-7.14588	8.94233e-13	4.84741e-11	SYT10
XM_011544286	335.18	2.96402	0.415444	7.13459	9.70759e-13	5.2344e-11	-
NM_138426	374.246	-2.83839	0.398003	-7.13158	9.9223e-13	5.32201e-11	GLCCI1
NM_001710	84.5169	5.94318	0.833687	7.12879	1.01255e-12	5.40254e-11	CFB
NM_020689	209.488	-10.8675	1.52957	-7.10498	1.20343e-12	6.38759e-11	SLC24A3
NM_014289	143.047	10.9771	1.549	7.08658	1.37471e-12	7.25891e-11	CAPN6
NM_198141	171.759	3.48605	0.492254	7.08181	1.42283e-12	7.47425e-11	GANC
NM_053056	18696.8	-1.75399	0.247807	-7.07805	1.46194e-12	7.64033e-11	CCND1
XM_017005089	156.973	-7.99154	1.13072	-7.06764	1.57596e-12	8.1942e-11	-
NM_031215	1491.04	-1.89135	0.267702	-7.06513	1.60469e-12	8.3012e-11	CABLES2
NM_002792	1970.81	-1.97485	0.280081	-7.05099	1.77647e-12	9.14346e-11	PSMA7
NR_108049	131.352	10.8562	1.53995	7.04971	1.79289e-12	9.1816e-11	CCAT1
NM_138286	192.802	-10.7479	1.52553	-7.04532	1.85031e-12	9.42827e-11	ZNF681
NM_022358	196.615	-10.7769	1.53052	-7.0413	1.90458e-12	9.65651e-11	KCNK15
NM_133447	245.546	3.20066	0.456561	7.01035	2.37719e-12	1.19931e-10	AGAP11
NM_018304	5537.43	-1.82967	0.26122	-7.00435	2.48138e-12	1.2457e-10	PRR11
NR_110585	125.601	10.7914	1.54334	6.99223	2.70544e-12	1.35152e-10	LINC01819
NM_016608	175.678	-10.6142	1.52144	-6.97639	3.02869e-12	1.50563e-10	ARMCX1
NM_018584	1922.21	2.55471	0.366324	6.9739	3.08283e-12	1.5251e-10	CAMK2N1
NM_020062	1499.31	-1.99769	0.286542	-6.97172	3.13084e-12	1.54137e-10	SLC2A4RG
NM_148903	173.501	-10.5962	1.52237	-6.96032	3.39511e-12	1.66344e-10	GREB1
NM_000117	316.39	-10.0312	1.44348	-6.94927	3.67171e-12	1.78247e-10	EMD
NM_005130	89.9886	6.5591	0.943861	6.94922	3.67304e-12	1.78247e-10	FGFBP1
NM_002349	123.244	10.7654	1.54984	6.94612	3.75459e-12	1.81341e-10	LY75
NM_000876	2438.52	1.9701	0.284311	6.92937	4.22714e-12	2.03202e-10	IGF2R
XR_930528	166.314	-10.5349	1.52432	-6.91122	4.80505e-12	2.29898e-10	LOC105376342
NM_021724	329.982	2.66616	0.386258	6.90252	5.10876e-12	2.43287e-10	NR1D1
NM_020975	161.209	-10.4899	1.52599	-6.87418	6.23473e-12	2.95526e-10	RET
NM_000361	110.86	-6.56181	0.955571	-6.8669	6.56121e-12	3.09562e-10	THBD
NM_000526	115.774	10.6752	1.5555	6.8629	6.74743e-12	3.1688e-10	KRT14
NM_003412	161.117	-10.489	1.52855	-6.86204	6.78852e-12	3.17348e-10	ZIC1
NM_003226	162.895	-10.5054	1.53307	-6.8525	7.25701e-12	3.35717e-10	TFF3
NM_005220	108.413	-6.4038	0.934413	-6.85329	7.21702e-12	3.35717e-10	DLX3
NM_006242	463.268	-2.77423	0.404876	-6.85204	7.2803e-12	3.35717e-10	PPP1R3D
NM_000494	722.172	8.35554	1.2198	6.84995	7.38769e-12	3.39135e-10	COL17A1
NR_036647	778.567	2.30593	0.337493	6.83254	8.34226e-12	3.81238e-10	CCDC144B
XM_017008761	112.199	10.6299	1.55747	6.82511	8.78594e-12	3.99721e-10	SORBS2
XR_001739962	156.436	-10.4464	1.53129	-6.82196	8.98039e-12	4.06752e-10	LOC105373957
NM_152723	157.822	-10.4591	1.53492	-6.81406	9.48808e-12	4.27845e-10	CCDC89
XM_011515528	101.412	8.02261	1.18392	6.77631	1.23281e-11	5.53461e-10	SUGCT
NM_002089	107.497	10.5655	1.56183	6.76482	1.33472e-11	5.96583e-10	CXCL2
NM_033512	147.203	-10.359	1.53221	-6.76084	1.37194e-11	6.10542e-10	TSPYL5
NM_003185	246.051	-2.9122	0.431818	-6.74404	1.54037e-11	6.82519e-10	TAF4
NM_175054	1151.92	-2.20361	0.326945	-6.74	1.58381e-11	6.98729e-10	HIST4H4
NR_125936	144.916	-10.3361	1.53483	-6.73435	1.64668e-11	7.23332e-10	LINC02506
NM_018137	322.558	-2.65491	0.394888	-6.72319	1.77787e-11	7.7761e-10	PRMT6
NM_000424	103.2	10.5092	1.56393	6.71972	1.82077e-11	7.9297e-10	KRT5
NM_014399	464.435	-2.36609	0.352406	-6.71412	1.89205e-11	8.20508e-10	TSPAN13
NM_001004301	100.983	-6.01893	0.89945	-6.69179	2.20456e-11	9.51979e-10	ZNF813
NR_027054	99.8435	10.4602	1.56364	6.68966	2.23689e-11	9.61863e-10	MIR31HG
NM_152412	139.224	-10.2782	1.5409	-6.67025	2.55363e-11	1.09345e-09	ZNF572
NM_004776	1448.13	2.21204	0.332067	6.6614	2.71222e-11	1.1565e-09	B4GALT5
NR_126453	110.591	-6.86383	1.03073	-6.65919	2.75349e-11	1.1692e-09	IRAIN
NM_002661	812.796	2.02448	0.304051	6.65835	2.76913e-11	1.17096e-09	PLCG2
NM_006407	1380	1.98621	0.29856	6.65262	2.87915e-11	1.21246e-09	ARL6IP5
XR_936795	140.503	-10.2912	1.55123	-6.63425	3.26155e-11	1.36784e-09	LOC105372637
NM_005322	388.236	-2.50405	0.377703	-6.62969	3.36397e-11	1.40501e-09	HIST1H1B
NM_014181	543.341	2.22313	0.335843	6.61957	3.60252e-11	1.4985e-09	LGALSL
NM_002053	121.406	4.70462	0.711363	6.61353	3.75253e-11	1.54826e-09	GBP1
NM_005764	94.387	10.3791	1.56931	6.61383	3.7449e-11	1.54826e-09	PDZK1IP1
NM_031218	133.809	-10.2209	1.54751	-6.60471	3.98294e-11	1.6367e-09	ZNF93
XM_017013020	120.608	-6.65853	1.00861	-6.60169	4.06499e-11	1.66371e-09	COX6C
XR_001752991	77.3426	6.60914	1.00191	6.59658	4.20764e-11	1.7152e-09	LOC107985005
NM_002105	2391.75	-2.20414	0.334614	-6.58712	4.48449e-11	1.82077e-09	H2AFX
XR_001755484	165.917	3.54614	0.538427	6.58611	4.51509e-11	1.82592e-09	-
XR_001744200	92.9076	10.3582	1.57935	6.5585	5.43502e-11	2.18926e-09	LOC107984120
NM_021643	131.622	3.64591	0.556072	6.55655	5.50655e-11	2.20934e-09	TRIB2
NM_015973	132.226	-10.2046	1.56044	-6.53958	6.16904e-11	2.46544e-09	GAL
NM_001731	879.956	2.05261	0.314025	6.53646	6.29929e-11	2.50766e-09	BTG1
NM_021149	697.316	2.1004	0.321662	6.52983	6.58427e-11	2.60883e-09	COTL1
NM_176891	88.8371	10.2923	1.57631	6.52937	6.60463e-11	2.60883e-09	IFNE
NR_002223	87.603	10.2721	1.57791	6.50995	7.51734e-11	2.95788e-09	TPRXL
NR_002785	171.754	-3.58046	0.552555	-6.47982	9.18297e-11	3.59937e-09	GNAS-AS1
XM_011543904	84.0983	10.2137	1.58447	6.44615	1.14727e-10	4.47963e-09	LANCL3
NM_017734	83.5362	10.2026	1.58326	6.44404	1.16336e-10	4.52511e-09	PALMD
NM_014550	272.548	2.70353	0.421305	6.41703	1.38954e-10	5.38435e-09	CARD10
XM_017005563	73.4948	6.95793	1.08497	6.41303	1.42658e-10	5.50693e-09	IGF2BP2
NM_016306	1523.24	1.71022	0.266754	6.41122	1.44362e-10	5.55167e-09	DNAJB11
NM_001001786	82.119	10.1797	1.58905	6.40614	1.49252e-10	5.71813e-09	BLID
NM_001124	131.73	3.62342	0.565837	6.40366	1.51698e-10	5.7901e-09	ADM
NM_006142	1516.11	1.91652	0.299783	6.39302	1.62644e-10	6.18472e-09	SFN
NM_001807	104.074	4.89969	0.767104	6.38725	1.68898e-10	6.39864e-09	CEL
NM_017793	112.091	-9.96617	1.56179	-6.38126	1.75642e-10	6.60506e-09	RPP25
XM_011543023	79.9885	6.71117	1.05164	6.38159	1.75255e-10	6.60506e-09	MAML2
NM_006208	149.496	-4.06313	0.637502	-6.37352	1.84738e-10	6.89621e-09	ENPP1
NM_017956	457.548	-2.41999	0.379688	-6.37364	1.84594e-10	6.89621e-09	TRMT12
NM_004429	261.784	2.71178	0.425597	6.37171	1.86936e-10	6.95278e-09	EFNB1
NM_001323	77.0945	6.34136	0.996435	6.36405	1.96499e-10	7.25896e-09	CST6
NM_005517	3076.72	-1.69775	0.266776	-6.36398	1.96592e-10	7.25896e-09	HMGN2
XR_921894	175.533	3.09926	0.48721	6.36125	2.00122e-10	7.36261e-09	SERTAD4
NR_117100	70.2383	6.52343	1.02561	6.36054	2.01049e-10	7.3701e-09	CASC8
NM_005570	4127.81	1.66114	0.261412	6.35449	2.09113e-10	7.63823e-09	LMAN1
NM_033260	78.7901	10.1175	1.5929	6.35166	2.13e-10	7.71877e-09	FOXQ1
NR_027418	2327.91	-1.67233	0.263285	-6.35179	2.12818e-10	7.71877e-09	LINC00674
NR_046089	109.394	-9.93024	1.56351	-6.35124	2.1359e-10	7.71877e-09	LINC00992
NR_122044	76.8803	10.0832	1.59279	6.33051	2.44355e-10	8.79936e-09	SH3TC2-DT
NM_145176	84.906	4.75554	0.751494	6.32811	2.48176e-10	8.9055e-09	SLC2A12
NM_173545	148.755	9.59065	1.51629	6.32507	2.53116e-10	9.05091e-09	APLF
NM_001846	1895.88	9.19799	1.45438	6.32434	2.54312e-10	9.06186e-09	COL4A2
NR_003263	90.8609	-4.84884	0.769239	-6.30342	2.91141e-10	1.0338e-08	SDHAP3
NR_026947	75.4447	10.0549	1.59848	6.29028	3.16887e-10	1.12132e-08	C1RL-AS1
NM_206833	270.464	-2.68095	0.427197	-6.27567	3.48128e-10	1.2276e-08	CTXN1
NM_005654	73.9268	10.027	1.59797	6.27484	3.50002e-10	1.22996e-08	NR2F1
NR_002305	1083.66	1.82244	0.290676	6.26965	3.61865e-10	1.26727e-08	PDIA3P1
NM_006536	73.3372	10.0146	1.5996	6.26069	3.83283e-10	1.33768e-08	CLCA2
NR_110838	68.4614	6.89949	1.10392	6.24999	4.1048e-10	1.42771e-08	LINC02516
XM_017016174	97.0107	-9.75735	1.56556	-6.23251	4.59021e-10	1.59112e-08	ST8SIA6
NR_120430	145.494	3.25011	0.521616	6.23086	4.63895e-10	1.60256e-08	LOC101928100
NM_001306	1271	-7.86676	1.26402	-6.2236	4.85866e-10	1.67279e-08	CLDN3
NM_000158	461.577	2.22426	0.357631	6.21941	4.99035e-10	1.71234e-08	GBE1
NM_006099	1328.31	-1.80213	0.290441	-6.20483	5.47557e-10	1.87253e-08	PIAS3
XM_017012924	94.8657	4.04227	0.651875	6.20099	5.61096e-10	1.91242e-08	LOC107986797
XM_011534415	70.2171	9.95151	1.60687	6.19312	5.8986e-10	2.00376e-08	-
NM_181504	123.225	4.03831	0.652725	6.18685	6.13778e-10	2.07808e-08	PIK3R1
NM_002653	347.934	2.63596	0.426147	6.18556	6.18831e-10	2.08825e-08	PITX1
XM_011524949	99.0937	-9.78742	1.58285	-6.18341	6.27319e-10	2.10991e-08	BCAS3
NR_038940	72.8684	10.0033	1.6211	6.17066	6.80053e-10	2.27974e-08	SH3PXD2A-AS1
NR_110876	72.1563	9.99448	1.62291	6.15838	7.34919e-10	2.45559e-08	ROCR
NR_045697	100.159	-9.80274	1.59686	-6.13876	8.31696e-10	2.76987e-08	PRICKLE2-AS1
NM_000820	127.038	3.55667	0.580661	6.12521	9.05659e-10	3.00638e-08	GAS6
XR_001740234	668.74	-1.90114	0.310867	-6.11562	9.61807e-10	3.1824e-08	MRPS25
NR_003713	88.942	-9.63221	1.57609	-6.11146	9.87243e-10	3.25389e-08	LOC728613
XM_017025201	84.3705	-5.0445	0.825472	-6.11105	9.89799e-10	3.25389e-08	BRIP1
NM_001354	66.3317	9.87165	1.61673	6.10592	1.0221e-09	3.34928e-08	AKR1C2
NR_027111	67.1154	9.88928	1.62109	6.10039	1.05809e-09	3.45609e-08	LINC02159
NM_022041	239.084	-3.20542	0.525599	-6.09859	1.07008e-09	3.48407e-08	GAN
NM_005213	399.365	2.78186	0.457009	6.0871	1.14972e-09	3.73145e-08	CSTA
NM_033655	65.2769	9.84559	1.62141	6.07224	1.26141e-09	4.08097e-08	CNTNAP3
NM_005507	5703.9	-1.62001	0.267029	-6.06679	1.30495e-09	4.20846e-08	CFL1
NM_001452	65.0791	9.84072	1.62693	6.04866	1.46058e-09	4.69551e-08	FOXF2
NM_198179	62.979	9.79545	1.62038	6.04514	1.49279e-09	4.78398e-08	QRFPR
XM_017024937	165.54	-3.26567	0.540372	-6.04337	1.50931e-09	4.82176e-08	HEATR6
NM_001982	2439.97	-1.68029	0.278315	-6.03737	1.56643e-09	4.98859e-08	ERBB3
NM_015557	160.974	-9.04178	1.49788	-6.0364	1.57589e-09	5.00307e-08	CHD5
NM_018944	326.651	-2.61973	0.43413	-6.03444	1.59513e-09	5.04842e-08	MIS18A
NM_138720	149.64	-3.90732	0.647883	-6.0309	1.63047e-09	5.14431e-08	HIST1H2BD
NM_000214	128.798	3.45042	0.573041	6.02125	1.73073e-09	5.44378e-08	JAG1
NM_002960	61.0344	9.7511	1.6267	5.99441	2.04221e-09	6.40374e-08	S100A3
XM_017010383	81.4982	-9.50565	1.58841	-5.98439	2.17203e-09	6.78992e-08	ESR1
XM_017007837	60.5144	9.73869	1.62781	5.98268	2.19495e-09	6.8406e-08	RASSF6
XM_017007929	60.6462	9.74222	1.62931	5.97937	2.24005e-09	6.95985e-08	ADGRL3
XR_945394	101.636	-5.24295	0.87733	-5.97604	2.28631e-09	7.08199e-08	LOC105370007
NR_003505	105.204	-4.11425	0.6894	-5.96788	2.4036e-09	7.42274e-08	PPP4R1L
NM_000990	8381.2	1.39997	0.234729	5.96419	2.45854e-09	7.56947e-08	RPL27A
NM_001244038	85.3603	-7.13193	1.19857	-5.95037	2.67545e-09	8.2125e-08	ZNF726
NM_006460	1339.52	1.67943	0.282318	5.94874	2.70216e-09	8.24483e-08	HEXIM1
NR_024256	78.6259	-9.45427	1.58919	-5.94912	2.69583e-09	8.24483e-08	GATA3-AS1
NM_012214	332.719	-2.75133	0.462596	-5.94759	2.72111e-09	8.27788e-08	MGAT4A
NM_001140	80.3185	-9.48536	1.59772	-5.93681	2.90617e-09	8.81452e-08	ALOX15
NM_199054	191.61	2.87161	0.484111	5.93172	2.9977e-09	9.03834e-08	MKNK2
XM_017018477	72.8106	4.41106	0.743623	5.93185	2.99535e-09	9.03834e-08	ZC3H12C
XR_001741040	76.8367	4.7594	0.804485	5.91608	3.29702e-09	9.91149e-08	LOC107986160
NM_001013615	79.3142	4.39688	0.744421	5.90644	3.49581e-09	1.04475e-07	LURAP1
NM_178496	167.269	-4.00438	0.677936	-5.90672	3.48977e-09	1.04475e-07	MB21D2
NM_003519	918.93	-2.025	0.342931	-5.90498	3.52689e-09	1.05095e-07	HIST1H2BL
XM_017013122	379.555	2.43957	0.41494	5.87934	4.11915e-09	1.22386e-07	ERICH1
XM_011542869	75.2735	-9.39095	1.60045	-5.8677	4.41893e-09	1.30911e-07	PGR
XM_017029720	145.643	3.3729	0.575027	5.86564	4.474e-09	1.32158e-07	-
NM_006103	73.8702	-9.36441	1.59952	-5.8545	4.78446e-09	1.4092e-07	WFDC2
XR_001751794	82.6727	-7.04341	1.20629	-5.83891	5.25443e-09	1.54317e-07	-
XM_017008789	54.666	9.59169	1.64363	5.83566	5.3577e-09	1.56897e-07	UNC5C
NM_001821	630.048	-1.86174	0.320135	-5.81547	6.04646e-09	1.7656e-07	CHML
NM_152457	71.6206	-9.31977	1.60317	-5.81333	6.12423e-09	1.7832e-07	ZNF597
NM_004615	54.752	9.59134	1.65481	5.79605	6.78933e-09	1.97123e-07	TSPAN7
NM_000059	1577.84	-1.53347	0.264811	-5.79083	7.00409e-09	2.0278e-07	BRCA2
XM_017009856	53.4245	9.5568	1.65137	5.78721	7.15659e-09	2.06609e-07	MCTP1
NM_001185	91.2482	4.19402	0.726676	5.77152	7.85604e-09	2.26161e-07	AZGP1
NM_017896	606.597	-1.95904	0.340002	-5.76186	8.31944e-09	2.38826e-07	GID8
NR_132748	53.0163	9.54907	1.6579	5.75974	8.42439e-09	2.4116e-07	MIR3142HG
NM_024761	90.722	4.39525	0.764326	5.75049	8.89832e-09	2.54013e-07	MOB3B
NM_016332	303.702	-2.40129	0.41764	-5.74966	8.94233e-09	2.54557e-07	MSRB1
NM_019090	67.8143	-9.2408	1.60823	-5.74595	9.14071e-09	2.59479e-07	MAP10
NM_002282	73.8505	-9.36307	1.63008	-5.74394	9.24961e-09	2.61841e-07	KRT83
NR_034002	67.6827	-9.23806	1.6089	-5.74186	9.36421e-09	2.64351e-07	MCF2L-AS1
XR_001741526	51.2896	9.50012	1.656	5.73678	9.64929e-09	2.71646e-07	LOC107986238
XR_950269	177.296	3.69436	0.644078	5.73589	9.70039e-09	2.72332e-07	LOC105369370
XM_017028338	76.2334	-4.70355	0.821372	-5.72646	1.02549e-08	2.8711e-07	-
NM_000599	2312.29	-5.91586	1.03319	-5.72584	1.02923e-08	2.87116e-07	IGFBP5
NM_153456	288.361	-2.3037	0.402357	-5.72552	1.03115e-08	2.87116e-07	HS6ST3
NM_001136262	1084.32	-1.754	0.306454	-5.72353	1.04336e-08	2.89724e-07	ATXN7L3B
NM_003517	638.489	-1.85551	0.324681	-5.71488	1.09782e-08	3.04018e-07	HIST2H2AC
XM_017003340	62.0113	4.68952	0.821026	5.71177	1.11805e-08	3.08781e-07	-
NM_000942	2870.52	1.54355	0.270467	5.70697	1.15002e-08	3.15898e-07	PPIB
XM_017019401	50.1836	9.46826	1.659	5.7072	1.14849e-08	3.15898e-07	-
NM_018407	4217.26	-1.45166	0.254878	-5.69552	1.22998e-08	3.36955e-07	LAPTM4B
NM_000978	19255	1.32361	0.232635	5.68962	1.27324e-08	3.4787e-07	RPL23
NR_003051	19119.2	1.42562	0.251238	5.67438	1.39194e-08	3.79286e-07	RMRP
NM_152744	64.5101	-9.16855	1.61621	-5.67289	1.40412e-08	3.81583e-07	SDK1
NM_019102	123.372	3.59028	0.632965	5.67216	1.4101e-08	3.82189e-07	HOXA5
NR_103448	50.191	9.47028	1.67009	5.67051	1.42376e-08	3.84869e-07	ZNF192P1
NR_027130	111.334	-8.52499	1.50373	-5.66921	1.43456e-08	3.86761e-07	-
NR_024322	879.497	-1.66492	0.294634	-5.65082	1.59681e-08	4.29369e-07	MSL3P1
NM_006198	65.284	-9.18641	1.62668	-5.64733	1.62958e-08	4.37028e-07	PCP4
NM_001010860	83.4821	-4.17523	0.740227	-5.64047	1.69583e-08	4.53601e-07	SAMD15
XR_001746639	54.137	6.50754	1.15467	5.63585	1.74195e-08	4.64718e-07	LOC107987057
NM_014344	286.109	2.88022	0.511325	5.63286	1.77243e-08	4.71614e-07	FJX1
XR_926456	47.8398	9.39785	1.66988	5.62786	1.82455e-08	4.84219e-07	LOC105374918
XR_001742414	58.5795	5.67565	1.01091	5.61442	1.97227e-08	5.22061e-07	LOC107986350
NM_001190470	1472.73	1.49968	0.267219	5.61219	1.9978e-08	5.26493e-07	MTRNR2L2
NM_012242	892.45	-4.79471	0.854358	-5.61206	1.99934e-08	5.26493e-07	DKK1
NR_045525	104.491	-8.43402	1.50925	-5.58822	2.29411e-08	6.02557e-07	-
NM_005139	403.132	2.13649	0.382509	5.58547	2.33069e-08	6.10593e-07	ANXA3
NM_003265	46.516	9.35956	1.67633	5.58335	2.35924e-08	6.16488e-07	TLR3
XM_011524287	369.298	-2.30197	0.412817	-5.57626	2.45748e-08	6.40517e-07	MSI2
NR_002836	45.8953	9.33917	1.6761	5.57195	2.51909e-08	6.54899e-07	PGM5P2
NM_032268	386.713	-2.03167	0.364814	-5.56907	2.56102e-08	6.64107e-07	ZNRF1
NM_005044	784.516	1.91818	0.344491	5.56815	2.57459e-08	6.65929e-07	PRKX
NM_001005473	284.608	-11.3101	2.03297	-5.56333	2.64672e-08	6.81129e-07	PLCXD3
XM_011516266	109.709	-8.50466	1.52862	-5.56362	2.64236e-08	6.81129e-07	NRCAM
NM_014262	58.4712	4.74536	0.854558	5.55301	2.80797e-08	7.18995e-07	P3H3
NM_021109	2523.16	-1.4325	0.257964	-5.55308	2.80678e-08	7.18995e-07	TMSB4X
XM_011515150	58.8949	-9.0374	1.62962	-5.54572	2.92743e-08	7.47705e-07	AMZ1
NM_003525	1159.27	-1.65203	0.297992	-5.54388	2.95845e-08	7.53738e-07	HIST1H2BI
NM_000024	44.7582	9.30289	1.6812	5.53349	3.13919e-08	7.97793e-07	ADRB2
NR_039989	263.535	2.40815	0.43536	5.5314	3.17681e-08	8.05344e-07	MIR4458HG
NM_004823	62.6683	-9.12761	1.6504	-5.53055	3.19225e-08	8.07252e-07	KCNK6
NR_026865	69.2253	-6.15968	1.11416	-5.52854	3.22909e-08	8.14546e-07	LINC01006
NM_145658	1292.54	1.85408	0.336553	5.50903	3.60809e-08	9.07902e-07	SPESP1
XM_011532024	57.7986	-9.00982	1.63906	-5.49695	3.86416e-08	9.69942e-07	EMCN
NM_024116	1344.77	1.49564	0.272136	5.49593	3.88663e-08	9.73185e-07	TAF1D
NM_145049	602.403	1.76233	0.320833	5.49296	3.95251e-08	9.87255e-07	UBLCP1
NM_005325	44.9761	9.30725	1.69535	5.48987	4.02222e-08	1.00221e-06	HIST1H1A
XM_017016175	76.6629	-5.05375	0.922836	-5.47632	4.34261e-08	1.0794e-06	ST8SIA6
NM_004343	11022.9	1.38842	0.254201	5.46191	4.71047e-08	1.16799e-06	CALR
NM_021999	2707.17	1.36876	0.250651	5.4608	4.74002e-08	1.17246e-06	ITM2B
NM_003670	1349.69	1.9544	0.357926	5.46034	4.7523e-08	1.17266e-06	BHLHE40
NM_005461	56.8163	-8.98499	1.64602	-5.45863	4.79826e-08	1.18114e-06	MAFB
NM_001195156	174.738	2.68482	0.492444	5.45204	4.9795e-08	1.2228e-06	TMEM35B
XM_011511243	217.936	2.78179	0.510997	5.44385	5.21401e-08	1.27731e-06	NPAS2
NM_001099652	73.9735	-4.62651	0.85137	-5.43419	5.50454e-08	1.34525e-06	GPR137C
NM_153757	77.256	3.79937	0.699447	5.43197	5.57348e-08	1.35884e-06	NAP1L5
NR_110646	51.3563	6.00303	1.10612	5.42713	5.72684e-08	1.39289e-06	CHMP1B2P
NM_006014	617.286	-2.30697	0.425595	-5.42057	5.94099e-08	1.44154e-06	LAGE3
NM_152601	72.2019	-5.15746	0.952975	-5.41196	6.23377e-08	1.50899e-06	ZNF709
NM_000940	50.9657	6.42007	1.18749	5.40642	6.42976e-08	1.55274e-06	PON3
NM_005324	16795.3	-1.27882	0.237119	-5.39314	6.92387e-08	1.66811e-06	H3F3B
NR_109964	41.4513	9.19408	1.70642	5.38794	7.12691e-08	1.71298e-06	TRPM2-AS
NM_021648	278.759	-2.19005	0.4067	-5.38492	7.24782e-08	1.73794e-06	TSPYL4
XM_011520644	52.8543	-8.88085	1.65262	-5.37381	7.70918e-08	1.84423e-06	SYT10
XM_011529477	51.4759	7.03355	1.3102	5.3683	7.94802e-08	1.89691e-06	CXADR
NM_001145064	457.55	-1.95306	0.363915	-5.36678	8.01534e-08	1.90406e-06	CASTOR2
XM_011511812	457.73	-8.39507	1.56423	-5.3669	8.0102e-08	1.90406e-06	MLPH
NM_033656	677.721	-1.89773	0.353657	-5.366	8.0501e-08	1.90787e-06	BRWD1
NM_002111	1670.44	-1.42932	0.266621	-5.36087	8.2824e-08	1.95837e-06	HTT
NM_002811	5767.53	-1.28033	0.238861	-5.36016	8.31482e-08	1.96149e-06	PSMD7
NM_016095	424.176	-1.93331	0.360909	-5.35679	8.47124e-08	1.99377e-06	GINS2
NR_120664	156.159	3.01932	0.564013	5.35329	8.63691e-08	2.02808e-06	SPRY4-AS1
NM_194449	401.037	2.01973	0.378034	5.34271	9.15672e-08	2.1452e-06	PHLPP1
NM_002826	211.285	2.38288	0.446201	5.34037	9.27567e-08	2.16808e-06	QSOX1
NM_000154	189.78	-2.68602	0.5038	-5.33152	9.73931e-08	2.27124e-06	GALK1
NM_014765	4822.77	1.27678	0.239725	5.32602	1.00388e-07	2.33574e-06	TOMM20
NM_005320	289.956	-2.21085	0.415664	-5.31883	1.04434e-07	2.42435e-06	HIST1H1D
NM_000693	68.3245	8.46403	1.59247	5.31504	1.06634e-07	2.46978e-06	ALDH1A3
XM_017010479	39.0691	9.10508	1.71633	5.30498	1.12685e-07	2.60402e-06	ZSCAN23
NM_021116	661.559	-12.5269	2.3712	-5.28294	1.27128e-07	2.93113e-06	ADCY1
NM_032554	49.1182	-8.77524	1.66228	-5.27902	1.29874e-07	2.98769e-06	HCAR1
NR_120386	142.13	-3.03108	0.574429	-5.27669	1.31539e-07	3.01917e-06	LINC01521
NM_003528	4750.96	-1.27836	0.242476	-5.27212	1.34853e-07	3.08829e-06	HIST2H2BE
NM_194272	54.0384	-8.91229	1.69494	-5.25816	1.45504e-07	3.31771e-06	RBPMS2
XR_001741728	38.3202	9.07653	1.72619	5.25814	1.45522e-07	3.31771e-06	LOC107986289
NM_001740	37.575	9.04875	1.72609	5.24233	1.58565e-07	3.60699e-06	CALB2
NM_012426	2493.02	-1.33062	0.254317	-5.23211	1.67585e-07	3.8037e-06	SF3B3
NM_015920	2471.82	1.33287	0.255072	5.22546	1.73719e-07	3.93416e-06	RPS27L
NM_182482	58.6816	-6.0623	1.16113	-5.22102	1.77937e-07	4.02074e-06	BAGE2
XM_017028281	47.0352	-8.71283	1.66948	-5.21889	1.79998e-07	4.05831e-06	DSCAM
NM_005953	1014.23	2.20036	0.421886	5.21553	1.8329e-07	4.10529e-06	MT2A
NR_003525	47.1646	-8.71712	1.67113	-5.2163	1.82535e-07	4.10529e-06	LRRC37A6P
XM_017024430	151.602	-2.74816	0.52689	-5.21581	1.83013e-07	4.10529e-06	TANC2
NM_005634	46.9848	-8.71118	1.67077	-5.21389	1.84925e-07	4.13282e-06	SOX3
NM_021979	64.2343	-5.26082	1.01031	-5.20712	1.91793e-07	4.27695e-06	HSPA2
NM_017422	46.9059	-8.70854	1.67651	-5.19445	2.05328e-07	4.56878e-06	CALML5
XR_001748138	48.8376	-8.76644	1.68831	-5.19243	2.07566e-07	4.60851e-06	LOC107984315
NR_026966	35.8593	8.98338	1.7322	5.18611	2.14732e-07	4.75726e-06	LOC100130691
NM_153027	377.195	2.07331	0.399819	5.18563	2.1529e-07	4.75927e-06	FAM218A
NM_003255	2235.82	1.61756	0.312019	5.18415	2.17003e-07	4.78028e-06	TIMP2
NM_006820	63.9776	8.36928	1.61445	5.184	2.17179e-07	4.78028e-06	IFI44L
XM_017013861	196.914	2.38235	0.460284	5.17583	2.26904e-07	4.98357e-06	TUSC3
NM_006079	204.323	-2.47789	0.478795	-5.17525	2.27605e-07	4.98822e-06	CITED2
NM_144976	126.578	-2.86983	0.555165	-5.16934	2.34925e-07	5.1376e-06	ZNF564
NM_001291281	65.7954	-4.28087	0.828559	-5.16664	2.38337e-07	5.20106e-06	FOXO6
NR_126435	48.2389	-8.75011	1.6938	-5.16596	2.39213e-07	5.20902e-06	LINC00504
NM_031966	1593.46	-1.47057	0.285167	-5.15687	2.51117e-07	5.45657e-06	CCNB1
NM_005811	239.257	-2.23877	0.434767	-5.14935	2.61384e-07	5.66758e-06	GDF11
NM_021021	101.87	4.11567	0.799731	5.14631	2.65661e-07	5.74809e-06	SNTB1
NM_020673	2050.17	-1.52842	0.297246	-5.14193	2.71926e-07	5.87117e-06	RAB22A
NM_023074	36.2896	9.00331	1.75151	5.14031	2.74288e-07	5.8972e-06	ZNF649
NM_207309	141.531	-2.86115	0.55657	-5.14069	2.73727e-07	5.8972e-06	UAP1L1
XM_011535543	48.2674	-8.75103	1.70279	-5.13922	2.75884e-07	5.91901e-06	ESR1
NR_126378	35.5919	8.96983	1.74561	5.13849	2.7695e-07	5.9294e-06	LINC00431
NR_046173	34.7881	8.9399	1.7405	5.13639	2.80062e-07	5.98345e-06	LOC254896
XM_017011218	62.6521	4.2116	0.820241	5.13459	2.82754e-07	6.02834e-06	DST
XM_005248256	45.6473	-8.66911	1.69123	-5.12591	2.96096e-07	6.29962e-06	C5orf38
NM_005842	35.0518	8.95221	1.74666	5.12533	2.97017e-07	6.30605e-06	SPRY2
NM_002305	7695.16	3.55987	0.694669	5.12456	2.98241e-07	6.31887e-06	LGALS1
NM_004085	312.733	-2.08796	0.407836	-5.11961	3.06163e-07	6.45985e-06	TIMM8A
XM_011546188	167.967	-3.05635	0.596961	-5.11984	3.05787e-07	6.45985e-06	-
NM_020856	43.7157	-8.60712	1.68561	-5.10625	3.28616e-07	6.91928e-06	TSHZ3
NM_012151	122.857	-3.08712	0.605418	-5.09915	3.41177e-07	7.15418e-06	F8A1
NR_040584	180.828	2.48792	0.487906	5.09919	3.41115e-07	7.15418e-06	STAG3L2
XM_011532482	33.6822	8.89266	1.74813	5.08696	3.63854e-07	7.61404e-06	CDC42EP3
NM_006963	60.876	-4.38968	0.862995	-5.08656	3.64615e-07	7.61433e-06	ZNF22
XM_017028003	44.6869	-8.63966	1.69868	-5.0861	3.65497e-07	7.61714e-06	KCNK15
NM_000969	17941.6	1.23391	0.242738	5.08331	3.70918e-07	7.71433e-06	RPL5
NR_046242	34.0667	8.907	1.75326	5.08024	3.76951e-07	7.82384e-06	LINC00920
NM_014463	2857.05	-1.34745	0.26578	-5.0698	3.98225e-07	8.24859e-06	LSM3
NM_002068	296.263	8.19958	1.61971	5.06238	4.14065e-07	8.5593e-06	GNA15
NR_026969	33.0962	8.86682	1.75328	5.05729	4.25264e-07	8.773e-06	LINC00326
XR_001752581	55.1537	-6.43865	1.2733	-5.05668	4.26614e-07	8.78307e-06	RPS6KB1
NM_020639	292.105	2.13121	0.422021	5.05	4.418e-07	9.0774e-06	RIPK4
XM_011540369	34.4384	8.92799	1.76851	5.0483	4.45757e-07	9.14025e-06	CHST3
NM_006265	4003.96	-1.35285	0.268491	-5.03873	4.6864e-07	9.59019e-06	RAD21
XR_001752267	43.6455	-8.6057	1.70825	-5.03773	4.71086e-07	9.62092e-06	LOC107984897
NM_024829	41.5384	-8.53346	1.696	-5.03153	4.86574e-07	9.91735e-06	PLBD1
NM_001547	274.861	2.87829	0.572565	5.02702	4.98164e-07	1.01131e-05	IFIT2
XM_017004959	55.2196	8.15178	1.62147	5.02739	4.97188e-07	1.01131e-05	CLIP4
NM_017801	2129.99	1.40816	0.280503	5.02012	5.16382e-07	1.04233e-05	CMTM6
NM_031297	162.102	-3.13739	0.624968	-5.02008	5.16509e-07	1.04233e-05	RNF208
NR_110826	48.4254	-8.75397	1.74372	-5.02029	5.15935e-07	1.04233e-05	LINC02015
NM_000992	7286.68	1.18745	0.237031	5.0097	5.45139e-07	1.09793e-05	RPL29
NM_016304	1577.21	1.33434	0.267026	4.99706	5.82105e-07	1.17006e-05	RSL24D1
XR_001739532	45.7583	5.23837	1.04938	4.99189	5.97918e-07	1.19948e-05	LOC107985895
NM_014061	41.0692	-8.51776	1.70999	-4.98117	6.32015e-07	1.2654e-05	MAGEH1
NM_002514	31.311	8.78729	1.76818	4.96969	6.70606e-07	1.34003e-05	NOV
NM_001201380	33.2702	8.87862	1.78691	4.9687	6.7402e-07	1.34246e-05	CNTNAP3B
NM_004283	702.326	-1.71285	0.344736	-4.96858	6.74458e-07	1.34246e-05	RAB3D
NM_001136180	371.395	1.89778	0.382059	4.96724	6.79126e-07	1.34649e-05	HSBP1L1
NR_109959	31.4702	8.79328	1.77017	4.96747	6.78336e-07	1.34649e-05	LINC01687
NM_006579	392.257	-1.96057	0.394918	-4.9645	6.88765e-07	1.36295e-05	EBP
NM_001015	92054.9	1.1326	0.22897	4.94649	7.55619e-07	1.49235e-05	RPS11
NM_020186	31.5124	8.79922	1.78135	4.93962	7.82734e-07	1.54291e-05	SDHAF3
NM_012342	467.426	-2.01825	0.408728	-4.93788	7.89746e-07	1.55373e-05	BAMBI
XM_017009910	38.6104	5.61783	1.13898	4.93233	8.12536e-07	1.59548e-05	SPRY4
XR_928400	588.119	-12.3571	2.50643	-4.93017	8.21594e-07	1.61017e-05	LOC105375635
NM_006317	87.2329	-3.74396	0.759578	-4.92899	8.26545e-07	1.61676e-05	BASP1
XM_017009484	99.0608	-3.2626	0.662284	-4.92628	8.38082e-07	1.63619e-05	MAP3K1
NM_001453	1954.75	1.32089	0.26824	4.92429	8.46687e-07	1.64983e-05	FOXC1
NM_014293	110.978	-2.88902	0.587155	-4.92036	8.6383e-07	1.68002e-05	NPTXR
NM_178557	39.8151	-8.47185	1.72239	-4.91866	8.71398e-07	1.69151e-05	NAT8L
NM_016360	524.927	-1.71226	0.348347	-4.91539	8.86077e-07	1.71673e-05	TACO1
NM_001967	2965.57	1.73162	0.353323	4.90097	9.53647e-07	1.84414e-05	EIF4A2
NM_015077	63.0363	-7.67811	1.56709	-4.89959	9.60366e-07	1.85361e-05	SARM1
NM_032572	30.6554	8.75423	1.78759	4.89724	9.71944e-07	1.87242e-05	RNASE7
NM_203425	37.9119	-8.4018	1.71595	-4.89629	9.76608e-07	1.87785e-05	C17orf82
NM_018192	29.945	8.72212	1.78234	4.89365	9.89848e-07	1.89615e-05	P3H2
NM_181783	393.08	1.75578	0.358764	4.89397	9.88197e-07	1.89615e-05	TMTC3
NM_005398	38.4776	-8.42368	1.72256	-4.8902	1.00732e-06	1.92468e-05	PPP1R3C
NR_027409	46.0753	5.32611	1.08919	4.88997	1.00851e-06	1.92468e-05	GOLGA8A
NM_018059	37.7233	-8.39442	1.71867	-4.88426	1.0382e-06	1.97762e-05	RADIL
NM_000891	49.3567	8.00168	1.63857	4.88334	1.04303e-06	1.98312e-05	KCNJ2
XM_011533319	29.6887	8.71131	1.78466	4.88122	1.05434e-06	2.00089e-05	CMTM7
NM_001093725	240.865	-2.06587	0.423351	-4.87981	1.06189e-06	2.01146e-05	MEX3A
NM_002381	59.0028	-5.12676	1.05161	-4.87513	1.08738e-06	2.05212e-05	MATN3
NM_032477	665.815	-1.70615	0.349947	-4.87545	1.08562e-06	2.05212e-05	MRPL41
XR_001740993	170.235	-2.42133	0.496768	-4.87418	1.09261e-06	2.05819e-05	LOC105374187
XM_017008224	52.5434	5.30004	1.08754	4.87341	1.09686e-06	2.06238e-05	MTHFD2L
NR_040113	277.388	2.1535	0.442065	4.87146	1.10779e-06	2.0791e-05	ANKRD20A5P
XR_950273	37.4032	-8.38207	1.7218	-4.86819	1.12624e-06	2.10984e-05	LOC105379407
NM_003107	1167.84	-1.4222	0.292209	-4.86707	1.13265e-06	2.11796e-05	SOX4
NR_004391	18334.9	1.50913	0.310344	4.86276	1.15758e-06	2.16061e-05	RNY1
NM_001024455	38.789	-8.43408	1.7362	-4.85777	1.18716e-06	2.21176e-05	RTL5
NM_001078172	493.757	-1.63319	0.336966	-4.84675	1.25502e-06	2.33393e-05	RTL8A
NR_033884	36.6665	-8.35369	1.72415	-4.8451	1.26551e-06	2.34915e-05	HTATSF1P2
NM_138353	265.158	-2.06957	0.427348	-4.84281	1.28015e-06	2.37201e-05	DCAF15
XM_011540387	48.338	4.42991	0.914976	4.84156	1.28823e-06	2.38263e-05	-
NR_119376	372.278	-2.06029	0.425919	-4.83728	1.31631e-06	2.43016e-05	FER1L4
XM_017013603	36.4253	-8.3444	1.7289	-4.82642	1.39012e-06	2.56179e-05	WDYHV1
XM_017008693	28.7145	8.66334	1.79519	4.82586	1.39403e-06	2.56437e-05	QRFPR
NR_024337	38.5628	5.59529	1.1618	4.81604	1.46432e-06	2.6888e-05	SERTAD4-AS1
NM_001014440	28.579	8.65388	1.80072	4.80579	1.54145e-06	2.82487e-05	ODF3B
NM_006284	1502.22	1.31632	0.273921	4.80546	1.54396e-06	2.82487e-05	TAF10
NM_001336	996	4.26854	0.888688	4.80319	1.56158e-06	2.85198e-05	CTSZ
NM_032338	773.78	-1.48055	0.308495	-4.79928	1.59233e-06	2.89982e-05	LLPH
XR_937402	72.799	3.62454	0.755247	4.79914	1.59346e-06	2.89982e-05	-
NM_004657	46.609	5.51888	1.15044	4.7972	1.60899e-06	2.92286e-05	CAVIN2
NM_002199	426.784	2.31725	0.483155	4.79607	1.61806e-06	2.93411e-05	IRF2
NM_174916	1346.21	1.29522	0.270392	4.79014	1.66666e-06	3.01686e-05	UBR1
NM_003866	35.3488	-8.30087	1.73317	-4.78941	1.6727e-06	3.02243e-05	INPP4B
NM_023935	1897.94	1.30091	0.271712	4.78782	1.68602e-06	3.0411e-05	DDRGK1
NM_006942	28.1323	8.63491	1.80814	4.77557	1.79202e-06	3.22659e-05	SOX15
NM_007350	5628.4	3.6263	0.759903	4.77205	1.82359e-06	3.27765e-05	PHLDA1
XM_017003829	313.156	1.93036	0.405449	4.76104	1.92593e-06	3.45549e-05	GLS
NM_014252	199.65	-2.14765	0.451427	-4.75747	1.96034e-06	3.51105e-05	SLC25A15
NM_002546	52.3507	-5.49647	1.15592	-4.75506	1.98386e-06	3.5372e-05	TNFRSF11B
NM_004463	141.107	2.48099	0.521774	4.75491	1.98536e-06	3.5372e-05	FGD1
NM_030928	1096.98	-1.32894	0.27948	-4.75505	1.98402e-06	3.5372e-05	CDT1
NR_122046	34.5331	-8.26723	1.73936	-4.75303	2.00387e-06	3.56395e-05	LOC284930
XM_011531690	27.3486	8.59218	1.80882	4.75015	2.03269e-06	3.60892e-05	RASSF6
NR_038921	37.2827	-8.37677	1.76465	-4.74699	2.06467e-06	3.65931e-05	LOC100130992
NM_021033	1750.11	1.33936	0.282683	4.73804	2.15798e-06	3.81805e-05	RAP2A
NM_004297	38.7254	-8.43145	1.77969	-4.73759	2.16278e-06	3.81991e-05	GNA14
NM_006486	37.2687	6.55497	1.38563	4.73067	2.23784e-06	3.94564e-05	FBLN1
NR_135648	64.2162	-3.90006	0.824633	-4.72945	2.25132e-06	3.96256e-05	LOC105371849
NM_030949	27.4841	8.60196	1.82241	4.72011	2.35719e-06	4.14174e-05	PPP1R14C
NM_001136008	60.6842	3.68611	0.781047	4.71944	2.36492e-06	4.14818e-05	FXYD3
NM_001128933	254.239	-6.26644	1.32793	-4.71895	2.37069e-06	4.15115e-05	SYNPO2
XM_011512928	63.2827	4.24081	0.898981	4.71735	2.38935e-06	4.17665e-05	PARP14
XM_011532502	43.3159	5.23622	1.1105	4.7152	2.4147e-06	4.21373e-05	ADD2
NM_016070	1352.26	-1.349	0.286276	-4.71223	2.45015e-06	4.26829e-05	MRPS23
NM_032756	34.9892	-8.2868	1.75922	-4.71049	2.47126e-06	4.29771e-05	HPDL
NR_125792	245.986	-2.78187	0.590769	-4.70889	2.49066e-06	4.32407e-05	LINC01291
XR_939400	86.3284	3.80839	0.809305	4.70575	2.52937e-06	4.3838e-05	LOC105377509
NM_001145678	26.6033	8.55325	1.81953	4.7008	2.5914e-06	4.48369e-05	KIAA0825
NM_005195	667.579	1.55378	0.331322	4.68962	2.73708e-06	4.72773e-05	CEBPD
NM_198097	258.929	-2.10289	0.448695	-4.68668	2.77671e-06	4.78675e-05	CCZ1B
NR_136397	56.8308	-7.55637	1.61241	-4.68639	2.78064e-06	4.78675e-05	LOC101927855
NM_001258376	169.869	-2.36261	0.504756	-4.6807	2.85895e-06	4.89673e-05	EPS15L1
NM_003009	1396.18	1.49367	0.319095	4.68096	2.85539e-06	4.89673e-05	SELENOW
NR_039981	589.323	-1.57344	0.336124	-4.68114	2.85287e-06	4.89673e-05	LINC01004
NR_073396	33.6254	-8.22817	1.75825	-4.67976	2.87213e-06	4.91106e-05	ZNF818P
NR_027454	58.0834	-5.33629	1.14055	-4.67872	2.88674e-06	4.92776e-05	LINC01348
NM_001427	32.9106	-8.19749	1.75369	-4.67443	2.94774e-06	5.02349e-05	EN2
NM_001044264	39.7987	5.62437	1.20344	4.67359	2.95975e-06	5.03081e-05	MSMP
NM_001101	13480.4	-1.12453	0.240621	-4.67344	2.96191e-06	5.03081e-05	ACTB
NM_004502	33.0422	-8.20311	1.75582	-4.67197	2.98328e-06	5.05867e-05	HOXB7
NM_004496	98.2548	-3.40062	0.72906	-4.6644	3.09521e-06	5.23975e-05	FOXA1
NM_001142864	3273.11	-1.21612	0.260796	-4.66309	3.11494e-06	5.2644e-05	PIEZO1
NM_152486	32.8602	-8.19513	1.75766	-4.66252	3.12361e-06	5.27032e-05	SAMD11
NM_005915	1100.09	-1.49812	0.321408	-4.6611	3.14519e-06	5.29795e-05	MCM6
NM_018149	761.625	-1.50713	0.323504	-4.65876	3.18116e-06	5.3497e-05	SMG8
NM_015120	3139.01	-1.31344	0.282164	-4.6549	3.24143e-06	5.44209e-05	ALMS1
NM_002423	25.8892	8.51426	1.82958	4.65367	3.2608e-06	5.46559e-05	MMP7
NR_033854	124.608	-2.71396	0.583844	-4.64844	3.34456e-06	5.59679e-05	LOC283335
NM_002871	557.935	-1.56227	0.336447	-4.64344	3.42651e-06	5.72451e-05	RABIF
NM_031412	48.0147	4.29786	0.92626	4.64001	3.48386e-06	5.80131e-05	GABARAPL1
NR_047648	37.3719	5.95552	1.28349	4.6401	3.48245e-06	5.80131e-05	FCGR2C
NM_001039697	215.196	2.02799	0.43754	4.63497	3.56983e-06	5.93478e-05	SNAPC3
NM_002696	492.245	-1.61196	0.347847	-4.63412	3.58467e-06	5.94974e-05	POLR2G
XM_011524752	25.5981	8.49857	1.83728	4.62563	3.73465e-06	6.1886e-05	ITGB4
NM_000700	25.3033	8.48057	1.83501	4.62154	3.80905e-06	6.30163e-05	ANXA1
XM_017020930	31.6652	-8.14193	1.76301	-4.61819	3.87105e-06	6.39382e-05	NPC2
NM_000640	25.2062	8.47525	1.83687	4.61396	3.95073e-06	6.51438e-05	IL13RA2
NM_014639	1530.16	1.27815	0.277037	4.61364	3.95682e-06	6.51438e-05	TTC37
NM_001137675	922.253	-1.42	0.307813	-4.6132	3.96512e-06	6.5175e-05	ATXN1L
NM_080833	206.887	-2.27595	0.493438	-4.61243	3.97981e-06	6.53111e-05	RBBP8NL
NM_003254	2445.2	1.46425	0.317508	4.61171	3.99369e-06	6.53458e-05	TIMP1
NM_004585	25.7299	8.5069	1.84465	4.61166	3.99474e-06	6.53458e-05	RARRES3
NM_001320990	31.4767	-8.1331	1.76877	-4.59815	4.26251e-06	6.96141e-05	TRIM37
NM_021214	335.81	-1.73106	0.37657	-4.59692	4.28782e-06	6.99155e-05	ABHD17C
XR_929077	41.5627	5.35409	1.1654	4.59421	4.344e-06	7.07185e-05	LOC105375913
NM_005273	2759.79	-1.41859	0.308961	-4.59149	4.40089e-06	7.15302e-05	GNB2
XM_011531817	24.8492	8.4548	1.84219	4.58954	4.44233e-06	7.2031e-05	EPGN
XR_001752380	31.0754	-8.11481	1.76818	-4.58937	4.44584e-06	7.2031e-05	LOC105371354
NR_024241	352.872	1.68417	0.367343	4.58474	4.54551e-06	7.35291e-05	FAM86DP
XR_001752313	42.2397	4.88794	1.06664	4.58255	4.59333e-06	7.41847e-05	LOC101927999
NM_004888	1814.35	-1.21066	0.264215	-4.5821	4.60338e-06	7.42294e-05	ATP6V1G1
NM_003518	1169.63	-1.47854	0.322802	-4.58034	4.64226e-06	7.47382e-05	HIST1H2BG
NM_015490	115.894	3.00247	0.65574	4.57874	4.6778e-06	7.51915e-05	SEC31B
NR_103821	337.067	-1.81071	0.39583	-4.57446	4.77461e-06	7.66269e-05	EMC3-AS1
NM_032412	721.322	1.38039	0.302027	4.57043	4.86735e-06	7.79924e-05	CYSTM1
NM_005030	441.747	-1.57688	0.345425	-4.56505	4.99378e-06	7.98926e-05	PLK1
NM_001964	2728.6	1.16711	0.255708	4.56422	5.01345e-06	8.00816e-05	EGR1
XM_011529061	31.3758	-8.12818	1.78202	-4.56121	5.08604e-06	8.11141e-05	SLC2A10
XR_941361	35.5006	5.88419	1.29059	4.5593	5.13241e-06	8.17255e-05	LOC105377785
XR_926658	24.3292	8.42412	1.84901	4.55602	5.21329e-06	8.2884e-05	LOC105374997
NR_119377	111.65	2.57829	0.566381	4.55221	5.30849e-06	8.4266e-05	DLGAP1-AS2
NR_040245	24.8418	8.45046	1.85801	4.54812	5.4128e-06	8.57883e-05	LINC00941
NM_004096	2744.6	-1.18169	0.260029	-4.54447	5.50741e-06	8.7017e-05	EIF4EBP2
NM_012414	1081.08	1.2828	0.282275	4.5445	5.50662e-06	8.7017e-05	RAB3GAP2
NM_004064	787.617	-1.44603	0.318454	-4.5408	5.60424e-06	8.84099e-05	CDKN1B
NM_006029	271.04	-2.46931	0.543991	-4.53926	5.64527e-06	8.89196e-05	PNMA1
NM_003714	4141.95	-3.37002	0.742795	-4.53695	5.70744e-06	8.96816e-05	STC2
NR_110027	30.012	-8.0647	1.77762	-4.53681	5.71125e-06	8.96816e-05	LINC01522
NM_004864	3756.71	1.38427	0.305282	4.53441	5.77637e-06	9.05616e-05	GDF15
NM_152279	68.9289	-3.93554	0.867989	-4.5341	5.78507e-06	9.05616e-05	ZNF585B
NM_032279	24.038	8.40743	1.85602	4.52983	5.90323e-06	9.19875e-05	ATP13A4
NM_052854	34.2371	-8.25578	1.82235	-4.53028	5.89042e-06	9.19875e-05	CREB3L1
NR_027270	105.875	2.62741	0.579997	4.53004	5.89728e-06	9.19875e-05	ANKRD20A11P
NM_001194	65.9758	-3.99461	0.881945	-4.52932	5.91727e-06	9.20655e-05	HCN2
NM_006760	49.6098	-4.34061	0.960249	-4.5203	6.17531e-06	9.59338e-05	UPK2
NM_006082	4631.92	-1.25601	0.278101	-4.5164	6.2901e-06	9.75684e-05	TUBA1B
XR_001745912	24.0069	8.40629	1.86186	4.51501	6.33152e-06	9.80616e-05	-
NM_002124	33.5991	-8.22653	1.82301	-4.51262	6.40325e-06	9.90221e-05	HLA-DRB1
NM_002729	73.332	-3.47112	0.769749	-4.50942	6.50057e-06	0.000100375	HHEX
NM_018842	657.665	1.43288	0.31782	4.50846	6.52992e-06	0.000100675	BAIAP2L1
NM_033426	788.949	-1.45139	0.322202	-4.50458	6.65041e-06	0.000102378	CIPC
NR_038989	29.8827	-8.05795	1.78955	-4.50278	6.70698e-06	0.000103093	LINC01016
NM_002803	620.563	-1.50655	0.335	-4.49715	6.88691e-06	0.00010563	PSMC2
NM_004374	46.6606	-6.31807	1.40496	-4.49697	6.89275e-06	0.00010563	COX6C
NM_003483	151.063	7.22327	1.60883	4.48976	7.13034e-06	0.000109107	HMGA2
NM_001008537	29.203	-8.02555	1.78825	-4.48794	7.19166e-06	0.000109716	NEXMIF
NM_017798	982.759	-1.46606	0.326645	-4.48823	7.18158e-06	0.000109716	YTHDF1
XR_001741290	23.2543	8.35722	1.86545	4.48	7.4643e-06	0.000113705	SLC2A9
NM_001016	13073.1	1.06369	0.237596	4.47689	7.57397e-06	0.000115204	RPS12
NR_039988	36.9403	7.56888	1.69645	4.4616	8.13488e-06	0.000123551	LOC100130899
XM_017014842	23.3166	8.35954	1.87436	4.45994	8.19812e-06	0.000124326	CNTLN
NM_014713	2804.34	-1.13085	0.253606	-4.4591	8.23055e-06	0.000124447	LAPTM4A
NR_034124	52.1201	-4.68714	1.05107	-4.45939	8.21916e-06	0.000124447	LINC01270
NM_178507	90.7627	2.82061	0.633649	4.45138	8.53195e-06	0.000128814	OAF
NM_198586	28.4027	-7.98527	1.79427	-4.45044	8.56962e-06	0.000129191	NHLRC1
NM_001271893	22.738	8.32681	1.87425	4.44275	8.88156e-06	0.000133583	TWIST2
NM_002872	453.355	8.31889	1.87252	4.44262	8.8872e-06	0.000133583	RAC2
XM_011537893	69.1542	3.37784	0.760459	4.44185	8.91884e-06	0.000133861	-
XM_017009452	29.4485	-8.03818	1.81321	-4.43312	9.28799e-06	0.000139197	MAST4
NM_002193	295.355	-8.07775	1.82292	-4.43121	9.37045e-06	0.000140227	INHBB
NM_000986	6878.47	1.08324	0.24455	4.42954	9.44335e-06	0.00014111	RPL24
XR_001745659	28.0102	-7.96496	1.79917	-4.42701	9.55475e-06	0.000142566	-
NM_001010	11566.2	1.18465	0.26762	4.42662	9.57231e-06	0.000142617	RPS6
NM_012248	534.824	-1.49342	0.337396	-4.4263	9.5862e-06	0.000142617	SEPHS2
XM_017011958	23.3276	8.36635	1.89178	4.42248	9.75727e-06	0.000144951	STEAP2
NM_001062	22.4743	8.30766	1.87929	4.42064	9.8407e-06	0.000145978	TCN1
NM_001190467	316.571	-7.19495	1.62904	-4.41667	1.00233e-05	0.00014847	PRR36
NM_080677	552.152	-1.47411	0.33421	-4.41074	1.03018e-05	0.000152374	DYNLL2
NM_001114120	224.826	-1.90374	0.432885	-4.39781	1.0935e-05	0.000161505	DEPDC1
NM_003540	28.5605	-7.99396	1.81794	-4.39727	1.09621e-05	0.00016167	HIST1H4F
XR_427508	31.2399	-8.12146	1.84888	-4.39263	1.11986e-05	0.000164921	LOC102723846
NM_006169	24.0454	8.41119	1.91706	4.38754	1.14638e-05	0.000168583	NNMT
NR_002833	27.3261	-7.92918	1.80859	-4.38418	1.16422e-05	0.00017096	DPY19L2P1
NM_021064	673.974	-1.50539	0.343547	-4.38189	1.17653e-05	0.000172519	HIST1H2AG
NM_018490	1178.98	1.37186	0.313255	4.37938	1.19018e-05	0.000174269	LGR4
NM_012341	1596.24	-1.20482	0.275343	-4.37569	1.21048e-05	0.000176987	GTPBP4
XM_011536424	23.0365	8.34879	1.90965	4.37189	1.23173e-05	0.000179836	FRMD6
NM_001024	25677.3	-1.0203	0.233406	-4.37135	1.23483e-05	0.00018003	RPS21
NM_006886	311.841	-2.08219	0.47642	-4.37048	1.23972e-05	0.000180485	ATP5F1E
XR_001749468	21.6943	8.25634	1.89446	4.35814	1.31172e-05	0.000190695	TNFSF13B
XM_011513868	22.7765	8.33239	1.91287	4.35596	1.32485e-05	0.000192329	SLC2A9
NM_178568	295.78	-7.09632	1.62959	-4.35465	1.33278e-05	0.000192932	RTN4RL1
XM_017015929	69.7791	4.16148	0.955631	4.3547	1.33252e-05	0.000192932	ANKRD26
NM_001190702	509.373	1.43204	0.329167	4.35049	1.35831e-05	0.000196195	MTRNR2L8
XM_017000245	23.6883	8.38973	1.92852	4.35035	1.35917e-05	0.000196195	CNN3
NR_046533	21.7987	8.26754	1.90173	4.34738	1.3777e-05	0.000198588	CLDN10-AS1
NM_003357	64.4825	3.79344	0.873057	4.34501	1.39272e-05	0.000200469	SCGB1A1
NM_001142730	353.817	1.6924	0.389537	4.34463	1.3951e-05	0.000200529	KCTD1
NM_171998	26.4951	-7.88495	1.81606	-4.34179	1.41329e-05	0.000202857	RAB39B
NM_006234	78.1633	-3.42736	0.789569	-4.3408	1.41968e-05	0.000203487	POLR2J
NM_001030001	199.141	2.0823	0.479774	4.34018	1.42368e-05	0.000203775	RPS29
NM_021978	3598.02	1.0771	0.248218	4.33935	1.42906e-05	0.000204257	ST14
NM_014452	500.449	1.70983	0.394093	4.33864	1.43369e-05	0.000204631	TNFRSF21
XM_017021846	26.4228	-7.88085	1.81716	-4.33691	1.44497e-05	0.000205954	LOC105370708
NM_001853	108.444	3.39385	0.782885	4.33506	1.45718e-05	0.000207404	COL9A3
NM_001039656	66.8071	-3.81858	0.881142	-4.33367	1.46643e-05	0.00020843	TESMIN
NM_207380	1525.93	7.74055	1.7868	4.33207	1.47715e-05	0.000209661	CCDC9B
NM_005359	1019.05	1.25276	0.28929	4.33047	1.4879e-05	0.000210893	SMAD4
NM_002236	27.1091	-7.91724	1.82861	-4.32964	1.49353e-05	0.000211396	KCNF1
XM_017019774	47.5675	4.66605	1.07941	4.32277	1.54079e-05	0.000217783	TRPV4
NM_018997	70.3027	-3.47561	0.805217	-4.31637	1.58617e-05	0.000223578	MRPS21
XR_001739141	21.0461	8.21344	1.90272	4.31667	1.58399e-05	0.000223578	-
NR_040093	23.1811	8.34863	1.93511	4.31429	1.60114e-05	0.000225375	STARD4-AS1
NM_001493	2206.41	-1.10559	0.256489	-4.31049	1.62893e-05	0.000228972	GDI1
NM_005170	26.4644	-7.88381	1.83001	-4.30807	1.64683e-05	0.000231168	ASCL2
NM_024307	76.3665	-3.31724	0.77043	-4.30569	1.66464e-05	0.000233347	GDPD3
NM_018154	508.203	-1.54581	0.35905	-4.30529	1.66768e-05	0.000233452	ASF1B
NR_024333	165.114	-2.0997	0.487813	-4.30432	1.67501e-05	0.000234156	ILF3-DT
NM_003531	376.152	-1.61146	0.374572	-4.30214	1.69153e-05	0.000236143	HIST1H3C
NM_004818	862.866	-1.26884	0.295229	-4.29781	1.72498e-05	0.000240153	DDX23
NR_125775	21.1816	8.22623	1.91403	4.29785	1.72463e-05	0.000240153	LURAP1L-AS1
NM_016466	325.346	-1.63733	0.381299	-4.29407	1.75425e-05	0.000243896	ANKRD39
NM_003568	45.5386	-4.2867	0.999691	-4.28803	1.80268e-05	0.000250285	ANXA9
NM_178820	188.991	-2.25407	0.525704	-4.28773	1.80512e-05	0.000250285	FBXO27
XR_930598	20.592	8.18237	1.91067	4.28247	1.84833e-05	0.000255929	LOC105376374
XR_940252	344.553	-2.19853	0.513897	-4.27815	1.88452e-05	0.000260586	LINC01293
NR_038237	105.078	2.49041	0.582667	4.27416	1.91859e-05	0.000264937	RAB11B-AS1
NM_015072	1025.07	-1.23264	0.28865	-4.27036	1.95161e-05	0.000269132	TTLL5
XR_939075	20.429	8.17053	1.91454	4.26761	1.97581e-05	0.000272101	LOC105377367
NM_018938	190.95	1.95031	0.457089	4.2668	1.98298e-05	0.00027272	PCDHB4
NR_109974	25.2717	-7.81685	1.83245	-4.26579	1.99197e-05	0.000273228	DLEU1
XM_011524947	27.7077	-7.9484	1.86329	-4.26578	1.99204e-05	0.000273228	BCAS3
NM_033132	25.2212	-7.81377	1.83227	-4.26453	2.00324e-05	0.000274395	ZIC5
NR_029477	29.5453	6.21466	1.45785	4.26291	2.01784e-05	0.000276024	MIRLET7A2
NM_004523	1051.03	-1.23184	0.289449	-4.25582	2.08288e-05	0.00028454	KIF11
XM_011538988	20.9765	8.20583	1.92898	4.25397	2.10017e-05	0.000286517	RASSF9
NM_000941	382.733	-1.55187	0.365086	-4.2507	2.13108e-05	0.000290345	POR
NM_181472	21.4617	8.23793	1.94124	4.24364	2.19924e-05	0.000299231	CMTM7
NR_026900	781.067	1.63951	0.386413	4.24288	2.20667e-05	0.000299842	FLJ23867
NM_002622	1459.65	1.14473	0.269951	4.24052	2.23002e-05	0.000302611	PFDN1
NM_003527	577.207	-1.43288	0.338337	-4.23507	2.2848e-05	0.000309633	HIST1H2BO
NM_004454	683.659	3.96732	0.937915	4.22993	2.33764e-05	0.000315953	ETV5
XR_001739280	20.0097	8.14261	1.92488	4.23019	2.33495e-05	0.000315953	-
XR_949163	71.0483	3.50037	0.827619	4.22945	2.34263e-05	0.000316209	TMEM63A
XM_005248997	31.41	5.70218	1.34891	4.22724	2.36576e-05	0.000318909	GCNT2
XM_005272078	25.6532	-7.83747	1.85607	-4.22261	2.41491e-05	0.000325103	ST8SIA4
NM_002090	19.8468	8.13043	1.92685	4.21955	2.44792e-05	0.000329113	CXCL3
NM_005034	1203.2	-1.26535	0.299974	-4.21819	2.46268e-05	0.000330661	POLR2K
NM_002106	6002.57	-1.09337	0.259334	-4.21605	2.48624e-05	0.000333039	H2AFZ
NM_203365	51.6403	-4.30919	1.02211	-4.21598	2.48693e-05	0.000333039	RAPH1
NM_001695	1287.18	-1.14887	0.273459	-4.20123	2.65465e-05	0.000355034	ATP6V1C1
XR_001746021	179.19	-2.4498	0.583189	-4.20069	2.66097e-05	0.000355413	LOC107986962
NM_004267	19.9712	8.13579	1.93703	4.20015	2.66741e-05	0.000355806	CHST2
NM_001154	1663.04	1.163	0.277005	4.19847	2.68721e-05	0.000357979	ANXA5
NM_001199383	86.9737	2.75475	0.656478	4.19625	2.71372e-05	0.000361038	RNF145
NR_135634	24.239	-7.7562	1.84871	-4.19546	2.72315e-05	0.00036182	LOC101927877
NM_000100	2808.49	1.06764	0.254633	4.19284	2.75482e-05	0.000365552	CSTB
NM_138632	50.0573	3.63726	0.868042	4.19019	2.78721e-05	0.000369368	TRIOBP
NM_003061	27.2494	-7.92426	1.89167	-4.18902	2.80163e-05	0.000369837	SLIT1
NR_026785	24.5569	-7.77591	1.85604	-4.18951	2.79554e-05	0.000369837	RHPN1-AS1
XM_011543527	255.184	1.75723	0.419467	4.18919	2.79955e-05	0.000369837	RASA1
NM_016458	490.458	-1.49099	0.356242	-4.18534	2.8474e-05	0.000374907	HGH1
NR_024037	26.7977	-7.90017	1.88757	-4.18536	2.84712e-05	0.000374907	RMST
XR_001754230	24.6731	-7.78281	1.85985	-4.18464	2.85616e-05	0.000375576	SS18L1
NR_120642	53.2818	-3.94405	0.942625	-4.18411	2.86283e-05	0.000375967	LINC01468
NM_000507	24.0789	-7.7466	1.85209	-4.18262	2.88174e-05	0.000377964	FBP1
XM_011545164	80.6981	-2.90964	0.696189	-4.17939	2.92297e-05	0.000382781	PACS1
XM_017020543	50.3783	-4.44665	1.06401	-4.17915	2.92598e-05	0.000382781	HS6ST3
NM_001307978	19.9053	8.13043	1.9462	4.1776	2.94601e-05	0.000384415	TRABD2A
XR_939004	19.3927	8.0975	1.93826	4.17771	2.94454e-05	0.000384415	LOC105377335
NM_001025436	19.8083	8.1236	1.94497	4.17673	2.9573e-05	0.000385395	SPAG16
NM_003286	8094.51	-1.20041	0.287452	-4.17605	2.96615e-05	0.000386054	TOP1
NM_007236	800.789	1.34522	0.322395	4.17258	3.01176e-05	0.00039149	CHP1
NM_001114395	56.5917	3.82925	0.918757	4.16786	3.07468e-05	0.00039916	CNTLN
NR_024388	357.006	-1.5466	0.371127	-4.1673	3.08226e-05	0.000399635	-
XM_017000163	20.5846	8.17752	1.96383	4.16406	3.12635e-05	0.000404836	CHRM3
NM_002793	2477.38	-1.04402	0.251393	-4.15292	3.28263e-05	0.000423996	PSMB1
NR_110802	23.989	-7.74216	1.86422	-4.15302	3.28118e-05	0.000423996	RUNDC3A-AS1
XR_001739490	30.1215	7.27218	1.75127	4.15252	3.28837e-05	0.000424199	-
NM_001918	212.759	1.90124	0.457891	4.15215	3.2936e-05	0.000424338	DBT
NR_033885	26.2079	-7.86805	1.89645	-4.14883	3.34184e-05	0.000430009	POTEKP
NM_005302	73.9001	3.02019	0.728314	4.14682	3.37126e-05	0.000433248	GPR37
NM_005225	62.5412	-3.29695	0.795198	-4.14608	3.38222e-05	0.000434108	E2F1
XM_011539498	52.0618	-3.78285	0.912479	-4.14568	3.388e-05	0.000434303	ZNF485
NR_023392	407.299	-1.48773	0.358996	-4.14413	3.4111e-05	0.000436715	ZNF252P
XM_011526283	35.3919	-5.76601	1.39163	-4.14335	3.42263e-05	0.000437642	LOC105372109
NM_199242	91.318	-3.00555	0.725468	-4.14291	3.4293e-05	0.000437945	UNC13D
XM_017010797	31.297	7.32963	1.76957	4.14204	3.44231e-05	0.000439056	DSE
XM_017008564	19.1015	8.07652	1.95024	4.14129	3.45352e-05	0.000439936	-
NM_170665	1373.09	1.31003	0.316855	4.13447	3.55776e-05	0.000452648	ATP2A2
NM_002534	37.6577	4.08435	0.988423	4.13219	3.59331e-05	0.000456601	OAS1
NM_001128228	284.531	-1.78701	0.433104	-4.12606	3.69033e-05	0.000468346	TPRN
XR_001744319	19.2883	8.08493	1.96012	4.12471	3.71208e-05	0.000470521	-
NM_033316	305.393	6.21997	1.50922	4.1213	3.76734e-05	0.000476931	MELTF
NM_001323354	23.0725	-7.68564	1.86658	-4.1175	3.83e-05	0.000483662	PTPRE
XR_001746081	18.6749	8.04078	1.95271	4.11775	3.82591e-05	0.000483662	LOC105375752
XR_001742978	18.706	8.0422	1.95692	4.10962	3.9631e-05	0.000499851	LOC107986475
NM_000988	7249.89	0.990847	0.24128	4.10662	4.01488e-05	0.00050574	RPL27
NM_003469	19.1363	8.08062	1.96787	4.10629	4.02072e-05	0.00050574	SCG2
XM_017016035	26.0917	-7.86159	1.91463	-4.10606	4.02468e-05	0.00050574	ATRNL1
NM_001004	11086.1	0.9596	0.233732	4.10555	4.03349e-05	0.000506223	RPLP2
NM_001284353	22.9212	-7.6755	1.86996	-4.10463	4.04958e-05	0.000507617	KIAA1324
NM_001810	2159.25	-1.14786	0.27967	-4.10435	4.05459e-05	0.000507621	CENPB
NM_000937	7249.78	-1.08215	0.26373	-4.10327	4.07356e-05	0.000508746	POLR2A
NM_022166	23.658	-7.72068	1.88155	-4.10337	4.07184e-05	0.000508746	XYLT1
XM_017005076	37.5295	4.07996	0.99442	4.10286	4.08079e-05	0.000509025	ANTXR1
NM_001025266	27.8765	-7.95704	1.94024	-4.10105	4.1128e-05	0.000512391	C3orf70
NM_018057	18.5815	8.03653	1.96063	4.09895	4.1503e-05	0.000516431	SLC6A15
NM_003514	611.71	-1.61048	0.393183	-4.096	4.20353e-05	0.000522417	HIST1H2AM
XR_001750691	18.7371	8.04367	1.96475	4.09399	4.24011e-05	0.000526321	LOC107984684
NR_131944	24.4889	-7.77025	1.89854	-4.09276	4.2627e-05	0.000528482	LOC105755953
NM_013336	2662.76	1.02445	0.25042	4.09095	4.29618e-05	0.000531985	SEC61A1
XM_017008577	18.3526	8.01756	1.96031	4.08993	4.31495e-05	0.000533661	-
XM_005252443	22.5858	-7.65445	1.87179	-4.08937	4.32548e-05	0.000534315	GATA3
NM_016626	798.399	1.33602	0.327157	4.08373	4.4319e-05	0.000546798	MEX3C
NM_000044	36.8432	-6.93278	1.69927	-4.07987	4.50612e-05	0.000555283	AR
NM_001316306	18.2556	8.01021	1.96375	4.07904	4.52217e-05	0.000556588	ITGA6
NM_003844	269.391	1.79408	0.439867	4.07869	4.52897e-05	0.000556752	TNFRSF10A
NR_130779	22.9804	-7.67886	1.88415	-4.07551	4.59135e-05	0.00056374	LOC101928858
NM_007176	857.349	-1.20334	0.295447	-4.07295	4.64212e-05	0.000569288	ERG28
NR_029635	18.0267	7.99086	1.96679	4.0629	4.84672e-05	0.000593664	MIR221
XM_011532425	18.283	8.00864	1.97157	4.06207	4.86392e-05	0.000595056	RAPGEF2
NM_017617	241.227	1.79534	0.442087	4.06106	4.88508e-05	0.000596928	NOTCH1
NM_006580	17.9956	7.9894	1.96967	4.05621	4.98762e-05	0.000608554	CLDN16
XM_011543025	40.77	4.61166	1.137	4.05599	4.99216e-05	0.000608554	MAML2
NM_005776	2266.96	1.02901	0.253747	4.05524	5.0082e-05	0.00060978	CNIH1
NR_038464	18.5193	8.03348	1.98451	4.0481	5.16344e-05	0.000627931	LINC00857
NM_018683	773.529	-1.25243	0.309488	-4.04676	5.19304e-05	0.000630778	RNF114
NM_001334	18.2171	8.00276	1.98072	4.04032	5.33778e-05	0.000647587	CTSO
NM_022726	184.052	2.42589	0.60053	4.03959	5.35458e-05	0.000648853	ELOVL4
XM_011543251	46.0511	3.52091	0.872172	4.03694	5.4153e-05	0.000655431	EFNA5
NR_125749	22.3906	-7.64135	1.8936	-4.03536	5.45178e-05	0.000659064	TBX2-AS1
XM_017021469	22.4016	-7.6435	1.89514	-4.03321	5.50195e-05	0.000664341	C14orf132
NM_007269	455.761	-1.52769	0.378876	-4.03217	5.52646e-05	0.00066651	STXBP3
XM_011511827	17.8674	7.9804	1.98138	4.0277	5.63257e-05	0.000678504	SPAG16
XR_245708	17.6037	7.95604	1.9778	4.02267	5.75411e-05	0.000692328	RHOJ
NM_014911	1623.63	1.06689	0.265282	4.0217	5.77786e-05	0.000694365	AAK1
NM_015656	21.8074	-7.60355	1.89089	-4.02114	5.79169e-05	0.000695208	KIF26A
NM_004388	449.474	1.59068	0.395617	4.02075	5.80132e-05	0.000695425	CTBS
NM_012310	482.88	-1.50477	0.374272	-4.02051	5.80715e-05	0.000695425	KIF4A
XM_011544383	17.5726	7.95455	1.97883	4.01982	5.8243e-05	0.00069666	LZTS1
NM_030571	1577.39	1.08522	0.270083	4.01809	5.86722e-05	0.000700971	NDFIP1
NR_026876	19.2371	8.08977	2.01757	4.00966	6.08053e-05	0.000725584	RNF217-AS1
XM_011537713	18.4423	8.0192	2.0001	4.00939	6.08747e-05	0.000725584	NRG2
NM_003862	22.3139	-7.63795	1.90538	-4.00862	6.10756e-05	0.000727128	FGF18
NM_001554	294.613	1.59692	0.398598	4.00634	6.16681e-05	0.000733325	CYR61
NR_103737	17.4407	7.94217	1.98304	4.00505	6.20043e-05	0.000736464	SOX9-AS1
NR_002578	7118.72	1.04882	0.261955	4.0038	6.23326e-05	0.000739502	GAS5
NM_006334	95.9559	-9.74162	2.43332	-4.00343	6.24296e-05	0.00073979	OLFM1
XM_011524950	21.7131	-7.59715	1.89835	-4.00198	6.28136e-05	0.000743477	BCAS3
XR_949283	29.9184	5.19589	1.29931	3.99897	6.36186e-05	0.000752131	LOC105373206
NM_001142725	1365.58	-1.11492	0.279182	-3.99353	6.50959e-05	0.000768705	ERI2
NM_182565	797.289	1.2457	0.312593	3.98505	6.7466e-05	0.000795771	UBALD2
NM_006461	1102.86	-1.20562	0.302736	-3.98242	6.82164e-05	0.000803692	SPAG5
XR_946467	21.108	-7.55671	1.89887	-3.97958	6.90371e-05	0.000812422	LOC105378560
XM_011510423	21.2154	-7.56481	1.90516	-3.97068	7.16664e-05	0.00084239	GREB1
XM_017008220	17.2119	7.9219	1.99556	3.96977	7.19415e-05	0.000844183	MTHFD2L
XR_001738418	21.3711	-7.57417	1.90803	-3.96963	7.19846e-05	0.000844183	LOC107985250
NM_016048	755.249	-1.24507	0.313825	-3.96742	7.26558e-05	0.000851075	ISOC1
NR_026558	18.1311	8.00388	2.0187	3.96488	7.34333e-05	0.000859195	AQP7P3
YP_003024028	241510	0.901487	0.227464	3.9632	7.39505e-05	0.000864254	-
NM_002266	246.16	-1.90913	0.482259	-3.95872	7.53526e-05	0.000879632	KPNA2
NM_003155	5255.58	-3.6468	0.9216	-3.95703	7.58882e-05	0.00088487	STC1
XM_017014657	17.34	7.93134	2.00585	3.9541	7.68225e-05	0.000894741	ANXA1
NM_014484	146.063	-2.08578	0.527548	-3.95373	7.69417e-05	0.000895106	MOCS3
XR_928388	23.4848	-7.7097	1.95043	-3.95283	7.72326e-05	0.000897466	LOC102724670
NM_004092	702.018	-1.33247	0.337287	-3.95056	7.7967e-05	0.000904968	ECHS1
NM_198552	164.303	2.23755	0.566774	3.94787	7.88504e-05	0.00091418	FAM89A
NM_020630	20.6344	-7.52412	1.90616	-3.94726	7.90497e-05	0.000915449	RET
NR_073540	38.6009	3.74207	0.950095	3.93863	8.19491e-05	0.00094795	MOK
XR_928389	21.3207	-7.57056	1.9227	-3.93746	8.23494e-05	0.0009515	LOC105375633
XR_427355	32.9032	-6.76761	1.71947	-3.93586	8.28993e-05	0.000956769	LOC101927439
NM_199037	20.4305	-7.50981	1.91002	-3.9318	8.43111e-05	0.000971962	SCN1B
NM_005105	1459.47	-1.11115	0.282958	-3.9269	8.60467e-05	0.00099085	RBM8A
NM_001276	18.36	8.02259	2.04471	3.92358	8.72438e-05	0.0010035	CHI3L1
XR_001747558	20.4655	-7.51288	1.91879	-3.91543	9.02427e-05	0.00103682	LOC107984258
NM_015354	949.697	-1.15039	0.293831	-3.91514	9.035e-05	0.00103689	NUP188
NR_015377	36.5918	-4.65506	1.18922	-3.91438	9.06378e-05	0.00103902	PAX8-AS1
NR_028509	16.7962	7.89187	2.01683	3.91301	9.11521e-05	0.00104374	PART1
NR_003573	284.265	1.54613	0.39522	3.91207	9.1507e-05	0.00104663	ANXA2P2
NM_003900	168.547	1.91197	0.488836	3.91128	9.18079e-05	0.00104842	SQSTM1
XM_006711194	439.098	1.36727	0.349585	3.91112	9.18688e-05	0.00104842	DENND1B
NM_020830	1540.95	1.07807	0.275798	3.90889	9.27195e-05	0.00105694	WDFY1
NM_007238	20.8361	-7.53907	1.92892	-3.90844	9.28925e-05	0.00105773	PXMP4
NM_194291	244.043	-1.6771	0.429362	-3.90603	9.38233e-05	0.00106714	TMEM65
XM_017010867	16.4978	7.86105	2.01335	3.90446	9.44341e-05	0.00107289	MDFI
NM_015473	983.614	1.12571	0.288912	3.89637	9.76434e-05	0.00110784	HEATR5A
XR_001747095	514.333	-1.38965	0.356671	-3.89616	9.7728e-05	0.00110784	-
NR_027992	16.82	7.88707	2.02511	3.89463	9.83489e-05	0.00111364	NBEAP1
XR_001745108	21.3886	-7.57707	1.9473	-3.89107	9.98033e-05	0.00112885	LOC105375172
NM_006191	3449	-0.962049	0.247318	-3.88993	0.000100274	0.00113292	PA2G4
NM_001408	55.6416	-3.12657	0.803923	-3.88914	0.000100599	0.00113533	CELSR2
NR_034089	97.153	2.32818	0.598747	3.88842	0.000100897	0.00113743	CCDC18-AS1
XM_017007838	16.2414	7.84139	2.01706	3.88753	0.00010127	0.00114038	RASSF6
NR_028064	16.2066	7.83632	2.01743	3.88431	0.000102622	0.00115433	LINC00552
NM_002966	5893.22	-0.964785	0.248456	-3.88312	0.000103124	0.0011587	S100A10
NM_024758	50.51	-4.14112	1.06846	-3.8758	0.000106275	0.00119278	AGMAT
XR_943318	20.2792	-7.49838	1.93642	-3.87228	0.000107822	0.00120882	LOC105378150
NM_005860	171.428	-2.45833	0.635081	-3.87089	0.000108439	0.0012144	FSTL3
NM_001013257	269.18	-1.87737	0.485076	-3.87025	0.000108723	0.00121625	BCAM
XM_011537089	19.6652	-7.45507	1.92759	-3.86756	0.00010993	0.00122839	CDH24
XM_006714037	310.123	1.73116	0.447889	3.86516	0.000111017	0.00123782	CHIC2
XR_001745658	20.0095	-7.47917	1.9349	-3.86541	0.000110901	0.00123782	LOC107986872
XM_011534593	33.3898	-5.0476	1.30689	-3.8623	0.000112326	0.00125105	RNF130
NM_025047	15.9814	7.81798	2.02448	3.86172	0.000112594	0.0012513	ARL14
XM_017015791	31.5578	4.94032	1.27923	3.86195	0.000112483	0.0012513	AKR1C1
XM_017010126	220.586	-1.66919	0.432564	-3.85883	0.000113933	0.00126481	LOC101929895
NM_001310154	1329.24	-1.0822	0.280621	-3.85646	0.00011504	0.00127571	ANKRD36C
NM_004344	245.773	-1.72171	0.446944	-3.85219	0.000117067	0.00129536	CETN2
NM_018971	19.9481	-7.47616	1.94063	-3.85244	0.000116948	0.00129536	GPR27
NM_001017970	957.115	-1.20096	0.311815	-3.85152	0.000117387	0.00129609	TMEM30B
NM_001135649	42.6938	3.75661	0.975318	3.85168	0.000117309	0.00129609	FOXI3
NM_006640	61.3116	2.90555	0.754723	3.84983	0.0001182	0.00130366	2019-09-09
XM_017012152	15.8496	7.80436	2.02784	3.8486	0.000118793	0.00130878	-
NR_038262	15.9777	7.8145	2.03124	3.84716	0.000119496	0.0013151	MIR210HG
NR_125739	30.2525	-5.52656	1.43783	-3.84367	0.000121207	0.00133109	CEBPB-AS1
XM_005248950	37.8553	4.6148	1.20062	3.84367	0.00012121	0.00133109	ZSCAN23
NM_001135032	15.8807	7.80603	2.03187	3.84179	0.000122141	0.00133987	EVA1A
NM_004789	19.3956	-7.43529	1.93652	-3.83951	0.00012328	0.00134711	LHX2
NM_015852	453.103	-1.43601	0.373961	-3.83999	0.000123038	0.00134711	ZNF117
XM_017001272	30.5141	4.88882	1.27341	3.83915	0.000123462	0.00134711	LAMB3
XM_017026636	306.954	1.48885	0.387779	3.83943	0.000123322	0.00134711	ZNF283
XR_001749203	20.3405	-7.50451	1.95469	-3.83924	0.000123414	0.00134711	LOC107987178
NM_173470	493.487	-1.3073	0.340804	-3.83592	0.000125095	0.00136347	MMGT1
NM_058173	206.896	-10.85	2.83211	-3.83106	0.000127595	0.00138923	MUCL1
NR_024334	97.9168	-2.44445	0.639312	-3.82356	0.000131539	0.00143065	FUT8-AS1
XM_005274055	105.017	-2.61757	0.684668	-3.82312	0.000131775	0.00143169	WDR74
NM_173849	20.2726	-7.49766	1.96153	-3.82235	0.000132188	0.00143464	GSC
XM_006712104	15.5584	7.77866	2.03644	3.81973	0.000133597	0.00144839	CLIP4
NM_007106	1468.78	-1.13723	0.297749	-3.81943	0.000133762	0.00144864	UBL3
NM_003028	1322.34	1.04409	0.273391	3.81905	0.000133967	0.00144932	SHB
XM_011537951	15.7562	7.79933	2.04357	3.81652	0.000135347	0.0014627	CPNE8
XM_017010732	16.311	7.85104	2.05828	3.81438	0.000136526	0.00147387	GCNT2
NM_003955	52.1649	-3.72259	0.9766	-3.81178	0.000137967	0.00148785	SOCS3
NM_001012508	35.1842	-4.59912	1.20693	-3.81059	0.000138638	0.0014935	SPRN
NM_001080506	182.642	-6.71199	1.76171	-3.80993	0.000139007	0.0014959	TMEM150C
NM_000317	475.039	1.36365	0.358092	3.8081	0.000140041	0.00150544	PTS
NR_033967	37.216	3.82615	1.00631	3.80216	0.000143441	0.00154037	SLC2A1-AS1
NM_001032731	15.6592	7.79075	2.05044	3.79956	0.000144956	0.001555	OAS2
XM_011528506	84.9673	-2.45359	0.645974	-3.79827	0.000145707	0.00155977	-
XR_932728	16.137	7.8265	2.06051	3.79833	0.000145674	0.00155977	LOC105371024
NM_006270	266.208	1.56037	0.410857	3.79785	0.000145958	0.00156082	RRAS
NR_033752	121.469	6.63506	1.74733	3.79726	0.000146303	0.00156287	NMRAL2P
NM_005370	928.697	-1.17231	0.308971	-3.79423	0.000148102	0.00158043	RAB8A
XM_017018905	78.7376	2.48868	0.656183	3.79267	0.000149039	0.00158876	DGKA
XM_017001150	16.051	7.82782	2.06461	3.79142	0.000149787	0.00159349	IFI16
XR_001739494	32.2433	4.69461	1.23824	3.79135	0.00014983	0.00159349	LOC105374771
XR_928396	152.211	-10.4071	2.74509	-3.79115	0.000149951	0.00159349	LOC105375634
NM_203434	8189.7	-0.908429	0.239651	-3.79063	0.000150268	0.00159519	IER5L
NM_001010883	4143.83	-4.1476	1.09454	-3.78936	0.000151038	0.00160169	FAM102B
NR_110294	20.63	-7.52272	1.98657	-3.78679	0.000152607	0.00161666	LOC101928161
XM_006719163	15.2325	7.7471	2.04761	3.78349	0.000154644	0.00163653	CLSTN3
NR_002817	46.6689	3.76823	0.996342	3.78207	0.000155531	0.00164421	AQP7P1
NM_212550	69.4641	-2.76689	0.731944	-3.7802	0.000156704	0.00165489	BLOC1S3
NR_028138	18.6764	-7.37997	1.95245	-3.77986	0.000156917	0.00165543	ATP2B1-AS1
NM_182515	56.1252	-3.06651	0.812048	-3.77627	0.000159194	0.00167771	ZNF714
XR_001746733	15.1043	7.73651	2.05254	3.76924	0.000163745	0.00172389	LOC107987080
NM_014367	522.013	1.30615	0.346684	3.76756	0.00016485	0.00173373	FAM162A
NM_001113434	15.628	7.78891	2.06791	3.76655	0.000165516	0.00173894	C17orf51
XR_935832	28.4434	-6.55765	1.74132	-3.76592	0.000165939	0.00174159	ZNF808
NM_002228	442.921	-1.48483	0.394669	-3.76222	0.000168412	0.00176572	JUN
XM_011522905	19.2311	-7.42163	1.97536	-3.75709	0.0001719	0.00180044	CYBA
NM_006830	1847.72	1.03608	0.275915	3.75505	0.000173307	0.00181009	UQCR11
NR_047570	28.1321	-6.54104	1.74183	-3.75527	0.000173155	0.00181009	PAX8-AS1
XM_006711036	15.0732	7.73475	2.05986	3.75498	0.000173353	0.00181009	DHRS3
NR_045630	79.2122	2.58009	0.687973	3.75028	0.000176638	0.00184249	RGS5
NR_030737	86.3957	-2.47555	0.66047	-3.74817	0.00017813	0.00185616	TTC3P1
NM_000963	34.358	4.47182	1.19374	3.74606	0.000179631	0.00186989	PTGS2
XR_001738539	14.8095	7.70577	2.06427	3.73293	0.000189267	0.00196819	LOC105373215
NM_013238	264.94	-1.53401	0.411	-3.73239	0.000189675	0.00197041	DNAJC15
XR_942864	15.52	7.77013	2.08232	3.73148	0.00019036	0.00197552	LOC105377940
XM_006724171	18.0647	-7.33198	1.96558	-3.73019	0.000191338	0.00198365	TTC28
XM_011533163	18.1524	-7.3388	1.96855	-3.72802	0.00019299	0.00199716	CAPN13
XR_001741020	98.0918	2.60739	0.699413	3.72796	0.000193033	0.00199716	LOC107986153
NM_033382	42.7581	4.19663	1.12592	3.72729	0.000193552	0.00200049	SEC14L2
NM_001454	14.8791	7.71677	2.07304	3.72244	0.000197304	0.00203451	FOXJ1
XM_011534055	14.8791	7.71677	2.07304	3.72244	0.000197304	0.00203451	TKT
XR_243043	317.778	1.52648	0.410095	3.72227	0.000197442	0.00203451	ARGLU1
NR_003003	166.851	1.81389	0.488217	3.71532	0.000202944	0.00208909	SCARNA17
XM_017020057	122.878	1.99527	0.537859	3.70965	0.000207549	0.00213434	PPFIBP1
NM_001733	14.5184	7.67823	2.07179	3.70608	0.000210492	0.00216243	C1R
XR_001748143	105.693	2.38888	0.644924	3.70413	0.000212114	0.00217689	LOC107984316
NM_006272	14.5532	7.68386	2.0764	3.70057	0.000215114	0.00220546	S100B
XM_017019989	15.0659	7.7276	2.08877	3.6996	0.000215938	0.00221169	-
NR_111893	14.6191	7.69124	2.08113	3.69571	0.000219277	0.00224362	CNTNAP3P2
NM_006391	5867.75	0.908425	0.245833	3.69529	0.000219635	0.00224503	IPO7
NM_002198	41.7434	3.59731	0.974026	3.69324	0.000221417	0.00225872	IRF1
NM_022566	186.293	-1.83755	0.497525	-3.69338	0.000221289	0.00225872	TLNRD1
XM_017024632	91.0187	-2.44556	0.662239	-3.69287	0.00022174	0.00225975	-
NM_173593	25.3233	4.68997	1.2704	3.69173	0.000222732	0.00226742	B4GALNT3
XM_017017316	21.833	5.83337	1.58022	3.6915	0.000222938	0.00226742	-
XM_017000152	36.3985	4.38571	1.18852	3.69005	0.000224208	0.00227807	CHRM3
XM_017000154	14.5806	7.68189	2.08266	3.68851	0.000225576	0.00228968	CHRM3
NR_036508	17.5034	-7.28679	1.97575	-3.68812	0.000225914	0.00229084	LOC100128398
NM_000146	67123.2	0.851106	0.230838	3.68703	0.000226883	0.00229837	FTL
NR_123731	17.5319	-7.28947	1.97848	-3.68439	0.000229252	0.00232007	TTC39A-AS1
NM_001035254	114.327	-2.37	0.643338	-3.68391	0.000229685	0.00232214	FAM102A
NM_000882	22.1991	5.7868	1.57214	3.68083	0.000232472	0.00234799	IL12A
NR_120503	14.5221	7.68199	2.08863	3.67801	0.000235064	0.00237182	KCNQ5-IT1
XM_017030185	56.5729	-2.93947	0.801146	-3.66909	0.000243419	0.00245369	LOC105379575
YP_003024035	170880	0.862512	0.235299	3.66559	0.000246765	0.00248497	-
XM_011544428	97.418	2.34293	0.639458	3.66393	0.000248376	0.00249872	DUSP4
XR_244873	228.567	1.53934	0.42043	3.66134	0.000250898	0.0025216	-
NR_102279	26.9341	4.25321	1.16189	3.66061	0.000251617	0.00252385	HOXB-AS1
XR_940058	53.3496	3.13937	0.857577	3.66074	0.000251491	0.00252385	LOC105374584
XM_017018688	24.4595	5.417	1.48156	3.65628	0.000255906	0.00256434	RAPGEF3
XM_017024661	14.2236	7.64626	2.0943	3.65098	0.000261242	0.00261524	ASPA
NM_001072	43.4047	3.2624	0.894866	3.64569	0.000266676	0.00266702	UGT1A6
XR_949011	14.491	7.68001	2.10757	3.64401	0.000268422	0.00268185	LOC105379257
NM_024613	284.033	-1.68815	0.463419	-3.64281	0.000269676	0.00269174	PLEKHF2
NM_001099415	1824.13	-0.947758	0.260259	-3.64159	0.000270956	0.00270187	POM121C
XR_926922	14.328	7.66329	2.10594	3.6389	0.000273803	0.00272759	-
XM_017027233	21.8744	6.80586	1.87378	3.63215	0.000281072	0.00279727	ZNF221
NR_109867	17.6218	-7.29557	2.00894	-3.63155	0.000281728	0.00280106	HMGCLL1
XM_011523661	44.1827	3.18667	0.877697	3.63071	0.00028264	0.00280739	ADORA2B
XM_005251418	13.9361	7.6215	2.10038	3.62863	0.000284931	0.00282465	-
XM_011533768	13.9361	7.6215	2.10038	3.62863	0.000284931	0.00282465	CNTN3
NM_001415	2647.53	0.922258	0.25428	3.62693	0.000286807	0.00284047	EIF2S3
XM_011521221	16.8412	-7.23093	1.99511	-3.62432	0.000289726	0.0028666	LRRC28
NR_046097	17.3959	-7.277	2.01044	-3.61961	0.000295043	0.00291638	LOC284581
NM_001304793	204.457	-1.6828	0.464959	-3.61925	0.000295453	0.00291759	SAYSD1
NM_017940	426.489	-1.44449	0.399293	-3.61762	0.000297327	0.00293327	NBPF1
XM_017008290	17.4179	-7.27878	2.01319	-3.61555	0.000299716	0.00295397	EMCN
NR_026756	62.1184	2.77311	0.767332	3.61397	0.00030155	0.00296917	CYP4F35P
XR_001746463	87.8143	2.86791	0.793709	3.6133	0.000302321	0.00297389	LOC107986997
NM_139058	17.1263	-7.25458	2.00826	-3.61237	0.000303414	0.00297889	ARX
NR_102265	17.1263	-7.25458	2.00826	-3.61237	0.000303414	0.00297889	LINC02067
NR_136705	16.6658	-7.2162	1.999	-3.6099	0.000306319	0.00300452	KLF8
XM_017024663	84.8079	-2.54407	0.70503	-3.60845	0.000308028	0.00301838	TRIM37
XM_017029904	16.7908	-7.2263	2.00412	-3.60572	0.000311293	0.00304744	ZMAT1
NM_015036	809.84	1.22708	0.340343	3.60542	0.000311652	0.00304802	ENDOD1
NM_001009552	783.598	1.08854	0.302022	3.60419	0.000313134	0.00305665	PPP2CB
XM_017006385	13.905	7.61954	2.11398	3.60436	0.000312921	0.00305665	TM4SF1
YP_003024034	43807.6	0.826853	0.229486	3.60307	0.000314478	0.00306684	-
NR_001564	10683.1	6.82872	1.89691	3.59991	0.000318324	0.00310138	XIST
XR_949328	13.6102	7.58629	2.10792	3.59894	0.000319515	0.00311001	LOC105373234
XM_017020909	20.8581	6.7305	1.87193	3.59549	0.000323781	0.00314852	C13orf46
XR_001745657	16.4619	-7.19846	2.00508	-3.59012	0.000330531	0.0032111	LOC107986872
NM_006289	1711.19	0.942446	0.262827	3.5858	0.000336051	0.0032614	TLN1
NM_018452	202.956	1.65848	0.462545	3.58557	0.000336349	0.0032614	TMEM242
NM_001537	1603.35	-0.950614	0.265487	-3.58064	0.000342748	0.00331553	HSBP1
NR_033876	20.5762	6.73366	1.8804	3.58098	0.000342309	0.00331553	LINC00511
XR_936772	16.3457	-7.18808	2.00755	-3.58052	0.000342908	0.00331553	LOC105372632
XM_011528476	22.9195	5.31366	1.48465	3.57906	0.000344829	0.00333095	CCDC194
NM_032683	410.683	-1.39288	0.389284	-3.57806	0.000346149	0.00334054	MPV17L2
NM_001137608	84.8184	-2.32635	0.651033	-3.57333	0.000352473	0.00339514	ZNF732
XR_001743105	28.4578	4.77767	1.33702	3.57337	0.000352421	0.00339514	TRIM38
NM_001007	23183.5	0.83995	0.235101	3.57271	0.000353302	0.00339991	RPS4X
NR_110786	54.2202	-8.91817	2.49693	-3.57165	0.000354735	0.00341048	LOC101929099
NM_182966	18.0669	-7.33126	2.05277	-3.5714	0.00035508	0.00341058	NEDD9
XM_011532238	13.3502	7.55831	2.11819	3.56828	0.000359336	0.00344821	ARSJ
NM_016310	309.668	-1.57271	0.440851	-3.56744	0.000360492	0.00345604	POLR3K
NR_077215	31.6388	-4.44422	1.24677	-3.56458	0.000364445	0.00349066	TNRC18P1
XM_017010154	25.2275	-6.3271	1.77515	-3.56425	0.000364893	0.00349167	-
XM_017002998	94.6622	2.14974	0.603272	3.56347	0.000365985	0.00349883	-
NM_000968	41171.8	0.990274	0.277979	3.5624	0.000367474	0.00350977	RPL4
NR_110064	16.8281	-7.22908	2.02946	-3.56208	0.000367933	0.00351087	LINC01441
NM_018242	81.2874	2.46837	0.693143	3.56112	0.000369272	0.00352035	SLC47A1
NM_015423	425.753	1.2479	0.350517	3.56018	0.000370606	0.00352976	AASDHPPT
NM_000362	2217.23	2.51654	0.707121	3.55886	0.000372469	0.00354419	TIMP3
NM_002726	199.885	1.71662	0.482944	3.5545	0.000378695	0.00360008	PREP
NM_022337	13.9288	7.61386	2.14241	3.55388	0.000379593	0.00360524	RAB38
NM_152765	25.6923	-6.35295	1.78975	-3.54964	0.000385766	0.00366046	C8orf46
XM_017015056	145.269	1.92031	0.541032	3.54934	0.000386201	0.00366119	SNAPC3
XR_001741664	273.79	-1.49955	0.422518	-3.54907	0.000386595	0.00366152	LOC107986273
NM_000216	16.0256	-7.1594	2.01765	-3.54839	0.000387592	0.00366755	ANOS1
NM_018638	207.977	1.64203	0.463134	3.54546	0.000391923	0.00370509	ETNK1
NM_001206	247.035	-1.85424	0.523165	-3.54428	0.00039369	0.00371835	KLF9
NM_004218	862.739	1.11693	0.315433	3.54094	0.000398702	0.00376219	RAB11B
NM_145719	16.2207	-7.17768	2.02742	-3.5403	0.000399674	0.00376788	TIGD3
NM_024571	259.4	-1.71999	0.485956	-3.5394	0.000401042	0.00377029	SNRNP25
NR_030375	27.4311	-4.42594	1.25049	-3.53937	0.00040109	0.00377029	MIR645
XM_017015232	33.0367	-5.01595	1.417	-3.53984	0.000400375	0.00377029	C9orf3
YP_003024038	83969.6	-0.896146	0.253209	-3.53916	0.000401409	0.00377029	-
NM_004273	13.222	7.54618	2.13394	3.53626	0.000405839	0.00380838	CHST3
XR_001742825	15.9664	-7.15462	2.02445	-3.53411	0.000409147	0.00383589	LOC107986437
NR_027053	38.3208	3.39977	0.962622	3.53178	0.000412771	0.00386176	LOC646214
XM_005262141	16.3983	-7.19181	2.03641	-3.53161	0.000413043	0.00386176	ARMCX3
XM_011519741	112.09	-2.02231	0.572593	-3.53184	0.000412678	0.00386176	TAF3
NM_003403	1923.67	-0.943935	0.267736	-3.52562	0.000422485	0.00394642	YY1
YP_003024033	147667	1.056	0.299709	3.52342	0.000426017	0.00397577	-
NM_024954	338.995	1.30704	0.3712	3.52112	0.000429732	0.00400677	UBTD1
NM_004289	229.573	1.58086	0.449102	3.52004	0.000431481	0.0040194	NFE2L3
NM_003507	190.544	2.20712	0.627195	3.51904	0.00043311	0.00402742	FZD7
XM_011525339	15.9006	-7.1488	2.03147	-3.51903	0.000433132	0.00402742	BRIP1
NM_001127228	257.844	-1.46995	0.417945	-3.51709	0.000436313	0.00404962	CBX1
XM_005269675	15.7844	-7.13806	2.02954	-3.51708	0.000436315	0.00404962	SGMS1
NM_032410	482.615	1.52875	0.43482	3.51582	0.000438392	0.0040652	HOOK3
XR_001741207	13.6798	7.59778	2.16164	3.51483	0.000440042	0.00407679	GLRB
NM_004415	2170.8	-1.01206	0.288021	-3.51384	0.000441675	0.0040882	DSP
NM_018728	314.714	-1.46565	0.417352	-3.51179	0.000445107	0.0041125	MYO5C
XM_006710946	69.3974	-2.52815	0.719867	-3.51197	0.000444804	0.0041125	SYDE2
NM_005841	13.7658	7.59642	2.16402	3.51033	0.000447558	0.0041314	SPRY1
NR_130915	20.1227	5.64215	1.60906	3.50648	0.000454068	0.0041877	LCAL1
XM_011535495	12.962	7.51741	2.14412	3.50606	0.00045479	0.00419056	RNF217
NM_001013653	44.5425	-3.41615	0.974758	-3.50461	0.000457274	0.00420964	LRRC26
XM_005250113	47.93	-3.29882	0.942077	-3.50165	0.000462392	0.00425292	-
NR_126003	30.9066	3.79051	1.08334	3.4989	0.000467189	0.00429317	LINC01032
NM_014855	66.3836	-2.53286	0.7242	-3.49746	0.000469719	0.00431253	AP5Z1
NM_005801	8683.8	0.829064	0.237121	3.49638	0.000471613	0.00432602	EIF1
NM_001164343	24.3611	4.88425	1.39732	3.49543	0.000473298	0.00433757	ZBTB20
NM_000633	134.532	-2.38506	0.683463	-3.48967	0.000483622	0.0044282	BCL2
NM_005259	13.4198	7.57006	2.17054	3.48764	0.000487304	0.00445791	MSTN
NM_001151	393.163	1.3413	0.384824	3.4855	0.000491226	0.00448976	SLC25A4
NM_031452	219.17	-1.78932	0.513534	-3.48432	0.00049339	0.00450147	RAMMET
XR_001751436	18.9289	5.5865	1.60328	3.48442	0.000493211	0.00450147	LOC102723564
NR_110558	13.0939	7.53379	2.16284	3.48329	0.000495295	0.0045148	LINC01844
XR_929659	12.9235	7.50689	2.15991	3.47555	0.000509802	0.00464289	LOC105376058
XM_017003048	24.3665	-5.38105	1.55256	-3.46593	0.000528406	0.00480803	LOC100996717
NM_018660	427.072	1.24038	0.357923	3.46549	0.000529265	0.00481154	ZNF395
NM_015523	492.077	1.23857	0.3575	3.46452	0.000531181	0.00482466	REXO2
XM_017026110	54.9276	2.95029	0.852	3.46278	0.000534626	0.00485162	-
XR_001738674	42.2651	3.94328	1.13931	3.46111	0.00053795	0.00487744	RAB3GAP1
NM_001304763	38.0378	-3.47974	1.00546	-3.46085	0.00053847	0.00487782	ZNF687
NM_144570	1497.21	-0.93098	0.269434	-3.45532	0.000549636	0.00497455	JPT2
NM_181501	12.5354	7.46441	2.16086	3.45436	0.000551598	0.00498305	ITGA1
NR_027258	15.2253	-7.08511	2.05116	-3.4542	0.000551925	0.00498305	PRORSD1P
NR_120648	12.8338	7.50479	2.17269	3.45414	0.000552042	0.00498305	LOC101928994
XM_011522043	15.0937	-7.07289	2.04818	-3.45326	0.000553852	0.00499496	THSD4
NM_032833	1294.28	-1.04146	0.301664	-3.45239	0.000555644	0.00500669	PPP1R15B
XM_005259920	12.4383	7.45361	2.16275	3.44635	0.000568204	0.00511083	NFIX
XM_011537053	30.3323	4.36419	1.26631	3.44638	0.000568145	0.00511083	MOK
NM_005445	2811.53	-0.876008	0.25457	-3.44113	0.000579293	0.00520598	SMC3
XR_938009	12.8576	7.49861	2.17982	3.44002	0.000581667	0.00522271	LOC105372862
NM_000946	379.818	-1.23842	0.360256	-3.43761	0.000586875	0.00526239	PRIM1
XM_017007776	12.6635	7.47733	2.17523	3.4375	0.00058712	0.00526239	ZNF827
NM_012456	347.528	-1.49919	0.436292	-3.43621	0.000589922	0.00528286	TIMM10
XR_001740584	13.0517	7.51965	2.18852	3.43595	0.00059047	0.00528312	LOC107986058
NM_006773	879.97	-1.04038	0.302829	-3.43554	0.00059138	0.00528662	DDX18
NM_001124758	44.9783	-3.45793	1.00844	-3.42899	0.000605842	0.00541116	SPNS2
XM_017004890	15.131	-7.07593	2.06419	-3.42795	0.000608166	0.00542716	PDCL3
XR_925165	18.9502	6.61288	1.92956	3.42714	0.000609975	0.00543854	TLR1
NM_006147	27.9202	4.47411	1.3056	3.42686	0.000610601	0.00543936	IRF6
XM_017009434	28.2424	4.49014	1.31066	3.42586	0.00061286	0.00545472	CHSY3
NM_030762	784.193	3.68832	1.07671	3.42555	0.000613567	0.00545625	BHLHE41
NM_001004431	77.9977	-2.85898	0.834751	-3.42496	0.000614897	0.00545855	METRNL
NM_018706	918.485	-1.06604	0.31125	-3.42502	0.000614751	0.00545855	DHTKD1
NM_014249	14.7802	-7.04289	2.05761	-3.42285	0.000619682	0.00549624	NR2E3
NM_004760	61.55	2.52579	0.738165	3.42172	0.000622265	0.00551435	STK17A
NM_138788	14.7517	-7.03971	2.06168	-3.41455	0.000638871	0.00565659	TMEM45B
XM_011539857	23.4413	-5.32491	1.55964	-3.41418	0.000639736	0.00565933	CHST15
NM_201589	23.7162	-6.29735	1.84564	-3.41202	0.000644842	0.00569955	MAFA
NM_002069	12.1161	7.41859	2.17496	3.41091	0.000647464	0.00571777	GNAI1
NR_026943	296.499	-1.36759	0.401701	-3.40449	0.000662878	0.00584882	LOC642852
NM_001252	12.4768	7.4644	2.19531	3.40015	0.000673482	0.00593724	CD70
NM_001123375	52.3928	-3.0608	0.900496	-3.39902	0.000676285	0.0059568	HIST2H3D
XM_017013205	12.4035	7.44716	2.19145	3.39828	0.000678117	0.00596778	EYA1
XM_011513658	12.019	7.40745	2.18173	3.39522	0.000685733	0.0060296	-
NM_181809	14.5324	-7.01864	2.06752	-3.39471	0.000687019	0.0060357	BMP8A
XR_001739860	14.5697	-7.02177	2.06871	-3.39427	0.000688116	0.00604013	LOC107985976
XM_017008794	594.837	-1.22284	0.360338	-3.39359	0.000689818	0.00604986	INPP4B
XM_006712326	14.721	-7.0377	2.07438	-3.39267	0.000692142	0.00606502	-
NM_181657	36.1714	-3.43451	1.01243	-3.39236	0.000692945	0.00606684	LTB4R
NM_019078	76.1269	3.07893	0.908095	3.39054	0.000697547	0.00609666	UGT1A5
XM_006710699	37.6586	4.00473	1.18111	3.39064	0.000697293	0.00609666	SPATA6
NM_006888	95.9721	-2.25076	0.664541	-3.38694	0.000706777	0.00617203	CALM1
XM_011526317	14.5828	-7.02398	2.07419	-3.38637	0.000708234	0.00617946	PAK4
NM_001037582	185.067	1.57347	0.465078	3.38324	0.000716369	0.0062451	SCD5
NM_001322865	18.9893	5.55782	1.64373	3.38122	0.000721657	0.00628045	NIPAL3
XM_011545342	24.7862	-6.36055	1.88112	-3.38125	0.000721558	0.00628045	SYT7
NM_006373	884.468	-1.0158	0.300589	-3.37938	0.000726502	0.00631183	VAT1
NM_019059	2534.88	0.852835	0.252362	3.37941	0.00072641	0.00631183	TOMM7
NM_004111	514.914	-1.18891	0.352029	-3.3773	0.000732012	0.00635429	FEN1
NM_016097	397.301	1.23176	0.364878	3.3758	0.000736025	0.00638369	IER3IP1
NM_016312	1796.24	-0.904335	0.26798	-3.37464	0.000739118	0.00640506	WBP11
NM_001010844	102.498	2.23628	0.662756	3.37421	0.000740287	0.00640648	IRAK1BP1
NR_110860	11.9879	7.40521	2.19471	3.37411	0.000740539	0.00640648	LOC101928519
NM_032582	39.7124	-3.17906	0.943584	-3.36913	0.000754053	0.00651786	USP32
NM_138444	131.31	2.12164	0.630022	3.36756	0.000758372	0.00654741	KCTD12
NR_110032	46.9232	-2.90704	0.863285	-3.36742	0.000758757	0.00654741	LOC101927045
XM_006718321	11.8213	7.38017	2.19329	3.36488	0.00076577	0.00660234	RIC3
NR_031611	195.613	1.68708	0.501468	3.36428	0.000767424	0.006611	MIR1206
NM_152307	137.919	-1.84138	0.547724	-3.36188	0.000774125	0.0066631	TRMT61A
NM_002677	11.759	7.37573	2.19429	3.36132	0.000775697	0.006671	PMP2
NM_001144966	11.8249	7.38488	2.19743	3.36069	0.000777473	0.00668063	NEDD4L
NM_080596	903.188	-1.26922	0.377842	-3.35912	0.000781914	0.00671313	HIST1H2AH
NM_080626	169.756	-1.97432	0.587857	-3.35851	0.000783636	0.00672225	BRI3BP
NM_138352	132.186	-1.88148	0.560331	-3.3578	0.00078566	0.00673395	SAMD1
XR_922535	11.7242	7.36873	2.19614	3.35531	0.000792772	0.0067892	LOC105372898
XR_241266	11.9494	7.39383	2.20533	3.35271	0.000800243	0.00684742	LOC101929643
NR_015389	14.1619	-6.98086	2.08264	-3.35192	0.000802525	0.00686119	LINC00667
NR_003699	176.527	-1.71319	0.51158	-3.34883	0.000811537	0.00693242	-
NR_134651	18.7879	5.53657	1.65619	3.34297	0.000828882	0.00707466	LOC100506885
NR_038281	14.0303	-6.96773	2.08481	-3.34215	0.000831329	0.0070896	PTPRG-AS1
NM_005797	267.761	1.35418	0.40581	3.33699	0.000846916	0.00721649	MPZL2
NM_015351	164.063	-1.67828	0.503021	-3.33641	0.000848688	0.00722555	TTC9
XR_941745	15.0038	-7.0657	2.11954	-3.3336	0.000857289	0.00729268	LOC105370113
NM_001114632	46.0495	3.05508	0.917179	3.33096	0.00086548	0.00735622	JMJD7
NM_014668	14.8437	-7.05019	2.11713	-3.33007	0.000868229	0.00737343	GREB1
XM_011540265	13.9426	-6.95891	2.09002	-3.32959	0.000869731	0.00738004	FAM213A
XM_011541812	35.3884	-4.03892	1.21321	-3.32912	0.000871203	0.00738638	AMIGO1
NM_003532	76.692	-2.69516	0.809875	-3.32787	0.000875123	0.00741345	HIST1H3E
XR_928608	24.7601	-5.21123	1.5663	-3.32711	0.000877524	0.00742762	LOC105375740
NR_024470	11.499	7.34331	2.20743	3.32662	0.000879047	0.00743433	SLCO4A1-AS1
XM_017005855	927.57	-1.06341	0.319721	-3.32607	0.0008808	0.00744298	-
XR_001747924	14.7605	-7.03974	2.1167	-3.3258	0.000881643	0.00744393	PACS1
XR_937799	14.1312	-6.97876	2.09854	-3.32554	0.000882485	0.00744487	LOC105372838
NM_001291410	44.2714	3.20027	0.962852	3.32374	0.000888202	0.00747834	FAM84A
NM_017541	35.71	3.33344	1.00296	3.32359	0.000888653	0.00747834	CRYGS
XR_001751628	27.2254	4.32289	1.30064	3.32366	0.00088843	0.00747834	LOC105370918
NM_003579	37.2696	-3.25317	0.97891	-3.32325	0.000889743	0.00748133	RAD54L
NR_003064	22.3793	-6.14593	1.85032	-3.32155	0.000895201	0.00752102	PYY2
NM_018030	18.7641	5.54074	1.66833	3.32112	0.00089656	0.00752623	OSBPL1A
XR_929531	17.2913	6.4596	1.94549	3.32029	0.00089923	0.00754243	LOC105376001
NM_152742	13.8768	-6.95226	2.09616	-3.31667	0.000910982	0.00763472	GPC2
NM_000090	15.2779	-7.0893	2.13784	-3.3161	0.000912845	0.00764405	COL3A1
XM_005271712	25.2892	4.44214	1.34008	3.31484	0.000916964	0.00767223	UBASH3B
XM_017007200	12.0227	7.41161	2.2367	3.31364	0.000920897	0.00769882	ZNF385D
NM_005149	43.8557	3.1185	0.941721	3.31149	0.000927995	0.00774545	TBX19
NM_024939	93.36	-2.10849	0.636676	-3.31172	0.000927237	0.00774545	ESRP2
NR_046701	13.776	-6.941	2.09756	-3.30909	0.000936005	0.00780592	PRICKLE2-AS2
NM_002272	18.5262	5.60097	1.69304	3.30823	0.000938884	0.00782353	KRT4
NM_001145841	11.4679	7.34099	2.21931	3.30778	0.000940383	0.00782961	TNNI2
NM_001170747	11.3672	7.32434	2.21443	3.30755	0.000941156	0.00782965	PIN4
XM_011532996	40.5591	3.85582	1.16658	3.30522	0.000949006	0.00788851	PELI1
NM_001084	1023.96	-1.21449	0.367471	-3.30499	0.000949806	0.00788873	PLOD3
NM_021018	45.5878	-2.94981	0.892899	-3.30363	0.000954401	0.00792044	HIST1H3F
NM_139321	511.414	1.26292	0.382682	3.30017	0.000966278	0.00801248	ATRN
NR_110555	49.9149	2.69651	0.817448	3.29869	0.000971366	0.00804813	LOC102724814
NR_003719	16.8083	-7.22965	2.19257	-3.29733	0.000976078	0.0080806	NBPF22P
NM_183376	197.141	-1.62343	0.492598	-3.29564	0.00098198	0.00812285	ARRDC4
NM_004629	241.059	-1.43582	0.435934	-3.29368	0.000988861	0.00817314	FANCG
NM_006854	372.436	-1.21544	0.369068	-3.29327	0.000990307	0.00817846	KDELR2
XR_001745961	14.3197	-6.99828	2.12647	-3.29103	0.000998199	0.00823696	LOC102724858
XR_001748335	21.4206	4.7978	1.45878	3.28892	0.00100572	0.00829234	LOC107984376
XM_017011058	11.3012	7.31478	2.22424	3.28866	0.00100664	0.00829319	KCNQ5
XM_017011830	19.512	5.07887	1.54498	3.28735	0.00101136	0.00832536	VWDE
NM_001031804	38.1433	3.88458	1.18218	3.28595	0.00101638	0.00835995	MAF
NR_015352	339.505	7.04173	2.14487	3.28306	0.00102686	0.00843933	CECR7
NM_175737	13.5348	-6.91615	2.10731	-3.28199	0.00103079	0.00846476	KLB
NM_015934	1486.82	-0.8755	0.266831	-3.2811	0.00103403	0.00848452	NOP58
XR_938457	11.5997	7.35946	2.24328	3.28066	0.00103563	0.00849084	LOC105373288
NM_001015509	49.2332	-2.90773	0.887388	-3.27673	0.00105017	0.00859622	PTRH2
NR_103783	34.2572	3.72526	1.13681	3.27693	0.00104942	0.00859622	BLACAT1
XR_001738497	11.1419	7.29812	2.22855	3.27483	0.00105727	0.00864742	LOC105373110
NM_012084	97.5622	-2.07835	0.635141	-3.27226	0.0010669	0.00871916	GLUD2
XR_001744013	11.1071	7.29072	2.22992	3.2695	0.00107736	0.00879759	-
NM_001039538	49.6498	2.83787	0.868112	3.26901	0.00107923	0.0088058	MAP2
NM_181646	13.4559	-6.9069	2.11492	-3.2658	0.00109155	0.00889917	ZNF804B
XM_011512102	13.4778	-6.9092	2.116	-3.26522	0.00109379	0.00891032	KYNU
NM_015190	722.853	-1.03951	0.31844	-3.26438	0.00109705	0.00892797	DNAJC9
NR_104075	20.2015	-6.06291	1.85739	-3.26421	0.00109771	0.00892797	RNVU1-14
NM_012213	338.762	-1.27377	0.390329	-3.26332	0.00110117	0.00894722	MLYCD
NM_025225	30.3073	4.15648	1.27376	3.26314	0.00110183	0.00894722	PNPLA3
NM_003526	4484.34	-0.875796	0.268449	-3.26243	0.00110461	0.00894839	HIST1H2BC
NM_006420	152.073	-1.6401	0.502692	-3.26264	0.00110381	0.00894839	ARFGEF2
NM_014239	380.766	-1.29151	0.395826	-3.26283	0.00110307	0.00894839	EIF2B2
NM_001206790	119.218	-1.90254	0.583743	-3.25922	0.0011172	0.00904001	TMPRSS13
NM_018085	1606.11	0.870052	0.266961	3.25909	0.00111769	0.00904001	IPO9
NM_003754	235.702	1.49873	0.460706	3.25311	0.0011415	0.00921612	EIF3F
NM_018708	172.422	1.5618	0.480121	3.25294	0.00114218	0.00921612	FEM1A
NR_131157	53.4956	-2.62889	0.808082	-3.25324	0.00114096	0.00921612	NKILA
XM_005247058	33.8	-3.39813	1.04494	-3.252	0.00114595	0.00923921	ABCC5
NM_025258	14.0939	-6.97542	2.14603	-3.25038	0.00115251	0.00928473	VWA7
NR_120364	11.6656	7.36843	2.2672	3.25002	0.00115397	0.00928922	CASC19
NM_020853	90.3185	-2.25185	0.692958	-3.24962	0.0011556	0.00929499	FAM234B
NM_002428	151.454	-1.75733	0.540895	-3.24893	0.0011584	0.00931014	MMP15
NM_000247	124.775	-2.23308	0.687436	-3.24842	0.00116048	0.00931947	MICA
XM_017024486	13.0169	7.51478	2.31471	3.24654	0.00116819	0.00937401	MILR1
XR_001752992	33.7382	3.97745	1.22571	3.24502	0.00117443	0.00941672	LOC107985006
NM_006387	978.128	-0.922846	0.28446	-3.24421	0.00117778	0.00943615	CHERP
NM_000391	2671.41	0.870777	0.268475	3.24342	0.00118105	0.00944895	TPP1
NM_001010872	309.113	-1.70318	0.525161	-3.24315	0.00118216	0.00944895	FAM83B
NR_125368	13.2081	-6.88023	2.12147	-3.24315	0.00118216	0.00944895	LOC100129434
NM_001243042	39.773	3.10379	0.957382	3.24196	0.00118713	0.0094812	HLA-C
XM_017027188	11.1767	7.30529	2.25393	3.24114	0.00119054	0.00950102	TPM4
NM_030754	10.9479	7.27377	2.24601	3.23853	0.00120145	0.0095806	SAA2
NM_138801	13.1204	-6.87085	2.12194	-3.238	0.0012037	0.00959103	GALM
NM_002154	4694.84	0.777665	0.240233	3.23713	0.00120739	0.00961292	HSPA4
XM_011518475	161.146	1.61568	0.499642	3.23368	0.00122204	0.00972196	MAMDC2
NR_027793	11.0138	7.28353	2.25426	3.231	0.00123357	0.00980601	LINC00518
XM_006712100	13.4712	-6.90805	2.14284	-3.22379	0.00126506	0.0100485	-
NM_014830	156.177	-1.60649	0.498407	-3.22325	0.00126746	0.0100597	ZBTB39
NM_001078173	370.143	-1.16485	0.361476	-3.22248	0.00127087	0.0100789	RTL8B
NM_001164579	172.952	1.5296	0.474875	3.22107	0.00127715	0.0101078	MOSMO
NM_002309	10.7849	7.25147	2.2512	3.22116	0.00127672	0.0101078	LIF
XM_005254668	18.039	5.47337	1.69939	3.22078	0.00127841	0.0101078	KATNBL1
XM_011537725	13.0261	-6.86018	2.12998	-3.22077	0.00127847	0.0101078	-
NR_109828	13.0042	-6.85781	2.12967	-3.22012	0.00128136	0.0101227	PCBP2-OT1
XM_011515015	10.719	7.2414	2.25056	3.21761	0.00129265	0.0101962	ZSCAN12
XR_001754065	14.0325	-6.96666	2.16503	-3.21781	0.00129172	0.0101962	LOC105372310
NR_027027	74.2851	-2.37585	0.738763	-3.21599	0.00129996	0.0102455	GUSBP1
XM_011517409	13.7299	-6.93767	2.15738	-3.21578	0.00130091	0.0102455	WASHC5
NM_016047	1217.85	0.880802	0.273955	3.21513	0.00130386	0.0102566	SF3B6
NR_109994	143.513	1.82511	0.567682	3.21502	0.00130434	0.0102566	LOC101926889
NM_001145077	12.9165	-6.84829	2.13062	-3.21422	0.00130798	0.0102694	LRRC10B
NM_016417	680.685	-1.05221	0.327358	-3.21423	0.00130793	0.0102694	GLRX5
NM_012458	227.442	1.36787	0.425618	3.21385	0.00130969	0.0102749	TIMM13
NR_026730	17.4567	5.42693	1.68972	3.21174	0.00131935	0.0103427	TPTE2P1
NM_001430	27.7322	4.22572	1.31591	3.21126	0.00132153	0.0103518	EPAS1
XR_001740933	10.9167	7.27124	2.2672	3.20715	0.00134058	0.010493	LOC105374129
XM_011537232	13.2454	-6.88372	2.14681	-3.20649	0.00134366	0.010509	SETD3
NM_022163	506.729	-1.08919	0.339802	-3.20536	0.00134892	0.0105421	MRPL46
XR_001742409	18.926	5.0335	1.57051	3.205	0.00135061	0.0105436	LOC107986347
XR_001750999	14.5281	-7.01663	2.18936	-3.20488	0.00135118	0.0105436	-
NM_001009	30278.4	0.740859	0.23125	3.20372	0.00135666	0.0105782	RPS5
XR_001741764	10.6878	7.23894	2.26046	3.20242	0.00136279	0.0106179	LOC105377329
NM_022351	156.956	-10.4513	3.26396	-3.20204	0.00136458	0.0106237	NECAB1
XR_001738530	11.7316	7.37715	2.30667	3.19819	0.00138295	0.0107585	LOC107985363
XM_017004341	15.7093	6.3458	1.98545	3.19615	0.00139274	0.0108264	LRP1B
NM_001080505	10.556	7.21857	2.26006	3.19397	0.0014033	0.0109001	SHISA3
XM_017009226	10.5871	7.22104	2.26337	3.19039	0.00142081	0.0110278	-
XR_001747643	42.2834	-2.86496	0.898126	-3.18993	0.00142308	0.011037	-
NM_005805	840.738	-0.965231	0.30279	-3.18779	0.00143363	0.0111104	PSMD14
XM_011526938	20.6417	5.16131	1.621	3.18403	0.00145241	0.0112473	-
NR_039982	11.0064	7.27381	2.28541	3.18272	0.001459	0.0112898	LINC00639
XR_001752610	12.6468	-6.81806	2.14302	-3.18153	0.00146502	0.0113278	CA4
NM_005222	10.8197	7.25882	2.28181	3.18116	0.00146686	0.0113334	DLX6
NM_002317	10.4901	7.20826	2.26704	3.17959	0.00147482	0.0113777	LOX
NR_026922	179.36	-1.48071	0.465684	-3.17965	0.00147451	0.0113777	LOC150776
NM_014760	710.715	-0.968368	0.304635	-3.17878	0.00147896	0.011401	TATDN2
NM_199424	10.7153	7.23628	2.27716	3.17776	0.00148417	0.0114325	WWP2
NM_144994	50.8857	-2.63405	0.829604	-3.17507	0.00149799	0.0115302	ANKRD23
NM_001176	12.6029	-6.81318	2.14645	-3.17416	0.00150268	0.0115559	ARHGDIG
NM_004645	759.142	-0.997354	0.314227	-3.17399	0.00150359	0.0115559	COIL
XR_001755370	12.5964	-6.8119	2.14692	-3.17287	0.00150938	0.0115916	-
XR_001745538	12.7915	-6.83512	2.15615	-3.17006	0.00152409	0.0116958	THEM6
XR_001754016	11.4716	7.34482	2.3183	3.1682	0.00153389	0.0117621	-
NR_136339	12.5306	-6.80453	2.14805	-3.16778	0.00153609	0.0117702	LOC105371414
XM_017007309	10.5212	7.2108	2.27744	3.16619	0.00154451	0.0118258	B3GNT5
NR_037945	12.5087	-6.80206	2.14888	-3.1654	0.00154868	0.0118399	STX16-NPEPL1
XM_011521048	10.4278	7.20325	2.27555	3.1655	0.00154815	0.0118399	COL4A1
NM_020855	12.9077	-6.84835	2.16368	-3.16514	0.00155009	0.0118418	ZNF492
NM_024915	203.903	-1.61527	0.510891	-3.16168	0.00156861	0.0119743	GRHL2
NM_001293626	10.4242	7.1979	2.27907	3.15827	0.00158709	0.0121063	MGAM2
NM_007346	534.355	-1.3537	0.428796	-3.15698	0.00159413	0.0121509	OGFR
NR_104131	21.5321	4.69411	1.4871	3.15655	0.00159647	0.0121597	SLC44A3-AS1
NM_017677	10.296	7.18236	2.27696	3.15436	0.0016085	0.0122422	MTMR8
XM_017018010	102.705	2.20832	0.700825	3.15102	0.00162699	0.0123644	TTC17
XR_939522	12.4802	-6.79831	2.15743	-3.15111	0.00162649	0.0123644	LOC105377567
NM_002775	267.769	1.39612	0.443131	3.15059	0.00162942	0.0123737	HTRA1
NM_003183	231.216	1.38514	0.440171	3.14682	0.00165054	0.0125154	ADAM17
XR_001741457	40.722	2.81928	0.895899	3.14687	0.00165029	0.0125154	-
NM_002048	10.5597	7.22365	2.29578	3.14649	0.00165245	0.0125205	GAS1
NM_000794	12.8639	-6.84354	2.17531	-3.146	0.0016552	0.0125321	DRD1
NR_122076	10.3308	7.19029	2.28608	3.14526	0.00165941	0.0125546	LOC403323
NM_017758	1408.48	0.847431	0.269568	3.14366	0.00166849	0.0126139	ALKBH5
NR_003001	1655.09	1.14242	0.363698	3.14112	0.00168304	0.0127145	SCARNA7
XR_001754961	19.4601	-4.95392	1.57749	-3.14038	0.00168729	0.0127372	-
XM_017028642	10.199	7.16923	2.28326	3.13991	0.00168997	0.012748	APOBEC3F
NM_006914	10.6494	7.2263	2.30405	3.13635	0.00171064	0.0128941	RORB
XR_110231	11.9457	7.39077	2.35665	3.13614	0.00171188	0.0128941	LOC100506731
NM_003536	1246.09	-0.988428	0.315246	-3.13542	0.00171611	0.0129165	HIST1H3H
NM_173611	296.307	1.20505	0.384424	3.1347	0.00172031	0.0129282	FAM98B
NR_104227	42.6834	2.73579	0.872801	3.1345	0.00172148	0.0129282	SH3YL1
XR_001755931	10.7464	7.23904	2.30922	3.13484	0.00171946	0.0129282	LL0XNC01-250H12.3
XM_017001417	12.2609	-6.77336	2.16116	-3.13413	0.00172363	0.0129348	APH1A
NM_001284201	35.5812	3.12316	0.997693	3.13038	0.0017458	0.0130916	JKAMP
XR_925901	10.3582	7.18753	2.29709	3.12897	0.00175422	0.013145	LOC105374715
NM_052899	188.283	-1.52193	0.486594	-3.12771	0.00176174	0.0131873	GPRIN1
NM_173808	10.133	7.15856	2.28931	3.12695	0.00176633	0.0131873	NEGR1
NR_103833	10.133	7.15856	2.28931	3.12695	0.00176633	0.0131873	FAM27E3
XM_005265666	10.133	7.15856	2.28931	3.12695	0.00176633	0.0131873	-
XM_011524858	10.133	7.15856	2.28931	3.12695	0.00176633	0.0131873	-
XM_017013860	34.8725	3.07255	0.982853	3.12616	0.00177108	0.0132131	-
NR_028052	615.772	-1.13539	0.363434	-3.12406	0.00178376	0.0132882	NGRN
XM_011533990	10.1019	7.15599	2.29049	3.12422	0.00178279	0.0132882	SATB1
XR_935029	32.2859	-3.89387	1.24656	-3.1237	0.00178592	0.0132946	-
XM_011531140	10.2612	7.17441	2.29727	3.12301	0.00179009	0.0133159	GABRE
NR_136240	211.536	-1.63608	0.523945	-3.12262	0.00179252	0.0133243	LOC101928433
NM_012274	12.4056	-6.79096	2.17528	-3.12188	0.001797	0.0133289	HYPM
NM_015691	791.46	-0.93166	0.298417	-3.12201	0.00179622	0.0133289	WWC3
XM_011529811	12.2894	-6.77718	2.17087	-3.12187	0.00179707	0.0133289	LOC105372824
NM_003513	127.017	-1.66664	0.533932	-3.12145	0.00179965	0.0133384	HIST1H2AB
NM_022168	519.183	1.41687	0.454551	3.11708	0.00182653	0.0135278	IFIH1
XR_946023	12.0575	7.41677	2.37958	3.11684	0.001828	0.0135288	LOC105378339
NM_006496	966.023	-1.06714	0.342602	-3.11482	0.00184055	0.0136118	GNAI3
XM_017029330	10.036	7.14521	2.2946	3.11393	0.00184612	0.0136431	DMD
NM_006332	626.799	-1.08833	0.349554	-3.11347	0.00184899	0.0136544	IFI30
NM_001080485	368.676	-1.1502	0.369498	-3.11287	0.00185277	0.0136724	ZNF275
NR_002185	10.2997	7.1876	2.31041	3.11096	0.00186481	0.0137413	OR7E91P
XM_011520701	10.2997	7.1876	2.31041	3.11096	0.00186481	0.0137413	PIK3C2G
XM_006715349	14.8285	6.25814	2.01385	3.10755	0.00188646	0.0138908	SLC2A12
NM_033224	1053.81	-0.979209	0.315154	-3.10708	0.00188948	0.0138973	PURB
XM_006716095	10.0671	7.14783	2.30057	3.10699	0.00189006	0.0138973	LRRC61
NR_125431	14.8542	6.23522	2.00861	3.10426	0.00190759	0.014016	LOC101929128
XM_017026873	16.0817	5.38712	1.73645	3.10238	0.0019197	0.0140949	PLAUR
NM_001079559	579.254	-1.06569	0.343717	-3.10048	0.00193209	0.0141756	HNRNPUL2
NM_000683	319.901	-6.64206	2.14272	-3.09982	0.00193638	0.0141969	ADRA2C
NM_012317	1902.99	-0.852788	0.27517	-3.09914	0.00194086	0.0142195	LDOC1
NM_003524	1484.35	-0.913191	0.294734	-3.09836	0.00194598	0.0142467	HIST1H2BH
NM_001164737	12.5394	-6.8045	2.1967	-3.0976	0.00195098	0.014272	CALCR
NM_080593	244.228	-1.43971	0.46481	-3.09741	0.00195223	0.014272	HIST1H2BK
XM_011514084	9.97006	7.13437	2.30386	3.0967	0.00195685	0.0142881	SLC1A3
XR_001746285	61.4021	2.28151	0.736768	3.09665	0.00195724	0.0142881	ZDHHC21
NM_003222	1100.02	-1.01528	0.328316	-3.09238	0.00198558	0.0144846	TFAP2C
NM_001030	16166.9	0.71396	0.230946	3.09146	0.00199176	0.0145194	RPS27
XM_005251948	12.5613	-6.80697	2.20207	-3.09117	0.00199366	0.0145228	UBQLN1
NR_003004	28.58	-3.64832	1.18062	-3.09017	0.00200044	0.0145618	SCARNA22
NM_017709	224.242	-6.99194	2.26369	-3.08874	0.00201008	0.0146215	FAM46C
NM_005067	459.129	-1.04754	0.339188	-3.08839	0.00201246	0.0146283	SIAH2
NM_032286	96.3311	-1.85602	0.601054	-3.08794	0.00201548	0.0146399	MED10
NM_003220	98.5824	1.98738	0.643991	3.08603	0.00202849	0.0146635	TFAP2A
NM_004699	2447.83	-0.854726	0.276917	-3.08658	0.00202471	0.0146635	FAM50A
NR_040091	9.97374	7.13994	2.31367	3.08598	0.00202881	0.0146635	LOC100506990
XM_011532124	10.3656	7.19779	2.33228	3.08616	0.00202759	0.0146635	PDGFC
XM_017004337	9.97374	7.13994	2.31367	3.08598	0.00202881	0.0146635	-
XR_001749214	23.2975	3.97991	1.28923	3.08705	0.00202152	0.0146635	LOC105369844
XR_930314	10.3656	7.19779	2.33228	3.08616	0.00202759	0.0146635	LOC105376257
NR_024341	52.1885	-2.55512	0.828129	-3.08542	0.00203268	0.0146705	EHMT1
XM_011514067	9.87302	7.12079	2.30804	3.08521	0.00203409	0.0146705	ANKH
XM_011515148	9.87302	7.12079	2.30804	3.08521	0.00203409	0.0146705	ABCA13
NM_001033564	26.3351	4.14578	1.34471	3.08303	0.00204904	0.0147679	FAM229B
NM_000273	11.8531	-6.72464	2.18212	-3.08169	0.00205828	0.014803	GPR143
NM_001322842	17.7349	-5.87317	1.90582	-3.0817	0.00205825	0.014803	ABR
XR_941746	11.8531	-6.72464	2.18212	-3.08169	0.00205828	0.014803	LOC105370113
NM_004725	221.289	-1.33002	0.432339	-3.07633	0.00209563	0.015061	BUB3
NM_021005	726.3	-2.63061	0.855728	-3.07412	0.00211124	0.0151519	NR2F2
NR_024607	28.3798	-4.77005	1.55163	-3.07422	0.00211052	0.0151519	MIR503HG
NM_000138	70.2601	2.50173	0.814174	3.07272	0.00212117	0.0152124	FBN1
NM_134268	9.90414	7.12349	2.31916	3.07158	0.00212926	0.0152597	CYGB
NM_001873	673.861	-4.15963	1.35507	-3.06967	0.00214298	0.0153472	CPE
XM_017009239	41.9393	2.75587	0.897855	3.06939	0.00214494	0.0153505	ELL2
NM_005450	31.3048	3.86221	1.2589	3.06792	0.00215554	0.0154155	NOG
NM_005837	580.142	-1.13238	0.36933	-3.06603	0.00216924	0.0154972	POP7
NM_152729	1225.84	0.944673	0.30812	3.06592	0.00217001	0.0154972	NT5DC1
NM_001012	35703.4	0.71929	0.234844	3.06285	0.00219242	0.0156245	RPS8
NR_026656	9.8071	7.10979	2.32106	3.06317	0.00219007	0.0156245	LINC02381
XM_017001938	12.3793	-6.78588	2.21541	-3.06304	0.00219099	0.0156245	CCDC181
NR_134576	12.0877	-6.75169	2.20485	-3.0622	0.00219717	0.0156474	LOC105372672
NM_021963	36.0172	-3.62	1.18275	-3.06065	0.00220858	0.0157176	NAP1L2
XR_001754051	18.0638	-5.90016	1.9283	-3.05977	0.0022151	0.0157531	LOC105372321
NM_001318536	9.67893	7.09326	2.31931	3.05835	0.0022256	0.0158057	SPRY2
XR_001740427	9.67893	7.09326	2.31931	3.05835	0.0022256	0.0158057	LOC107986013
XR_001754133	124.577	-1.69574	0.554638	-3.05737	0.00223288	0.0158463	-
NM_017628	136.688	-1.95441	0.639802	-3.05472	0.00225271	0.0159615	TET2
NR_003521	31.1047	3.57924	1.17176	3.05457	0.00225381	0.0159615	WHAMMP3
XR_001746847	11.6492	-6.69964	2.1932	-3.05473	0.00225264	0.0159615	LOC107987102
XM_017005646	84.3301	5.87195	1.92289	3.05371	0.00226031	0.0159855	CMTM7
XR_001750159	11.7084	-6.70618	2.19613	-3.05364	0.00226085	0.0159855	MIPOL1
XR_950219	11.6865	-6.70354	2.19537	-3.0535	0.00226191	0.0159855	LOC105369354
NM_003533	11.6645	-6.7009	2.19488	-3.05296	0.00226593	0.0160028	HIST1H3I
NM_001145199	234.87	-1.3099	0.429152	-3.0523	0.00227092	0.0160159	C12orf75
NM_182762	520.713	-1.03018	0.337508	-3.05232	0.00227082	0.0160159	MACC1
NM_001099402	34.0197	-3.14066	1.02902	-3.05207	0.00227266	0.0160171	CCNK
XM_011518647	11.8377	-6.72337	2.20361	-3.05107	0.00228031	0.0160599	ERCC6L2
XM_017005561	14.466	6.19748	2.03268	3.04892	0.00229663	0.0161637	IGF2BP2
NM_015658	445.48	-1.17197	0.384515	-3.04792	0.00230429	0.0161952	NOC2L
XR_923467	12.5503	-6.8082	2.23361	-3.04807	0.00230318	0.0161952	LOC105373682
NR_110919	11.5768	-6.69028	2.19554	-3.04722	0.00230969	0.0162108	LOC101928530
XM_011515145	9.71373	7.10169	2.33041	3.04741	0.00230826	0.0162108	ABCA13
NM_003749	500.277	1.30108	0.427009	3.04696	0.00231172	0.0162139	IRS2
XR_923526	9.94262	7.13711	2.34276	3.04645	0.00231558	0.0162297	LOC105373718
NM_006371	5000.71	0.907365	0.298034	3.0445	0.00233068	0.0163244	CRTAP
NM_001256414	9.61301	7.08201	2.32784	3.04232	0.00234766	0.016432	GNAI1
XR_001741553	11.533	-6.68494	2.19752	-3.04204	0.00234981	0.0164358	LOC107986251
XM_017021811	10.4315	7.20771	2.37011	3.04109	0.00235721	0.0164762	AKAP6
XR_001744450	9.93526	7.12634	2.34429	3.03987	0.00236677	0.0165317	-
NM_183242	18.2539	4.88854	1.60904	3.03817	0.00238019	0.0166141	BTBD8
XR_924813	11.4891	-6.67958	2.20057	-3.03539	0.00240223	0.0167564	LOC105374264
NR_135277	13.1905	-6.88007	2.26924	-3.03188	0.00243036	0.016941	BFSP2-AS1
NM_133467	438.043	3.81974	1.26095	3.02925	0.00245165	0.0170661	CITED4
XM_017012612	9.55076	7.07655	2.33596	3.0294	0.00245039	0.0170661	-
XM_006716887	9.64413	7.0848	2.34113	3.02622	0.00247629	0.0172258	MPDZ
NM_013276	123.715	-1.82961	0.604891	-3.0247	0.00248883	0.01727	SHPK
NM_080627	1458.3	-0.816247	0.269854	-3.02477	0.00248821	0.01727	SOGA1
XM_011512613	11.9496	-6.73497	2.22671	-3.02463	0.00248941	0.01727	NAALADL2
XR_001741467	12.2193	-6.76703	2.23722	-3.02475	0.0024884	0.01727	LOC105377567
NM_014891	4686.78	-0.820599	0.271363	-3.02399	0.00249461	0.0172942	PDAP1
NM_173531	11.6141	-6.69423	2.21392	-3.0237	0.00249708	0.0172996	ZNF100
NR_037864	11.3948	-6.66739	2.20558	-3.02296	0.00250315	0.0173299	AP4B1-AS1
NM_014322	162.268	-2.20609	0.730358	-3.02056	0.0025231	0.0174562	OPN3
NM_014936	1498.7	0.817076	0.270619	3.01929	0.00253369	0.0175131	ENPP4
XR_923872	150.465	1.80794	0.598821	3.01916	0.00253477	0.0175131	LOC101928156
XM_011535932	11.351	-6.66196	2.20737	-3.01806	0.00254401	0.017565	PKIB
XM_011518770	9.41892	7.05372	2.33883	3.01591	0.00256208	0.0176778	PCSK5
NM_005993	45.8252	-2.68331	0.889864	-3.01542	0.00256625	0.0176832	TBCD
XM_005259690	14.2719	6.17807	2.04884	3.01541	0.00256634	0.0176832	CDC34
NM_024105	239.148	1.36599	0.453358	3.01306	0.00258631	0.0178088	ALG12
NM_001172896	13.8544	6.15939	2.04541	3.01132	0.00260117	0.0178991	CAV1
XR_944241	9.68261	7.0988	2.35898	3.00927	0.00261878	0.0180081	-
XM_011511821	9.3878	7.05095	2.34395	3.00815	0.00262844	0.0180624	SPAG16
XR_001750843	9.45372	7.0624	2.34801	3.00782	0.00263128	0.0180697	-
NM_006688	53.0445	-2.77706	0.923694	-3.00647	0.00264301	0.018138	C1QL1
NM_003509	62.4899	-2.30342	0.766264	-3.00605	0.00264669	0.0181511	HIST1H2AI
NR_125945	11.3576	-6.66338	2.2169	-3.00572	0.00264957	0.0181585	LOC101927851
NM_006818	1162.87	2.3603	0.785895	3.00332	0.00267051	0.0182898	MLLT11
NM_014757	767.596	-0.920222	0.306491	-3.00245	0.00267819	0.01833	MAML1
NM_018672	148.326	-1.60993	0.53724	-2.99667	0.00272945	0.0186683	ABCA5
NM_015559	615.172	0.947557	0.316251	2.99622	0.00273351	0.018671	SETBP1
XM_011544037	53.9072	2.6621	0.888459	2.99631	0.00273268	0.018671	LYST
NM_153366	26.9694	3.97952	1.32841	2.99569	0.00273821	0.0186906	SVEP1
NM_001313915	11.2194	-6.64556	2.21958	-2.99406	0.00275294	0.0187786	EIF2AK3
NM_130468	173.435	1.44392	0.48281	2.99066	0.00278377	0.0189762	CHST14
NM_213602	11.7895	-6.71543	2.24701	-2.98861	0.00280252	0.0190813	SIGLEC15
NR_135032	185.111	1.40565	0.470342	2.98856	0.00280293	0.0190813	MIR200CHG
NM_001040025	293.137	1.17014	0.391607	2.98805	0.00280761	0.0190876	ARL16
NR_036489	9.7723	7.10178	2.37665	2.98815	0.00280672	0.0190876	DLGAP1-AS5
XR_940594	11.1251	-6.63308	2.22024	-2.98755	0.00281227	0.0191066	LOC105376952
NM_012419	40.3506	-3.0849	1.03288	-2.9867	0.0028201	0.019147	RGS17
NM_014240	310.739	1.3165	0.441009	2.98519	0.00283405	0.0192168	LIMD1
XM_011514437	11.2918	-6.6552	2.22942	-2.98518	0.00283415	0.0192168	ANKS1A
NM_002451	27.2292	-3.68405	1.23437	-2.98455	0.00283996	0.0192433	MTAP
NM_006352	9.86934	7.1157	2.38561	2.98276	0.00285665	0.0193436	ZBTB18
NM_005762	1915.19	-0.813991	0.272937	-2.98234	0.00286054	0.0193571	TRIM28
NM_033103	868.152	-0.937099	0.314318	-2.98138	0.00286957	0.0193924	RHPN2
YP_003024037	6339.09	0.917353	0.307694	2.98138	0.00286952	0.0193924	-
NM_080660	84.3481	2.56819	0.862253	2.97847	0.00289693	0.0195644	ZC3HAV1L
NR_024014	80.1963	-5.50212	1.84801	-2.97732	0.00290778	0.0196246	LOC100130449
XM_017015412	11.1405	-6.6344	2.22882	-2.97665	0.00291418	0.0196548	PRRT1B
NM_001164756	40.4157	2.67907	0.90019	2.97611	0.00291927	0.0196761	ASPH
NM_003824	446.399	-1.01371	0.340685	-2.9755	0.0029251	0.0197024	FADD
XM_011543385	11.0594	-6.62474	2.2266	-2.97527	0.00292733	0.0197044	MAST4
XR_932655	34.7881	-3.72871	1.25396	-2.97354	0.00294382	0.0198023	LOC101927263
XR_001756121	13.6163	6.10289	2.05274	2.97304	0.00294861	0.0198215	LOC105379521
NM_198584	9.28708	7.03055	2.36554	2.97207	0.00295797	0.0198582	CA13
XR_001750665	9.28708	7.03055	2.36554	2.97207	0.00295797	0.0198582	LOC107984667
NM_178353	9.4226	7.05945	2.37602	2.97112	0.00296716	0.0199068	LCE1E
XR_001748992	11.8224	-6.72198	2.26303	-2.97034	0.00297467	0.019944	-
NM_153221	10.987	-6.61488	2.22808	-2.96887	0.002989	0.0200269	CILP2
NR_110457	23.4263	-4.33481	1.46046	-2.9681	0.00299642	0.0200634	HAGLROS
NM_020312	579.395	0.951128	0.32048	2.96783	0.00299912	0.0200683	COQ9
NM_032316	43.7225	3.08346	1.04007	2.96467	0.00303011	0.0202623	NICN1
NM_022059	280.92	1.26112	0.425476	2.96402	0.00303649	0.0202917	CXCL16
NM_001037339	9.19003	7.01593	2.36775	2.96312	0.00304539	0.0203246	PDE4B
NM_002996	9.19003	7.01593	2.36775	2.96312	0.00304539	0.0203246	CX3CL1
NM_001243740	17.0332	-5.81739	1.96448	-2.96129	0.00306358	0.0204264	ZNF124
XM_006717970	44.3095	2.61374	0.882669	2.96118	0.00306466	0.0204264	MMRN2
XR_001740333	55.2607	2.24558	0.759069	2.95833	0.00309307	0.0206023	DIRC2
NR_103548	9.06187	6.99829	2.36646	2.95729	0.00310357	0.0206587	LUCAT1
NM_152355	12.5547	-6.80596	2.30182	-2.95677	0.00310884	0.0206803	ZNF441
NM_138287	1197.38	1.13093	0.382523	2.95651	0.00311143	0.020684	DTX3L
XM_017014512	33.6753	3.16623	1.07214	2.95318	0.00314521	0.0208949	-
NM_000450	9.09299	7.00118	2.37095	2.9529	0.00314799	0.0208998	SELE
XR_928745	14.9262	5.19492	1.75947	2.95255	0.00315157	0.0209099	-
NM_001271904	10.9366	-6.60778	2.23949	-2.95057	0.00317184	0.0210042	GSKIP
NM_020147	112.976	-1.70838	0.579002	-2.95056	0.00317196	0.0210042	THAP10
XM_011523392	10.9366	-6.60778	2.23949	-2.95057	0.00317184	0.0210042	ZNRF1
NM_007225	10.8927	-6.60212	2.23813	-2.94984	0.00317943	0.0210263	NXPH3
XR_940606	11.3422	-6.662	2.25841	-2.94986	0.00317913	0.0210263	LOC105376958
NR_002995	295.65	-1.32666	0.450094	-2.94753	0.00320328	0.0211703	SNORA50C
XM_017001509	9.03075	6.99541	2.37398	2.94671	0.00321178	0.0212128	SPATA6
NM_012382	76.7827	1.99953	0.678676	2.94622	0.00321685	0.0212325	TTC33
NM_005436	1430.67	-0.796616	0.270463	-2.94538	0.00322556	0.0212762	CCDC6
NM_001164803	1115.9	-0.96824	0.32919	-2.94128	0.00326858	0.021546	RBMX
NM_002612	160.628	1.46811	0.499531	2.93898	0.00329297	0.0216927	PDK4
XM_011540428	11.0901	-6.62743	2.25553	-2.93831	0.0033001	0.0217256	RHOBTB1
NM_020932	11.3203	-6.65927	2.26719	-2.93723	0.00331153	0.0217511	MAGEE1
NM_032834	163.734	-1.45808	0.496377	-2.93744	0.00330936	0.0217511	ALG10
NR_038291	9.41524	7.04814	2.39966	2.93714	0.0033125	0.0217511	LINC00707
XM_005273611	11.3203	-6.65927	2.26719	-2.93723	0.00331153	0.0217511	SLC7A2
XM_005271291	46.3742	2.51852	0.857754	2.93618	0.00332277	0.0218044	LMO4
XR_001748410	10.8116	-6.59224	2.24556	-2.93568	0.00332817	0.0218259	LOC107984396
XM_011540293	251.387	1.20063	0.409261	2.93365	0.00335006	0.0219553	PYROXD2
NM_024963	218.042	-1.36546	0.465687	-2.93214	0.0033664	0.0220482	FBXL18
NR_038371	11.9386	-6.7362	2.29796	-2.93138	0.00337464	0.0220879	LINC01446
NM_015154	153.956	-1.4458	0.493341	-2.93063	0.00338278	0.022127	MESD
NM_020394	55.466	-2.46889	0.842977	-2.92877	0.00340303	0.0222452	ZNF695
NM_001199622	18.5354	4.15231	1.41848	2.92729	0.00341929	0.0223328	NCOA7
NM_014999	771.621	-0.877422	0.299753	-2.92715	0.00342082	0.0223328	RAB21
NR_024151	9.02707	6.98925	2.39005	2.92431	0.00345223	0.0224863	HSPA7
NR_073383	90.8972	1.93702	0.662406	2.92423	0.00345315	0.0224863	HSP90B2P
XM_011528747	317.763	-1.19882	0.409887	-2.92475	0.00344737	0.0224863	ADNP
XM_011544354	9.02707	6.98925	2.39005	2.92431	0.00345223	0.0224863	LOC105373132
NM_020754	25.8945	3.9153	1.34089	2.91992	0.00350125	0.022785	ARHGAP31
NM_005913	8.99962	6.99241	2.39532	2.9192	0.00350927	0.0228226	MC5R
NR_038925	10.6231	-6.5662	2.25027	-2.91796	0.00352331	0.0228992	LOC100288181
XM_017015002	20.0309	4.70619	1.61309	2.9175	0.00352852	0.0229185	RFX3
NR_003142	254.502	-1.32969	0.455936	-2.91639	0.00354108	0.0229854	SNHG9
NM_147148	49.8525	2.33662	0.802008	2.91347	0.00357441	0.023187	GSTM4
NR_104224	24.455	3.52287	1.20976	2.91205	0.00359062	0.0232774	SH3YL1
XR_001744231	21.2539	-4.34219	1.49153	-2.91124	0.00360002	0.0233234	LOC107986617
NM_001098577	61.4848	2.22343	0.764186	2.90954	0.00361959	0.0234354	RPL31
NR_029493	84.6599	-2.24437	0.772225	-2.90637	0.00365647	0.0236453	MIR21
NR_108061	8.83298	6.959	2.39457	2.90616	0.00365897	0.0236453	VIM-AS1
NR_130914	8.83298	6.959	2.39457	2.90616	0.00365897	0.0236453	LINC01949
XM_011532558	10.5353	-6.55454	2.25566	-2.90582	0.00366296	0.023656	COMMD1
XM_006719434	8.77074	6.95306	2.39454	2.90371	0.00368767	0.0237705	OAS1
XM_011529523	8.77074	6.95306	2.39454	2.90371	0.00368767	0.0237705	C2CD2
XM_017014306	8.77074	6.95306	2.39454	2.90371	0.00368767	0.0237705	LINGO2
XR_938983	8.83666	6.9653	2.39967	2.90261	0.00370064	0.023839	LOC105377329
NR_027253	32.0583	-3.60248	1.24197	-2.90062	0.00372426	0.023976	BASP1-AS1
NR_103858	10.9519	-6.60919	2.27917	-2.89983	0.00373367	0.0240214	LINC01006
NR_015380	63.849	-2.14699	0.741066	-2.89716	0.00376557	0.0242113	A1BG-AS1
XR_940324	10.5507	-6.55594	2.26319	-2.89676	0.00377033	0.0242267	LOC105374848
YP_003024026	102839	0.661083	0.228232	2.89654	0.00377307	0.024229	-
XM_017011306	29.5001	3.10185	1.07121	2.89566	0.00378363	0.0242815	OGFRL1
XM_011518893	149.49	-1.66634	0.575673	-2.89459	0.00379654	0.0243443	RGS3
XM_017004621	10.6165	-6.56469	2.26812	-2.89434	0.00379958	0.0243443	-
XR_001752947	159.243	-1.43796	0.496833	-2.89425	0.00380059	0.0243443	LOC107984993
XM_017027502	17.9709	4.5332	1.56643	2.89397	0.003804	0.0243509	-
NM_015704	375.486	1.03387	0.357412	2.89266	0.00381989	0.0244232	DESI1
NM_016486	2289.49	0.867389	0.299901	2.89225	0.00382488	0.0244232	TMEM69
NM_021030	137.742	-5.78599	2.00026	-2.89263	0.00382035	0.0244232	ZNF14
NR_026950	83.4192	-1.91088	0.660669	-2.89234	0.00382379	0.0244232	LOC283922
XM_011523716	10.4411	-6.54123	2.26197	-2.89183	0.00383007	0.0244409	-
NM_024518	136.474	1.61026	0.557052	2.89069	0.00384398	0.0245144	ULBP3
NR_024498	33.3478	-2.98901	1.03464	-2.88894	0.00386544	0.0246358	LOC646471
XR_925056	20.3488	-4.54626	1.57455	-2.88735	0.00388504	0.0247453	LOC105374352
NM_001286687	10.4476	-6.54278	2.26638	-2.88688	0.00389079	0.0247532	CKAP2
XM_005247512	10.3972	-6.53531	2.26382	-2.88685	0.00389114	0.0247532	NMD3
NM_000983	4459.28	0.733229	0.254035	2.88633	0.0038976	0.0247788	RPL22
NM_175052	10.5419	-6.55605	2.27266	-2.88475	0.00391723	0.0248726	ST8SIA4
XR_001737947	9.05819	6.99244	2.42386	2.88484	0.00391616	0.0248726	LOC101928216
NR_132278	5562.3	-0.72161	0.25027	-2.88332	0.00393505	0.0249702	SNHG25
XR_923812	8.63889	6.92814	2.40451	2.88132	0.00396018	0.025114	-
XM_017024148	41.607	-2.79059	0.969239	-2.87916	0.00398737	0.0252707	MSI2
NR_033289	49.3724	2.38189	0.827369	2.87887	0.00399098	0.0252779	GK5
NM_003106	145.247	-5.75191	1.99849	-2.87813	0.00400046	0.0253222	SOX2
XM_005261496	8.73961	6.94999	2.41509	2.87773	0.00400542	0.0253378	TBC1D22A
NM_006098	57603.1	0.670212	0.232956	2.87699	0.00401491	0.0253821	RACK1
XM_011520896	35.1994	-3.14313	1.09275	-2.87636	0.00402295	0.0254171	LOC105369669
NM_015056	872.784	-0.934693	0.325056	-2.87548	0.00403416	0.0254722	RRP1B
NR_104664	15.7336	-5.6187	1.95543	-2.87338	0.00406103	0.025626	LINC01948
XM_017012734	10.3095	-6.5234	2.27152	-2.87183	0.00408108	0.0257366	TNRC18
NM_017913	320.449	1.09454	0.381221	2.87114	0.00408994	0.0257765	CDC37L1
NM_001690	749.294	0.872955	0.304092	2.87069	0.00409571	0.0257969	ATP6V1A
NM_017669	197.773	-1.36043	0.473987	-2.87018	0.00410234	0.0258067	ERCC6L
NR_125822	53.7444	-2.43335	0.847762	-2.87033	0.0041005	0.0258067	LOC101929709
NM_024098	425.178	-1.16306	0.405371	-2.86912	0.00411609	0.0258773	CCDC86
XR_001742461	11.0397	-6.62051	2.30808	-2.86841	0.00412543	0.02592	LOC102723638
NM_032144	43.109	-2.58917	0.902967	-2.8674	0.00413856	0.0259865	RAB6C
XR_001741616	8.67001	6.93122	2.41744	2.86717	0.00414156	0.0259893	LINC02473
NR_110861	21.3442	4.33751	1.51308	2.86668	0.00414799	0.0260136	RARA-AS1
NM_013299	175.715	-1.36759	0.477307	-2.86522	0.00416723	0.0261182	SAC3D1
NR_135646	13.4077	6.12064	2.13691	2.86425	0.00417997	0.026182	LOC105371795
XM_005269638	134.888	-1.52715	0.533478	-2.86262	0.00420151	0.0263007	-
XR_922307	30.5395	2.94566	1.02937	2.86161	0.00421493	0.0263686	LOC105371630
NM_001159293	10.2152	-6.5098	2.2757	-2.86057	0.00422882	0.026423	ZNF737
NM_022916	255.471	-1.18301	0.413537	-2.8607	0.00422704	0.026423	VPS33A
XM_005268325	81.8117	1.8966	0.663122	2.8601	0.00423502	0.0264455	PCID2
NM_006826	8278.67	0.676695	0.236669	2.85924	0.00424651	0.026501	YWHAQ
XR_001754648	10.7524	-6.58505	2.30367	-2.8585	0.00425651	0.0265472	LOC107985401
NR_040077	8.57297	6.91555	2.42002	2.85764	0.00426808	0.0266031	GNG12-AS1
NR_024444	15.5166	-5.59699	1.95919	-2.85678	0.00427957	0.0266446	LINC01816
XM_005263862	50.3227	2.28069	0.798351	2.85675	0.00427997	0.0266446	TBC1D8
XR_939095	8.4448	6.89663	2.41929	2.85069	0.00436251	0.0271418	LOC105377382
XR_159169	130.442	-1.86456	0.654238	-2.84998	0.00437222	0.0271856	LOC100996756
NM_194463	9.29443	7.0415	2.47182	2.84872	0.00438961	0.027248	RNF128
NR_001434	26.138	3.23517	1.13576	2.84847	0.00439295	0.027248	HLA-H
XM_006714085	9.29443	7.0415	2.47182	2.84872	0.00438961	0.027248	SLC9B2
XM_011544760	141.784	1.50166	0.52718	2.84848	0.0043928	0.027248	XRRA1
NM_006401	4131.92	-0.766956	0.269597	-2.84482	0.00444362	0.0275455	ANP32B
XM_017025287	68.875	-2.0217	0.710934	-2.84373	0.00445894	0.0276237	CEP95
NM_032364	427.43	-1.02527	0.360596	-2.84326	0.00446543	0.0276471	DNAJC14
XM_011511649	10.1056	-6.49462	2.28566	-2.84146	0.00449072	0.0277868	-
XM_011516866	10.121	-6.49607	2.28693	-2.84052	0.00450402	0.0278522	VPS13B
XM_006714086	26.1783	3.92711	1.38336	2.83882	0.00452801	0.0279836	SLC9B2
XR_001751558	10.2525	-6.51427	2.29624	-2.83693	0.00455492	0.0281328	LOC101928635
NR_037194	10.0552	-6.4869	2.28736	-2.83598	0.00456857	0.0282	LINC00664
NM_003095	424.896	-1.02749	0.362363	-2.83554	0.00457488	0.0282219	SNRPF
XR_001745834	8.4796	6.90628	2.43598	2.83512	0.0045809	0.028242	-
NM_000918	27557.6	0.749536	0.264433	2.8345	0.00458969	0.0282741	P4HB
NM_002556	1193.46	0.795841	0.280819	2.834	0.00459696	0.0282741	OSBP
NM_017822	249.707	-1.21913	0.430213	-2.83379	0.00459998	0.0282741	KANSL2
XM_006716911	8.37888	6.88373	2.42907	2.8339	0.00459844	0.0282741	LOC100996643
XM_011519985	8.37888	6.88373	2.42907	2.8339	0.00459844	0.0282741	EHF
NR_135639	26.1434	3.20919	1.13266	2.83332	0.00460668	0.0282982	LINC01970
NM_020340	377.259	-1.11631	0.394412	-2.83032	0.00465019	0.0285311	ARFGEF3
XM_011529766	8.70114	6.9345	2.45003	2.83038	0.00464931	0.0285311	RUNX1
NM_005736	970.357	-0.835427	0.295198	-2.83006	0.00465395	0.028537	ACTR1A
NM_182705	15.8345	-5.62609	1.98841	-2.82944	0.004663	0.0285596	RFLNB
XM_017021978	10.6099	-6.56328	2.31966	-2.82942	0.00466325	0.0285596	ADAMTS17
NM_016946	1055.58	0.852248	0.30127	2.82885	0.0046716	0.0285935	F11R
NM_198510	488.805	4.70526	1.66474	2.82643	0.00470705	0.0287932	ITIH6
NR_023380	54.7622	-2.23537	0.79098	-2.82607	0.00471224	0.0288077	CCDC144CP
XM_017003349	25.9996	3.11958	1.10393	2.82588	0.00471516	0.0288083	-
NM_052831	8.87146	6.97393	2.46824	2.82547	0.00472115	0.0288276	SLC18B1
NR_027620	9.96747	-6.47458	2.29255	-2.82418	0.0047402	0.0289093	SCGB1B2P
XM_017016314	9.96747	-6.47458	2.29255	-2.82418	0.0047402	0.0289093	DUSP13
NM_213608	17.7364	4.40218	1.55973	2.8224	0.00476655	0.0290526	C2orf66
NM_002014	72.6209	-2.03592	0.721617	-2.82134	0.00478239	0.0291317	FKBP4
NR_036461	67.7081	-2.07548	0.735861	-2.82048	0.00479515	0.029192	HIST2H2BC
XR_001745953	9.94554	-6.47148	2.29492	-2.81991	0.00480369	0.0292265	LOC107986951
NM_003641	290.312	1.31148	0.46526	2.81882	0.00482007	0.0293087	IFITM1
NM_001001791	8.41	6.88693	2.44499	2.81675	0.00485124	0.0294806	C10orf55
NM_014106	8.31664	6.87746	2.44209	2.81622	0.00485931	0.0294945	ZNF770
XR_931396	8.31664	6.87746	2.44209	2.81622	0.00485931	0.0294945	-
NM_003801	329.203	-1.24468	0.442011	-2.81595	0.00486339	0.0295017	GPAA1
NR_136642	9.92361	-6.46837	2.29749	-2.81541	0.00487148	0.0295332	LOC440934
XR_934751	10.2503	-6.51591	2.31498	-2.81467	0.00488267	0.0295834	LOC105371775
NR_132750	9.93897	-6.46985	2.30037	-2.81252	0.00491542	0.0297641	LOC101927759
XM_005267175	46.027	2.50643	0.891408	2.81177	0.00492696	0.0298163	-
XR_001741441	16.8918	4.87833	1.73589	2.81028	0.00494978	0.0299366	LOC107986195
XM_017024953	424.537	1.02262	0.364108	2.80855	0.00497648	0.0300802	FAM83G
NM_001256799	8.31296	6.87076	2.44699	2.80784	0.0049875	0.0301112	GAPDH
NM_001264	15.4924	-5.59352	1.992	-2.80799	0.00498523	0.0301112	CDSN
XM_005248850	19.9607	-4.51819	1.60929	-2.80756	0.00499183	0.0301194	C6orf141
XM_017026933	30.7491	2.89506	1.03152	2.80659	0.00500692	0.0301926	ZNF444
NM_032313	1069.37	0.799196	0.284807	2.8061	0.00501458	0.0302209	NOA1
XR_001740025	23.2161	3.88026	1.38314	2.8054	0.0050254	0.0302682	CPOX
NM_015621	52.7535	-2.25101	0.802527	-2.8049	0.00503323	0.0302975	CCDC69
NM_003064	284.785	3.51895	1.25513	2.80365	0.0050528	0.0303639	SLPI
NM_015721	9.82934	-6.45424	2.30186	-2.80393	0.00504841	0.0303639	GEMIN4
XM_011533096	8.18479	6.85123	2.4437	2.80362	0.0050532	0.0303639	XDH
NM_138408	1091.03	-0.801292	0.285923	-2.80247	0.00507125	0.0304544	GTF3C6
XM_017003813	126.554	1.49922	0.535553	2.79939	0.00511991	0.0307285	STK39
XM_017006079	8.21592	6.85442	2.45028	2.79741	0.00515143	0.0308995	NAALADL2
NM_001145161	10.6757	-6.57207	2.35035	-2.79621	0.00517065	0.0309965	UBE2QL1
XM_011517759	83.3012	1.81242	0.6485	2.79479	0.0051934	0.0311146	KIAA2026
NM_138820	3494.92	0.682444	0.24421	2.79449	0.00519812	0.0311246	HIGD2A
NM_023940	9.76356	-6.4448	2.30727	-2.79326	0.00521802	0.0312254	RASL11B
XM_017004897	8.21959	6.8612	2.45807	2.79129	0.00524977	0.0313969	SPAG16
NR_038948	10.2064	-6.50985	2.33282	-2.79055	0.00526192	0.0314511	SEM1
NM_002563	21.5399	3.96875	1.4225	2.78999	0.00527101	0.0314787	P2RY1
XM_017028897	77.3059	1.81476	0.650479	2.78988	0.0052727	0.0314787	RANGAP1
NM_007127	10.5046	-6.55156	2.34987	-2.78805	0.00530257	0.0316199	VIL1
XR_001738174	54.4219	-8.92341	3.20052	-2.78811	0.00530168	0.0316199	LOC107984108
XM_017016838	110.927	1.63081	0.585077	2.78735	0.00531409	0.0316701	PYROXD2
NM_001407	485.355	1.26119	0.452732	2.78573	0.00534071	0.0318101	CELSR3
NM_030579	604.088	-0.89371	0.320848	-2.78546	0.00534522	0.0318184	CYB5B
NM_207396	20.8524	4.06197	1.45871	2.78463	0.00535887	0.0318811	RNF207
NR_033339	244.739	-1.15931	0.416555	-2.78309	0.00538431	0.0320137	CTBP1-DT
NR_000018	9.82276	-6.45261	2.31868	-2.78288	0.00538786	0.0320161	SNORD35A
NM_014400	182.312	-1.37452	0.494238	-2.78109	0.0054176	0.0321741	LYPD3
NM_024516	268.142	-1.15469	0.415337	-2.78012	0.00543391	0.0322522	PAGR1
XM_005261986	9.79205	-6.44959	2.32146	-2.77824	0.00546538	0.0324201	FAAH2
NM_001100829	26.9073	-3.27352	1.1789	-2.77677	0.00549024	0.0325108	TMEM170B
NM_022061	582.208	0.958083	0.345023	2.77687	0.00548853	0.0325108	MRPL17
XR_925445	9.88854	-6.46203	2.32703	-2.77694	0.00548732	0.0325108	LOC105374510
XM_005258362	8.34408	6.87414	2.47816	2.77389	0.00553911	0.0327811	CHST9
NM_006026	217.218	-1.24694	0.449664	-2.77305	0.00555344	0.0328278	H1FX
XR_001753947	8.44113	6.89037	2.48463	2.77319	0.00555091	0.0328278	-
NR_003136	8.05663	6.83145	2.46533	2.771	0.00558836	0.0329895	-
NR_046551	8.02183	6.82122	2.46175	2.77088	0.0055905	0.0329895	DLEU7-AS1
XM_011514958	8.02183	6.82122	2.46175	2.77088	0.0055905	0.0329895	ADTRP
XM_005266962	52.6577	-2.23147	0.805599	-2.76995	0.00560648	0.0330646	NUP43
NM_018419	9.88633	-6.46372	2.33645	-2.76647	0.0056666	0.0333805	SOX18
XR_942843	9.88633	-6.46372	2.33645	-2.76647	0.0056666	0.0333805	LOC105377929
XR_001738824	9.58157	-6.41762	2.32008	-2.76612	0.00567279	0.0333977	-
XR_001739147	8.14999	6.84123	2.4747	2.76447	0.00570155	0.0335476	LOC105373785
XR_001747569	18.9386	-3.93294	1.42388	-2.76212	0.00574265	0.03377	LOC107984262
XM_017005479	40.5103	2.55168	0.924077	2.76133	0.00575671	0.0338331	LOC107985939
XM_011544469	112.456	1.70188	0.617322	2.75687	0.00583576	0.034278	PSD3
XM_006718075	8.05295	6.82453	2.47595	2.75633	0.00584539	0.0343147	CHST3
NM_021009	14381.7	0.672263	0.24399	2.75529	0.00586402	0.0343845	UBC
NM_152411	290.282	-1.13144	0.410633	-2.75534	0.00586304	0.0343845	ZNF786
XR_001752466	9.61007	-6.4225	2.33332	-2.75251	0.00591399	0.0346576	FSCN2
NM_002710	554.572	0.956419	0.347563	2.75179	0.00592706	0.0346751	PPP1CC
NR_135234	9.72628	-6.44009	2.34016	-2.75199	0.00592343	0.0346751	IGFL2-AS1
XM_011537862	23.7956	-3.6969	1.34346	-2.75178	0.00592719	0.0346751	IQCD
XM_017028314	30.4126	3.52991	1.28288	2.75154	0.00593151	0.0346804	BACE2
NM_001011	17021	0.646294	0.234953	2.75074	0.00594613	0.034746	RPS7
NM_014744	9.48729	-6.40298	2.32809	-2.75032	0.0059538	0.0347709	TBC1D5
NM_017791	29.9198	-3.52129	1.28085	-2.74917	0.00597459	0.0348723	FLVCR2
NM_001255	432.479	-1.196	0.435363	-2.74713	0.00601196	0.0350704	CDC20
NR_125823	7.89366	6.80105	2.47597	2.74682	0.00601762	0.0350833	LOC101929897
NM_004158	8.35144	6.88674	2.50783	2.74609	0.006031	0.0351211	PSPN
XM_011520929	25.4031	-3.36709	1.22607	-2.74624	0.00602826	0.0351211	FKBP4
XM_017008195	24.4462	-3.79858	1.38355	-2.74553	0.00604135	0.0351613	CCSER1
XR_001754676	9.44344	-6.39646	2.32998	-2.74529	0.00604578	0.035167	LOC105372669
NM_005732	4749.39	0.699347	0.254896	2.74366	0.00607584	0.0352814	RAD50
NR_040057	10.0201	-6.48073	2.36177	-2.74402	0.0060692	0.0352814	LOC283683
XM_017007056	196.612	1.32518	0.482977	2.74378	0.00607354	0.0352814	-
NM_133471	40.0238	2.80556	1.0228	2.74301	0.00608784	0.0353309	PPP1R18
NR_026757	711.155	0.836228	0.304956	2.74212	0.00610433	0.0354065	OIP5-AS1
XM_017022017	11.5528	5.90017	2.15221	2.74145	0.0061169	0.0354593	MAPKBP1
XR_932439	9.47194	-6.40143	2.33593	-2.74042	0.00613613	0.0355505	LOC105370886
XM_017024431	9.39959	-6.38992	2.33338	-2.73848	0.00617235	0.03574	TANC2
NR_046105	7.82774	6.78727	2.47895	2.73796	0.00618215	0.0357666	MIR137HG
XR_941237	9.75041	-6.44155	2.35276	-2.73786	0.00618396	0.0357666	LOC105377731
XM_017023376	11.6022	5.86492	2.1423	2.73767	0.00618757	0.0357672	LPCAT2
NM_015932	1243.85	-0.769831	0.281255	-2.73713	0.0061978	0.035806	POMP
XR_001745539	29.5635	-3.07272	1.1237	-2.73447	0.00624802	0.0360757	UBR5
NR_046240	46.7006	-2.42148	0.885737	-2.73386	0.00625967	0.0361225	LOC100506100
NM_001961	42195.7	0.637524	0.233304	2.73259	0.0062839	0.036222	EEF2
XM_017005944	22.4049	3.82635	1.40027	2.73258	0.00628402	0.036222	MCF2L2
NR_104062	11.601	-6.692	2.4494	-2.7321	0.00629317	0.0362337	LINC01030
XR_001754537	10.2898	-6.51892	2.38603	-2.73212	0.00629289	0.0362337	LOC107985449
NM_001320227	37.2263	-2.982	1.09186	-2.73113	0.00631184	0.0363123	NMD3
NR_104586	67.601	2.2751	0.83306	2.73102	0.00631394	0.0363123	ANKRD10
NM_024038	939.271	-0.801884	0.293886	-2.72856	0.00636119	0.0365634	TRIR
NM_001080496	415.168	1.03415	0.379266	2.72671	0.00639688	0.036737	RGP1
NM_018457	60.5294	-2.05154	0.752412	-2.72662	0.00639861	0.036737	PRR13
XR_001744238	9.34916	-6.38161	2.34246	-2.72432	0.00644343	0.0369735	LOC107986622
NM_012262	327.752	1.02583	0.376824	2.72232	0.0064825	0.0371084	HS2ST1
NM_015074	722.787	-0.825313	0.30318	-2.72219	0.00648514	0.0371084	KIF1B
NM_020199	435.151	0.936324	0.3439	2.72266	0.00647586	0.0371084	C5orf15
NR_104312	9.4588	-6.39804	2.35016	-2.72238	0.00648137	0.0371084	COMMD4
XM_017020646	13.9834	-5.52953	2.03094	-2.72264	0.00647617	0.0371084	DCUN1D2
NM_182757	8.08407	6.82809	2.51421	2.7158	0.00661168	0.0378112	RNF144B
NM_030782	43.8655	-2.39134	0.880887	-2.7147	0.00663366	0.0379157	CLPTM1L
NM_032319	98.2487	-1.81779	0.670287	-2.71195	0.00668881	0.0382094	PRADC1
XR_936967	13.6062	-5.48803	2.02431	-2.71106	0.00670689	0.0382912	LOC105372709
XR_926519	13.8255	-5.5112	2.03391	-2.70966	0.00673527	0.0384318	LOC105374945
NM_003870	1427.8	0.745252	0.275255	2.70749	0.00677935	0.0386616	IQGAP1
NM_001100879	263.215	-1.21699	0.449554	-2.7071	0.00678728	0.0386801	ST20
XM_011536097	135.422	-1.5105	0.558004	-2.70696	0.00679019	0.0386801	-
NM_015975	228.836	-1.14614	0.423448	-2.70669	0.0067957	0.0386899	TAF9B
NM_001657	2565.97	-2.00929	0.742463	-2.70626	0.00680466	0.0386977	AREG
XM_011542503	9.19568	-6.35832	2.34936	-2.70641	0.00680159	0.0386977	-
NR_131012	21076.5	2.31311	0.854796	2.70604	0.00680912	0.0387015	NEAT1
NM_001015002	359.435	-1.01706	0.375969	-2.70516	0.00682725	0.0387613	LLGL2
XR_001751349	7.66477	6.75588	2.49726	2.70532	0.00682394	0.0387613	MCTP2
NM_000989	5897.38	-0.648734	0.240146	-2.70141	0.00690453	0.0391782	RPL30
NR_026795	7.92846	6.8111	2.52165	2.70105	0.00691213	0.0391995	FAM238C
NR_038856	9.93676	-6.47142	2.39663	-2.70021	0.00692949	0.0392761	LINC01132
NR_135532	7.69957	6.76657	2.50631	2.69981	0.00693796	0.0393022	LOC105377146
NM_018891	7.63365	6.75249	2.50204	2.6988	0.00695905	0.0393779	LAMC2
NR_002166	102.045	1.66587	0.617261	2.69881	0.0069587	0.0393779	-
NM_002427	10.5989	-6.56454	2.43565	-2.69519	0.00703487	0.0397849	MMP13
NM_020431	104.318	-1.69511	0.628994	-2.69495	0.00703987	0.0397896	TMEM63C
XM_017021833	9.21103	-6.35992	2.36012	-2.69474	0.00704427	0.0397896	RGS6
XR_001747598	9.16718	-6.3532	2.35776	-2.6946	0.00704742	0.0397896	LOC107984273
NM_001005194	9.23296	-6.36327	2.3619	-2.69413	0.00705729	0.0398233	OR8A1
NR_110586	9.14525	-6.34983	2.35741	-2.69356	0.00706933	0.0398691	BAZ2B
NM_080668	147.057	-1.38104	0.513162	-2.69124	0.00711877	0.0401258	CDCA5
NM_001007563	9.61228	-6.4208	2.38647	-2.6905	0.00713455	0.0401802	IGFBPL1
NM_020311	9.1014	-6.34307	2.35784	-2.6902	0.00714097	0.0401802	ACKR3
XM_005257934	310.199	3.44061	1.27919	2.68968	0.00715209	0.0401802	-
XM_011510061	54.6316	2.07715	0.772233	2.6898	0.00714952	0.0401802	DYRK3
XM_017012770	7.7655	6.78041	2.52089	2.68969	0.0071519	0.0401802	-
XR_001738060	7.7655	6.78041	2.52089	2.68969	0.0071519	0.0401802	-
XM_017009242	7.56773	6.73822	2.5065	2.6883	0.0071817	0.0403244	ELL2
NM_033259	155.027	1.34015	0.498624	2.6877	0.00719469	0.040375	CAMK2N2
NR_046757	19.3305	-4.04587	1.506	-2.6865	0.00722044	0.0404973	SNRK-AS1
NR_002774	137.81	-1.52036	0.566049	-2.68592	0.00723299	0.0405453	HTR7P1
NM_024641	25.8414	3.21825	1.19828	2.68573	0.0072371	0.0405461	MANEA
NM_001195076	9.08605	-6.34145	2.3665	-2.67967	0.00736942	0.0411742	C19orf81
NM_006708	2557.69	-0.714561	0.266617	-2.6801	0.00735991	0.0411742	GLO1
NR_103855	23.2981	3.75164	1.39987	2.68	0.00736232	0.0411742	LOC100506258
XM_017014691	86.3376	1.73836	0.648657	2.67993	0.00736366	0.0411742	ZDHHC21
XR_001740851	9.08605	-6.34145	2.3665	-2.67967	0.00736942	0.0411742	-
NM_152375	50.1334	2.536	0.947129	2.67756	0.00741604	0.041412	KLHDC7A
XM_005267152	7.53661	6.73477	2.5162	2.67657	0.00743805	0.0415121	PPP1R14C
NM_001909	19103.9	0.752242	0.281279	2.67436	0.00748724	0.0417638	CTSD
NM_003537	179.059	-1.28947	0.48239	-2.67308	0.00751584	0.0418775	HIST1H3B
XM_017009522	7.60253	6.74899	2.52474	2.67314	0.00751459	0.0418775	PAIP2
NM_032246	29.6304	-3.50266	1.31161	-2.6705	0.00757393	0.0421781	MEX3B
XR_001741223	21.4682	3.83215	1.43567	2.66925	0.00760204	0.0423115	MTHFD2L
NM_004857	82.108	-1.94222	0.727911	-2.66821	0.00762561	0.0424196	AKAP5
NM_003941	2700.82	-0.698357	0.261756	-2.66797	0.007631	0.0424264	WASL
NM_006328	243.744	-1.11422	0.41771	-2.66745	0.00764301	0.04247	RBM14
NM_022371	510.097	-0.894851	0.335693	-2.66568	0.00768327	0.0426704	TOR3A
XM_017024799	9.04219	-6.33464	2.37701	-2.66496	0.00769984	0.0427392	TMEM104
NM_001977	8.9852	-6.32422	2.37378	-2.6642	0.00771711	0.0428117	ENPEP
NM_019093	35.2913	3.30865	1.24232	2.66328	0.00773835	0.0428828	UGT1A3
NR_023311	8.96327	-6.32078	2.37321	-2.66339	0.00773585	0.0428828	ZNF137P
NR_131917	12.3171	4.99963	1.87829	2.6618	0.00777233	0.0430477	LOC105747689
XM_006717864	83.2779	-1.76791	0.664347	-2.66112	0.00778803	0.0431112	MKI67
NM_006520	555.62	-0.860169	0.32327	-2.66084	0.00779464	0.0431244	DYNLT3
XM_011539589	9.09483	-6.34132	2.38479	-2.65907	0.00783572	0.0433282	ATRNL1
NM_014470	25.8661	-3.65732	1.37581	-2.65831	0.00785335	0.0433876	RND1
XM_017012736	8.89749	-6.31042	2.37391	-2.65824	0.00785498	0.0433876	TNRC18
NR_110155	7.72702	6.763	2.54604	2.65628	0.00790075	0.0436168	LINC02328
NM_002531	8.87556	-6.30695	2.37499	-2.65557	0.00791752	0.0436857	NTSR1
NM_003132	1836.62	-0.865355	0.325897	-2.6553	0.00792381	0.0436967	SRM
XM_017018629	7.40476	6.70574	2.52681	2.65384	0.00795825	0.0438392	TRIM66
XR_948212	7.40476	6.70574	2.52681	2.65384	0.00795825	0.0438392	LOC105369583
XM_011520697	7.62997	6.7453	2.54219	2.65334	0.00796991	0.043856	PIK3C2G
XR_942729	9.57279	-6.41758	2.41861	-2.65342	0.00796812	0.043856	LOC105377873
NM_018074	199.145	-1.2617	0.475626	-2.6527	0.007985	0.0438895	YJU2
NR_134600	8.85364	-6.30347	2.37649	-2.65242	0.00799161	0.0438895	LOC105377975
XR_001748318	7.43956	6.71682	2.5324	2.65236	0.00799323	0.0438895	LOC101929174
XR_932381	13.5712	-5.48448	2.06749	-2.65273	0.00798443	0.0438895	LOC105376718
NM_002211	34.6421	2.59954	0.980215	2.65201	0.00800138	0.0439106	ITGB1
XM_017014307	7.53293	6.72741	2.5411	2.64744	0.00811028	0.0444843	LINGO2
NM_004237	210.573	-1.15491	0.43629	-2.64711	0.0081184	0.0445049	TRIP13
NM_018447	377.911	-0.962077	0.363626	-2.64579	0.00815004	0.0446544	EMC3
NM_002448	8.88214	-6.30876	2.38534	-2.64481	0.00817365	0.0447356	MSX1
XM_011514928	550.228	-0.860496	0.325342	-2.64489	0.00817163	0.0447356	C6orf62
NM_001256192	21.5444	3.21394	1.21576	2.64357	0.00820366	0.0447556	PDCD6IP
NM_002888	7.50549	6.73116	2.54619	2.64362	0.0082025	0.0447556	RARRES1
NR_026808	83.0971	1.85421	0.701199	2.64434	0.00818512	0.0447556	ANP32A-IT1
NR_034006	105.801	1.61392	0.610434	2.64389	0.00819604	0.0447556	FRG1HP
XM_005250990	7.50549	6.73116	2.54619	2.64362	0.0082025	0.0447556	LY6K
XR_001750084	7.50549	6.73116	2.54619	2.64362	0.0082025	0.0447556	LOC107984616
NM_016073	496.599	-0.969661	0.366991	-2.64219	0.0082371	0.044914	HDGFL3
NM_002191	8.97641	-6.32435	2.39718	-2.63825	0.00833359	0.0453189	INHA
NM_014338	218.662	-1.23474	0.467985	-2.63842	0.00832944	0.0453189	PISD
NR_037601	22.5957	-3.67816	1.39403	-2.63851	0.00832701	0.0453189	LINC01578
NR_110037	31.8999	-2.68375	1.0171	-2.63864	0.008324	0.0453189	LOC100996437
XM_011543250	7.43589	6.70933	2.54248	2.63889	0.00831783	0.0453189	EFNA5
NR_024283	7.30772	6.68745	2.53598	2.63703	0.00836362	0.0454579	-
NR_103738	9.62036	7.09055	2.68917	2.63671	0.00837146	0.0454763	SOX9-AS1
NM_020457	184.732	-1.20932	0.458835	-2.63562	0.00839838	0.0455982	THAP11
NM_001448	342.643	1.00107	0.37992	2.63494	0.0084152	0.0456409	GPC4
NR_135800	68.8097	-1.83957	0.698132	-2.63499	0.00841405	0.0456409	FAM208B
NM_001242546	237.945	1.16208	0.441146	2.63422	0.00843305	0.0456891	ANAPC16
NM_152485	107.1	1.48728	0.564585	2.63428	0.00843147	0.0456891	C1orf74
NM_019606	74.7244	-1.88513	0.715751	-2.63378	0.00844409	0.0457246	MEPCE
XM_011544548	60.1269	2.33412	0.886345	2.63342	0.00845299	0.0457485	ZDHHC2
NM_018094	10.8606	5.77403	2.19418	2.63152	0.00850043	0.0459808	GSPT2
XR_941250	8.86899	-6.30514	2.39658	-2.63089	0.00851613	0.0460413	LOC105377735
NM_012198	13.0318	-5.42502	2.06245	-2.63037	0.00852909	0.0460869	GCA
NM_001289773	11.7183	4.87354	1.8536	2.62923	0.00855787	0.046169	MED14OS
NM_052875	218.496	1.19441	0.454249	2.62941	0.0085534	0.046169	VPS26B
XM_017001355	8.83828	-6.30179	2.39667	-2.6294	0.00855355	0.046169	PPP1R12B
NM_030665	384.089	0.96676	0.367959	2.62736	0.00860504	0.0463949	RAI1
XM_011519983	7.2766	6.68388	2.5441	2.62721	0.00860884	0.0463949	EHF
XM_005266181	38.5341	-2.53571	0.96548	-2.62637	0.00863011	0.0464604	FBRSL1
XR_001751775	51.1701	2.27407	0.865813	2.62652	0.00862629	0.0464604	-
NM_004946	7.34252	6.69862	2.55138	2.62549	0.00865248	0.0465316	DOCK2
XR_947719	8.69358	-6.27701	2.3907	-2.6256	0.00864962	0.0465316	LOC105378914
XR_247237	46.907	2.18802	0.833811	2.62412	0.00868724	0.0466939	-
NM_001103167	18.5153	-4.12321	1.5718	-2.62324	0.00870968	0.0467898	ZGLP1
XM_011525901	18.5653	-3.98585	1.52066	-2.62113	0.00876389	0.0470563	SLC39A6
NM_207446	41.4992	-2.51842	0.961127	-2.62027	0.00878592	0.0471497	FAM174B
NM_004546	580.438	-1.13193	0.432077	-2.61974	0.00879968	0.0471987	NDUFB2
NM_182919	215.621	1.14946	0.438798	2.61956	0.00880442	0.0471993	TICAM1
YP_003024027	364138	0.622425	0.237634	2.61926	0.00881211	0.0472157	-
XM_011516337	51.4563	-2.2339	0.8531	-2.61856	0.00883009	0.0472409	CROT
XM_017027523	7.21068	6.66892	2.54681	2.61854	0.00883072	0.0472409	-
XR_001748095	7.21068	6.66892	2.54681	2.61854	0.00883072	0.0472409	LOC107984299
NM_001018112	55.466	-2.31557	0.884493	-2.61796	0.00884564	0.0472959	FANCA
XM_011541519	8.70015	-6.27887	2.39936	-2.61689	0.00887353	0.0474201	-
NM_024026	95.4161	-1.56556	0.59885	-2.61428	0.00894144	0.047758	MRPL57
NM_020154	1228.53	0.791885	0.303048	2.61307	0.00897339	0.0479035	EMC7
NM_207340	170.349	-1.56134	0.597731	-2.61211	0.00899864	0.0480132	ZDHHC24
XM_017009220	12.806	-5.3995	2.06769	-2.61136	0.00901817	0.0480922	SLC36A1
NM_181527	8.79443	-6.29478	2.41072	-2.61117	0.0090234	0.0480949	NAA20
NR_037167	8.60587	-6.26275	2.39875	-2.61084	0.00903193	0.0481152	CRYZL2P
NM_002157	2026.54	-0.676708	0.259274	-2.61001	0.00905397	0.0482074	HSPE1
XR_946814	10.4688	5.71725	2.19298	2.60707	0.00913218	0.0485984	LOC105378585
NM_001136004	89.7395	1.78451	0.684687	2.60631	0.00915237	0.0486551	MICAL3
NM_001243650	102.355	-1.53182	0.587717	-2.6064	0.00914996	0.0486551	GFOD2
XR_246327	95.0595	-1.6812	0.645456	-2.60468	0.00919606	0.0488619	LOC101926907
NM_198269	8.91063	-6.31397	2.42502	-2.60367	0.00922305	0.0489798	HIPK1
NR_033416	32.5206	-2.6706	1.02636	-2.60201	0.00926786	0.0491664	CCT6P3
XR_926478	10.3775	-6.53117	2.50997	-2.60209	0.00926574	0.0491664	LOC105374928
NM_001318043	109.911	-1.509	0.580188	-2.60088	0.0092985	0.0492893	DTD1
NM_006662	3683.07	-0.639254	0.245791	-2.6008	0.0093007	0.0492893	SRCAP
NR_036496	98.7394	1.67681	0.644974	2.59981	0.00932765	0.0493808	LOC339803
XM_011509297	8.66508	-6.27161	2.41231	-2.59983	0.00932692	0.0493808	PLEKHA6
NM_015038	526.039	0.933678	0.35917	2.59954	0.00933478	0.0493929	KIAA0754
NR_134676	7.24548	6.68017	2.5731	2.59615	0.00942739	0.049857	LOC105374344
XM_017022016	8.5116	-6.24644	2.40707	-2.59504	0.00945793	0.0499926	CEP152

## Sheet: Supplementary Table 2
Supplementary Table 2- GO terms associated with EMT and MET
ACC	TERM
go:0003198	epithelial to mesenchymal transition involved in endocardial cushion formation
go:0001837	epithelial to mesenchymal transition
go:0060639	positive regulation of salivary gland formation by mesenchymal-epithelial signaling
go:0060940	epithelial to mesenchymal transition involved in cardiac fibroblast development
go:0072036	mesenchymal to epithelial transition involved in renal vesicle formation
go:0044334	canon Wnt receptor signaling pathway involved in positive regulation of epithelial to mesenchymal transition
go:0060231	mesenchymal to epithelial transition
go:0060638	mesenchymal-epithelial cell signaling
go:0060886	clearance of cells from fusion plate by epithelial to mesenchymal transition
go:0072285	mesenchymal to epithelial transition involved in metanephric renal vesicle formation
go:0003337	mesenchymal to epithelial transition involved in metanephros morphogenesis
go:0061111	epithelial-mesenchymal cell signaling involved in lung development
go:2000084	regulation of mesenchymal to epithelial transition involved in mesonephros morphogenesis
go:0010719	negative regulation of epithelial to mesenchymal transition
go:0003339	regulation of mesenchymal to epithelial transition involved in metanephros morphogenesis
go:0010718	positive regulation of epithelial to mesenchymal transition
go:0060317	cardiac epithelial to mesenchymal transition
go:0060617	positive regulation of mammary placode formation by mesenchymal-epithelial signaling
go:0060637	positive regulation of lactation by mesenchymal-epithelial cell signaling
go:0060496	mesenchymal-epithelial cell signaling involved in lung development
go:0060521	mesenchymal-epithelial cell signaling involved in prostate induction
go:0003340	negative regulation of mesenchymal to epithelial transition involved in metanephros morphogenesis
go:0060522	inductive mesenchymal to epithelial cell signaling
go:0060640	positive regulation of dentine-containing tooth bud formation by mesenchymal-epithelial signaling
go:0060665	regulation of branching involved in salivary gland morphogenesis by mesenchymal-epithelial signaling
go:0072108	positive regulation of mesenchymal to epithelial transition involved in metanephros morphogenesis
go:0060684	epithelial-mesenchymal cell signaling
go:0061271	mesenchymal to epithelial transition involved in mesonephric renal vesicle formation
go:2000085	negative regulation of mesenchymal to epithelial transition involved in mesonephros morphogenesis
go:0003201	epithelial to mesenchymal transition involved in coronary vasculature morphogenesis
go:0060683	regulation of branching involved in salivary gland morphogenesis by epithelial-mesenchymal signaling
go:0010717	regulation of epithelial to mesenchymal transition
go:0061261	mesenchymal to epithelial transition involved in mesonephros morphogenesis
go:0060739	mesenchymal-epithelial cell signaling involved in prostate gland development
go:2000086	positive regulation of mesenchymal to epithelial transition involved in mesonephros morphogenesis
go:0060738	epithelial-mesenchymal signaling involved in prostate gland development

## Sheet: Supplementary Table 3
Supplementary Table 3- Gene prioritization score obtained from Cytoscape GPEC plugin
Gene symbol	Score
EGFR	0.0691663
COL4A1	0.0666667
COL4A2	0.0666667
CDKN1B	0.0621601
PLCG2	0.0527766
RAC2	0.0501065
PIK3R1	0.0447777
ACTB	0.0444445
WASL	0.0444445
GSTP1	0.0444445
CCND1	0.0436933
FADD	0.0388889
HSP90B1	0.0371246
ITGB1	0.0370371
FGF2	0.0365862
TLR3	0.0222221
BAIAP2L1	0.0222221
TLN1	0.0222221
KRT83	0.0222221
S100B	0.0195174
ERBB3	0.0181111
PAK4	0.0143161
CCNB1	0.0108006
CCND2	0.01036
CALR	0.00940203
P4HB	0.00855316
RCN1	0.00855316
TMSB4X	0.00740738
ACTR1A	0.00740738
CFL1	0.00740738
EREG	0.00691663
EPGN	0.00691663
TICAM1	0.0055556
S100A1	0.00442338
S100A2	0.00402844
ITGB3	0.00370373
RAPH1	0.00370373
NAA20	0.00357904
CDC20	0.00241666
PLK1	0.00214363
S100A3	0.00133563
HLA-A	0.00130375
PDIA3	0.00120346
FKBP4	0.00055292
SMC3	0.00029546
ERCC6L	0.00026795
S100A10	0.00022261
PPIB	0.00020058
UBC	0.00018851
TRIP13	0.00017262
BUB3	0.00017262
PPP2CB	0.00017262
ANAPC16	0.00017262
HLA-C	0.00016297
HLA-B	0.00016297
CDCA5	4.924e-05
RAD21	4.924e-05
PSMC2	4.614e-05
PSMB1	9.83e-06
PSMD14	8.84e-06
PSMD7	8.84e-06
PSMA7	8.84e-06
HIST2H3D	7.68e-06
HIST4H4	5.89e-06
HIST1H4F	5.89e-06
HIST1H3E	5.65e-06
HIST1H3C	5.59e-06
HIST1H3I	5.59e-06
HIST1H3H	5.59e-06
HIST1H3F	5.59e-06
HIST1H3J	5.59e-06
HIST1H3B	5.59e-06
HIST1H2BI	5.55e-06
HIST1H2BC	5.55e-06
HIST1H2BF	5.55e-06
HIST1H2BG	5.55e-06
HIST1H2BE	5.55e-06
UBQLN1	4.49e-06
LONRF2	4.49e-06

## Sheet: Supplementary Table 4
Supplementary Table 4- Network node centrality parameters
name	node degree	BetweennessCentrality
HEATR6	1	0
JAG1	1	0
ITGB3	1	0
HNRNPUL2	1	0
LONRF2	2	0
ATP6V1G1	1	0
UBQLN1	2	0
HIST1H2BO	2	0
HIST1H2BH	2	0
RAPH1	1	0
HIST1H1B	2	0.00047113
HSPB1	1	0
MEPCE	1	0
GNB2	2	0
ARHGDIG	2	0.333333
RHOB	1	0
RRP1B	3	0
HLA-C	1	0
GSPT2	3	0
ATP6V1C1	2	0.666667
RAB22A	1	0
UBLCP1	1	0
SRCAP	1	0
TLN1	3	1
ITGB1	1	0
NICN1	1	0
NGFR	2	0.533333
RSL24D1	14	0.0592365
WDR74	5	0.00218171
TMSB4X	1	0
S100A3	3	0.333333
S100A10	1	0
EIF3F	9	0.0212049
EPGN	1	0
HLA-B	1	0
RAC2	2	0.428571
PLCG2	2	0.535714
S100A2	3	0.133333
PA2G4	1	0
MRPS21	5	0
CBX1	9	0
PPIB	1	0
TRPV4	1	0
ATP6V1A	2	0.666667
UBR1	1	0
EEF1A2	17	3.14e-05
MRPS25	6	0.00016327
NUP43	1	0
MRPS23	6	0.00016327
CCND1	1	0
CDCA5	2	0
NAA20	1	0
PAK4	2	0.25
EIF4A2	2	0.233333
LAGE3	2	0.125
MED10	3	0
TRIP13	1	0
FERMT1	1	0
TTC37	2	0.04
KCNQ5	1	0
FKBP4	1	0
S100A1	4	0.466667
PPP2CB	1	0
EIF4EBP1	1	0
SMG8	2	0.125
EMC3	2	0
EMC7	2	0
MMGT1	2	0
RCN1	3	0
EREG	1	0
P4HB	3	0
HLA-A	4	0.464286
CCND2	1	0
ERBB3	2	0
EGFR	5	0.75
PIK3R1	2	0
PDIA3	3	0.25
NOC2L	3	0
POMP	2	0
RPS6KB1	2	0.04
GTPBP4	9	0.0551468
HIST1H4F	25	0.0562794
DDX18	7	0.0078411
HIST1H3C	19	0.0082817
HIST1H3H	19	0.0082817
HIST1H3F	19	0.0082817
HIST1H3I	19	0.0082817
HIST1H3B	19	0.0082817
HIST1H3J	19	0.0082817
HIST4H4	25	0.0562794
ASF1B	5	0.00015124
HIST1H3E	20	0.0137868
ERCC6L	1	0
HIST1H2BC	19	0.0128619
HIST1H2BI	19	0.0128619
HIST1H2BE	19	0.0128619
HIST1H2BG	19	0.0128619
HIST1H2BF	19	0.0128619
HSP90B1	3	0
CALR	5	0.535714
HIST1H2AL	13	0.00980417
HIST1H2AM	13	0.00980417
HIST1H2AG	13	0.00980417
HIST1H2AI	13	0.00980417
HIST2H2AC	7	0.00504874
HIST1H2AH	5	0
GNAI1	2	0
GNAI3	2	0
ACTR1A	1	0
HIST1H2BK	14	0.00447303
HIST1H2AB	11	0.00108905
RAB11B	3	0.4
GDI1	3	0.4
MRPL57	5	0
HIST2H3D	28	0.0987073
HIST2H2BE	5	0.00026758
FTSJ3	8	0.0239249
SF3B6	2	0
H3F3B	15	0.00753764
H2AFZ	6	0.034634
FGF2	1	0
S100B	3	0.333333
EIF2S3	9	3.14e-05
BCAS2	3	0.125
HOXA7	2	0
EIF1	12	3.14e-05
HOXA5	2	0
HOXB7	2	0
CALM1	4	0.8
AKAP5	1	0
RPS27L	26	0.00409937
SF3B4	3	0.0486111
SF3B3	5	0.188889
CDC34	1	0
TAF10	3	0.166667
TAF3	2	0
TAF4	3	0.166667
TAF9B	2	0
UBR5	1	0
NOP58	11	0.0231417
DCAF13	8	0.00948337
RAB8A	3	0.4
RABIF	1	0
SEC61A1	21	3.14e-05
RBM8A	5	0.591667
RPL31	26	0.0041603
MRPL46	7	0.00736443
MRPL17	12	0.189571
MRPL41	6	0.00016327
TIMM13	2	0
EEF2	23	3.14e-05
ACTB	3	1
CFL1	1	0
DDX23	2	0
SNRPF	7	0.601389
LSM3	3	0.0111111
PSMA7	5	0
RPL29	24	0.00292806
PSMC2	8	0.13168
RPL4	25	0.040148
RPLP2	23	3.14e-05
RPL23	27	0.028265
RPL30	28	0.068696
RPL5	27	0.0712356
RPL27	25	0.0006968
PSMB1	6	0.0147207
BUB3	1	0
TIMM10	2	0
TIMM8A	2	0
MAML2	2	0
PSMD7	5	0
PSMD14	5	0
RPL24	25	0.0006968
PLK1	4	0.0540431
RPL27A	27	0.0990074
CDKN1B	3	0.0683606
RPL22	24	0.00014802
RPS27	26	0.00409937
UBC	28	0.603875
RAD21	2	0
SMC3	4	0.0770317
CCNB1	3	0.0998185
RPS7	31	0.0232396
RPS29	30	0.0466456
RPS6	32	0.10922
CDC20	7	0.288365
ANAPC16	1	0
RPS12	28	0.00821176
RPS11	32	0.0578561
RPS21	28	0.010719
RPS5	31	0.0477281
POLR2A	4	0.0555556
NOTCH1	2	0
MAML1	3	0.666667
POLR2J	3	0
RPS4X	30	0.0193054
RPS8	29	0.0141437
POLR2G	4	0.0555556
POLR2K	4	0.0555556

## Sheet: Supplementary Table 5
Supplementary Table 5- Explored motifs, weighting parameters and motif ranking results in 13 different weighting senarios																									Top 10 motifs in 13 different Senarios and top 10 explored motifs
Network Motifs			Weighting Parameters					Motif Ranking in Different Weighting Senarios (based on table1 weights)																		Network Motifs			Motif Score					Ordered Unique TopRanked Motifs in 13 Senarios
node1	node2	node3	motif Degree	motif Betweenness	motif EMT	motif Prioritization Score	motif LFC	senario1	senario2	senario3	senario4	senario5	senario6	senario7	senario8	senario9	senario10	senario11	senario12	senario13						node1	node2	node3	score
S100A1	S100A2	S100A3	3.33333	0.311111	0	0.00326248	11.6041	0.406688	0.0741164	1	3.96936	3.4	3.50376	4.13204	4.26545	3.53341	4.00517	3.95773	4.21801	2.07313														Network Motifs			Motif Score
S100B	S100A1	S100A2	3.33333	0.311111	0	0.00932309	10.915	0.406688	0.2118	0.940618	3.76746	3.1981	3.49462	3.93014	4.31138	3.57934	4.0511	3.91555	4.17583	2.18275					Top Ranked Motifs in Senario1	UBC	HIST2H3D	HIST4H4	0.714187					node1	node2	node3	score
PIK3R1	EGFR	ERBB3	3	0.25	0.666667	0.0440184	2.48839	0.331878	1	0.214441	1.19373	2.1291	2.1291	3.12648	3.12648	4.3291	4.07408	4.07408	3.64648	3.56485						UBC	HIST2H3D	HIST1H4F	0.714187				Top 10 Motifs Among all senarios	PIK3R1	EGFR	ERBB3	4.3291
MAML1	NOTCH1	MAML2	2.33333	0.222222	0.333333	0	1.82893	0.28974	0	0.157611	0.941513	1.23588	0.535877	1.95741	1.05741	1.43588	1.45197	1.77197	1.63741	1.32629						UBC	HIST4H4	HIST1H4F	0.682303					S100B	S100A1	S100A2	4.31138
CALR	PDIA3	HLA-A	4	0.416667	0	0.00396975	2.31302	0.537341	0.0901839	0.199328	1.42999	0.677717	0.803974	1.64493	1.80726	0.840048	1.46336	1.40565	1.74954	1.15759						UBC	HIST2H3D	HIST1H3E	0.671752					S100A1	S100A2	S100A3	4.26545
RPS6	RPS29	GSPT2	21.6667	0.0519552	0	9.33333e-08	3.01366	0.401232	2.12033e-06	0.259707	1.44473	0.883004	0.883007	1.60522	1.60523	0.883008	1.34844	1.34844	1.60522	0.925318						UBC	HIST2H3D	HIST1H2BF	0.666138					CALR	HSP90B1	RCN1	2.107
RPS6	RPS29	RPL31	29.3333	0.053342	0	1.06667e-07	1.83013	0.523863	2.42323e-06	0.157714	1.26964	0.536229	0.536232	1.47918	1.47919	0.536233	1.14391	1.14391	1.47919	0.954212						UBC	HIST2H3D	HIST1H2BG	0.666138					MAML1	NOTCH1	MAML2	1.95741
RPS6	RPS29	RPL27A	29.6667	0.0849577	0	1.06667e-07	1.55564	0.565106	2.42323e-06	0.13406	1.24695	0.455804	0.455807	1.473	1.473	0.455808	1.11133	1.11133	1.473	0.978836						UBC	HIST2H3D	HIST1H2BE	0.666138					CALR	PDIA3	HLA-A	1.80726
RPS11	RPS6	RPS29	31.3333	0.0712406	0	1.1e-07	1.46652	0.575811	2.49896e-06	0.12638	1.23583	0.42969	0.429694	1.46615	1.46616	0.429695	1.09764	1.09763	1.46615	0.983071						UBC	HIST2H3D	HIST1H2BI	0.666138					CALR	HSP90B1	P4HB	1.65974
RPS29	RPL27A	RPL31	27.6667	0.0499378	0	1.03333e-07	1.9019	0.493673	2.3475e-06	0.163899	1.2484	0.557258	0.557262	1.44587	1.44587	0.557262	1.12992	1.12992	1.44587	0.920605						UBC	HIST2H3D	HIST1H2BC	0.666138					HSP90B1	P4HB	RCN1	1.64828
RPS11	RPS29	RPL31	29.3333	0.0362207	0	1.06667e-07	1.81278	0.504378	2.42323e-06	0.156219	1.23727	0.531145	0.531148	1.43903	1.43903	0.531149	1.11623	1.11623	1.43903	0.92484						UBC	HIST2H3D	HIST1H3J	0.664401					RPS6	RPS29	GSPT2	1.60523
RPS6	RPS29	RPL5	29.6667	0.0757004	0	1.06667e-07	1.50029	0.554571	2.42323e-06	0.12929	1.21598	0.439585	0.439589	1.43781	1.43782	0.439589	1.08289	1.08289	1.43782	0.957409					Top Ranked Motifs in Senario2	PIK3R1	EGFR	ERBB3	1					CALR	P4HB	RCN1	1.5606
RPS11	RPS29	RPL27A	29.6667	0.0678364	0	1.06667e-07	1.53829	0.545622	2.42323e-06	0.132565	1.21459	0.45072	0.450723	1.43284	1.43284	0.450724	1.08365	1.08364	1.43284	0.949464						CALR	HSP90B1	P4HB	0.417097					RPS6	RPS29	RPL31	1.47919
RPS6	RPL27A	RPL31	28.3333	0.0707959	0	1.03333e-07	1.60268	0.527937	2.3475e-06	0.138114	1.2087	0.469587	0.469591	1.41987	1.41988	0.469591	1.082	1.082	1.41988	0.932475						CALR	HSP90B1	RCN1	0.417097					RPS6	RPS29	RPL27A	1.473
RPS6	RPS29	RPL23	29.6667	0.0613769	0	1.06667e-07	1.53019	0.53827	2.42323e-06	0.131866	1.20192	0.448346	0.448349	1.41723	1.41724	0.44835	1.07274	1.07274	1.41724	0.938195						HSP90B1	P4HB	RCN1	0.410669					RPS11	RPS6	RPS29	1.46615
RPS11	RPS6	RPL31	30	0.0570788	0	1.06667e-07	1.51356	0.538642	2.42323e-06	0.130434	1.19757	0.443474	0.443477	1.41303	1.41303	0.443478	1.0683	1.0683	1.41303	0.936709						S100B	S100A1	S100A2	0.2118					RPS29	RPL27A	RPL31	1.44587
RPS5	RPS6	RPS29	31	0.0678646	0	1.1e-07	1.33594	0.566706	2.49896e-06	0.115127	1.18482	0.39143	0.391434	1.4115	1.41151	0.391435	1.04881	1.04881	1.4115	0.95457						CALR	P4HB	RCN1	0.200737					RPS11	RPS29	RPL31	1.23727
RPS29	RPL5	RPL31	27.6667	0.0406805	0	1.03333e-07	1.84655	0.483138	2.3475e-06	0.159129	1.21743	0.54104	0.541043	1.41069	1.41069	0.541044	1.10148	1.10148	1.41069	0.899178						CDC20	CCNB1	PLK1	0.116322					UBC	HIST2H3D	HIST4H4	1.04755
RPS11	RPS6	RPL27A	30.3333	0.0886945	0	1.06667e-07	1.23907	0.579885	2.42323e-06	0.106779	1.17489	0.363049	0.363052	1.40684	1.40685	0.363053	1.03572	1.03572	1.40685	0.961334						CALR	PDIA3	HLA-A	0.0901839					UBC	HIST2H3D	HIST1H4F	1.03081
RPS29	RPL27A	RPL5	28	0.0722962	0	1.03333e-07	1.57206	0.524381	2.3475e-06	0.135475	1.19475	0.460615	0.460618	1.4045	1.40451	0.460619	1.0689	1.0689	1.4045	0.923802						S100A1	S100A2	S100A3	0.0741164					UBC	HIST2H3D	HIST1H2BI	1.0082
RPS11	RPS29	RPL5	29.6667	0.0585791	0	1.06667e-07	1.48294	0.535086	2.42323e-06	0.127795	1.18362	0.434501	0.434505	1.39766	1.39766	0.434506	1.05521	1.0552	1.39766	0.928037						SMC3	RAD21	CDCA5	0.00298315					HOXB7	HOXA5	HOXA7	0.91773
UBC	HIST2H3D	HIST4H4	27	0.252954	0	6.736e-05	-0.377476	0.714187	0.00153027	0.0325296	1.11046	0.110601	0.112743	1.39614	1.39889	0.113355	0.941812	0.940833	1.39791	1.04755					Top Ranked Motifs in Senario3	S100A1	S100A2	S100A3	1					MRPL41	MRPS25	MRPS21	0.691765
RPS4X	RPS6	RPS29	30.6667	0.0583904	0	1.06667e-07	1.36897	0.550661	2.42323e-06	0.117973	1.17203	0.401108	0.401112	1.3923	1.3923	0.401113	1.03988	1.03988	1.3923	0.936091						S100B	S100A1	S100A2	0.940618					UBC	HIST4H4	HIST1H4F	0.682303
RPS6	RPS29	RPS27L	29.3333	0.0533217	0	1.06667e-07	1.53327	0.52384	2.42323e-06	0.132132	1.18263	0.44925	0.449254	1.39216	1.39217	0.449255	1.05691	1.05691	1.39217	0.918365						CALR	HSP90B1	RCN1	0.260651					UBC	HIST2H3D	HIST1H3E	0.671752
RPS29	RPL23	RPL31	27.6667	0.026357	0	1.03333e-07	1.87645	0.466837	2.3475e-06	0.161706	1.20337	0.5498	0.549803	1.39011	1.39011	0.549804	1.09134	1.09133	1.39011	0.879964						RPS6	RPS29	GSPT2	0.259707					UBC	HIST2H3D	HIST1H2BF	0.666138
RPS12	RPS6	RPS29	30	0.0546925	0	1.06667e-07	1.44355	0.535926	2.42323e-06	0.1244	1.17326	0.42296	0.422964	1.38763	1.38763	0.422965	1.04464	1.04464	1.38763	0.92446						HSP90B1	P4HB	RCN1	0.242299					UBC	HIST2H3D	HIST1H2BG	0.666138
RPS6	RPS29	RPS7	31	0.0597017	0	1.1e-07	1.30442	0.557417	2.49896e-06	0.11241	1.16258	0.382195	0.382198	1.38554	1.38555	0.382199	1.0288	1.0288	1.38555	0.937761						CALR	P4HB	RCN1	0.214491					UBC	HIST2H3D	HIST1H2BE	0.666138
RPS6	RPL5	RPL31	28.3333	0.0615386	0	1.03333e-07	1.54733	0.517402	2.3475e-06	0.133344	1.17773	0.453369	0.453372	1.38469	1.3847	0.453373	1.05356	1.05356	1.38469	0.911047						PIK3R1	EGFR	ERBB3	0.214441					UBC	HIST2H3D	HIST1H2BC	0.666138
RPS5	RPS29	RPL31	29	0.0328447	0	1.06667e-07	1.6822	0.495273	2.42323e-06	0.144966	1.18627	0.492885	0.492888	1.38438	1.38438	0.492889	1.06741	1.0674	1.38438	0.896339						MRPL41	MRPS25	MRPS21	0.20346					UBC	HIST2H3D	HIST1H3J	0.664401
RPS29	RPL27A	RPL23	28	0.0579727	0	1.03333e-07	1.60196	0.50808	2.3475e-06	0.138052	1.18069	0.469375	0.469379	1.38392	1.38392	0.469379	1.05875	1.05875	1.38392	0.904588						CALR	PDIA3	HLA-A	0.199328					MRPS23	MRPS25	MRPS21	0.193201
RPS11	RPL27A	RPL31	28.3333	0.0536746	0	1.03333e-07	1.58533	0.508452	2.3475e-06	0.136619	1.17634	0.464504	0.464507	1.37972	1.37972	0.464508	1.05431	1.05431	1.37972	0.903103						MRPS23	MRPS25	MRPS21	0.193201					CDC20	CCNB1	PLK1	0.116322
RPS6	RPL27A	RPL5	28.6667	0.0931543	0	1.03333e-07	1.27284	0.558645	2.3475e-06	0.109689	1.15505	0.372944	0.372947	1.3785	1.37851	0.372948	1.02098	1.02097	1.37851	0.935671					Top Ranked Motifs in Senario4	S100A1	S100A2	S100A3	3.96936					SMC3	RAD21	CDCA5	0.00298315
RPS5	RPS29	RPL27A	29.3333	0.0644604	0	1.06667e-07	1.40771	0.536516	2.42323e-06	0.121312	1.16358	0.41246	0.412463	1.37819	1.37819	0.412464	1.03482	1.03482	1.37819	0.920963						S100B	S100A1	S100A2	3.76746
UBC	HIST2H3D	HIST1H2BI	25	0.238481	0	6.72467e-05	-0.608965	0.666138	0.0015277	0.0524786	1.11102	0.178427	0.180566	1.37748	1.38023	0.181177	0.953897	0.952919	1.37925	1.0082						RPS6	RPS29	GSPT2	1.44473
RPS11	RPS29	RPL23	29.6667	0.0442556	0	1.06667e-07	1.51284	0.518786	2.42323e-06	0.130371	1.16956	0.443262	0.443265	1.37708	1.37708	0.443266	1.04506	1.04506	1.37708	0.908823						CALR	PDIA3	HLA-A	1.42999
RPS6	RPS29	RPL4	29	0.0653379	0	1.03333e-07	1.41908	0.532252	2.3475e-06	0.122291	1.16094	0.41579	0.415793	1.37384	1.37385	0.415794	1.03321	1.0332	1.37385	0.916364						RPS6	RPS29	RPL31	1.26964
RPS11	RPS6	RPL5	30.3333	0.0794372	0	1.06667e-07	1.18372	0.56935	2.42323e-06	0.102009	1.14392	0.34683	0.346834	1.37166	1.37167	0.346835	1.00728	1.00728	1.37166	0.939906						CALR	HSP90B1	RCN1	1.25178
RPS5	RPS11	RPS29	31	0.0507433	0	1.1e-07	1.31859	0.547222	2.49896e-06	0.113631	1.15246	0.386347	0.38635	1.37135	1.37135	0.386351	1.02113	1.02113	1.37135	0.925198						RPS29	RPL27A	RPL31	1.2484
UBC	HIST2H3D	HIST1H3C	25	0.236955	0	6.726e-05	-0.595442	0.664401	0.001528	0.0513131	1.10463	0.174465	0.176604	1.37039	1.37314	0.177215	0.94792	0.946942	1.37216	1.00414						RPS6	RPS29	RPL27A	1.24695
RPS8	RPS6	RPS29	30.3333	0.0566698	0	1.06667e-07	1.32875	0.54344	2.42323e-06	0.114507	1.15014	0.389324	0.389327	1.36752	1.36752	0.389328	1.01972	1.01972	1.36752	0.921129						RPS11	RPS29	RPL31	1.23727
RPS4X	RPS29	RPL31	28.6667	0.0233704	0	1.03333e-07	1.71523	0.479228	2.3475e-06	0.147813	1.17348	0.502563	0.502566	1.36517	1.36518	0.502567	1.05847	1.05847	1.36518	0.87786						RPS11	RPS6	RPS29	1.23583
RPS29	RPL31	RPS27L	27.3333	0.0183018	0	1.03333e-07	1.87953	0.452407	2.3475e-06	0.161972	1.18407	0.550705	0.550708	1.36504	1.36504	0.550709	1.0755	1.0755	1.36504	0.860134					Top Ranked Motifs in Senario5	S100A1	S100A2	S100A3	3.4
RPS6	RPL23	RPL31	28.3333	0.0472151	0	1.03333e-07	1.57723	0.501101	2.3475e-06	0.13592	1.16367	0.462129	0.462132	1.36411	1.36412	0.462133	1.04341	1.04341	1.36411	0.891833						S100B	S100A1	S100A2	3.1981
UBC	HIST2H3D	HIST1H2BG	25	0.238481	0	6.72467e-05	-0.551135	0.666138	0.0015277	0.047495	1.09408	0.161483	0.163622	1.36053	1.36328	0.164233	0.936953	0.935975	1.3623	1.00123						PIK3R1	EGFR	ERBB3	2.1291
RPS12	RPS29	RPL31	28	0.0196726	0	1.03333e-07	1.78981	0.464493	2.3475e-06	0.15424	1.17471	0.524415	0.524418	1.3605	1.36051	0.524419	1.06323	1.06323	1.36051	0.86623						MAML1	NOTCH1	MAML2	1.23588
RPS4X	RPS29	RPL27A	29	0.0549861	0	1.03333e-07	1.44074	0.520471	2.3475e-06	0.124158	1.1508	0.422138	0.422141	1.35899	1.35899	0.422142	1.02589	1.02589	1.35899	0.902484						CALR	HSP90B1	RCN1	0.886213
RPS29	RPL27A	RPS27L	27.6667	0.0499175	0	1.03333e-07	1.60505	0.49365	2.3475e-06	0.138318	1.16139	0.47028	0.470283	1.35885	1.35885	0.470284	1.04292	1.04292	1.35885	0.884758						RPS6	RPS29	GSPT2	0.883004
RPS29	RPS7	RPL31	29	0.0246818	0	1.06667e-07	1.65068	0.485984	2.42323e-06	0.14225	1.16403	0.483649	0.483652	1.35842	1.35842	0.483653	1.04739	1.04739	1.35842	0.87953						HSP90B1	P4HB	RCN1	0.823815
RPS5	RPS6	RPL31	29.6667	0.0537028	0	1.06667e-07	1.38298	0.529537	2.42323e-06	0.119181	1.14657	0.405214	0.405217	1.35838	1.35838	0.405218	1.01948	1.01948	1.35838	0.908208						CALR	P4HB	RCN1	0.729268
RPS6	RPS29	RPL29	28.6667	0.0529312	0	1.03333e-07	1.4848	0.512869	2.3475e-06	0.127955	1.15307	0.435048	0.435051	1.35821	1.35822	0.435052	1.02998	1.02998	1.35822	0.897158						HOXB7	HOXA5	HOXA7	0.71773
RPS6	RPL27A	RPL23	28.6667	0.0788308	0	1.03333e-07	1.30274	0.542344	2.3475e-06	0.112266	1.14099	0.381704	0.381708	1.35792	1.35793	0.381708	1.01083	1.01083	1.35793	0.916457						MRPL41	MRPS25	MRPS21	0.691765
CALR	HSP90B1	RCN1	3.66667	0.178571	0	0.0183599	3.02461	0.261116	0.417097	0.260651	1.25178	0.886213	1.47015	1.35622	2.107	1.63699	1.93988	1.67294	1.84005	1.31441					Top Ranked Motifs in Senario6	S100A1	S100A2	S100A3	3.50376
RPS6	RPS29	RPL24	29	0.0521875	0	1.06667e-07	1.45007	0.517286	2.42323e-06	0.124962	1.14907	0.42487	0.424873	1.35599	1.35599	0.424874	1.02493	1.02492	1.35599	0.899151						S100B	S100A1	S100A2	3.49462
UBC	HIST2H3D	HIST1H4F	27	0.252954	0	6.736e-05	-0.238716	0.714187	0.00153027	0.0205718	1.06981	0.069944	0.0720863	1.35548	1.35824	0.0726984	0.901156	0.900176	1.35726	1.03081						PIK3R1	EGFR	ERBB3	2.1291
RPS12	RPS29	RPL27A	28.3333	0.0512883	0	1.03333e-07	1.51532	0.505737	2.3475e-06	0.130585	1.15202	0.44399	0.443993	1.35432	1.35432	0.443994	1.03065	1.03065	1.35432	0.890854						CALR	HSP90B1	RCN1	1.47015
RPS29	RPS7	RPL27A	29.3333	0.0562975	0	1.06667e-07	1.37619	0.527227	2.42323e-06	0.118595	1.14134	0.403224	0.403228	1.35223	1.35224	0.403229	1.01481	1.01481	1.35224	0.904154						HSP90B1	P4HB	RCN1	1.39875
RPS5	RPS6	RPL27A	30	0.0853185	0	1.06667e-07	1.10849	0.57078	2.42323e-06	0.0955262	1.12388	0.324789	0.324792	1.35219	1.3522	0.324793	0.986898	0.986897	1.3522	0.932832						CALR	HSP90B1	P4HB	1.02289
RPS4X	RPS11	RPS29	30.6667	0.0412691	0	1.06667e-07	1.35162	0.531176	2.42323e-06	0.116478	1.13967	0.396025	0.396028	1.35214	1.35215	0.396029	1.01219	1.01219	1.35214	0.906719						CALR	P4HB	RCN1	1.0103
RPS11	RPS29	RPS27L	29.3333	0.0362004	0	1.06667e-07	1.51592	0.504355	2.42323e-06	0.130637	1.15026	0.444167	0.44417	1.35201	1.35201	0.444171	1.02922	1.02922	1.35201	0.888993						RPS6	RPS29	GSPT2	0.883007
RPL27A	RPL5	RPL31	26.6667	0.0581344	0	1e-07	1.6191	0.487212	2.27178e-06	0.139529	1.15649	0.474398	0.474401	1.35138	1.35138	0.474402	1.03957	1.03957	1.35138	0.87744						CALR	PDIA3	HLA-A	0.803974
RPS11	RPS6	RPL23	30.3333	0.0651137	0	1.06667e-07	1.21362	0.553049	2.42323e-06	0.104586	1.12986	0.355591	0.355594	1.35108	1.35108	0.355595	0.997133	0.997131	1.35108	0.920692						MRPL41	MRPS25	MRPS21	0.691765
RPS29	RPL5	RPL23	28	0.0487154	0	1.03333e-07	1.54661	0.497545	2.3475e-06	0.133281	1.14972	0.453157	0.45316	1.34874	1.34874	0.453161	1.03031	1.03031	1.34874	0.883161					Top Ranked Motifs in Senario7	S100A1	S100A2	S100A3	4.13204
RPS11	RPS12	RPS29	30	0.0375712	0	1.06667e-07	1.4262	0.516442	2.42323e-06	0.122905	1.14089	0.417877	0.41788	1.34747	1.34748	0.417881	1.01695	1.01695	1.34747	0.895089						S100B	S100A1	S100A2	3.93014
RPS6	RPS29	RPL27	29	0.0521875	0	1.06667e-07	1.41927	0.517286	2.42323e-06	0.122308	1.14005	0.415846	0.415849	1.34696	1.34697	0.41585	1.0159	1.0159	1.34696	0.895435						PIK3R1	EGFR	ERBB3	3.12648
RPS29	RPL4	RPL31	27	0.030318	0	1e-07	1.76534	0.460819	2.27178e-06	0.152131	1.16239	0.517244	0.517248	1.34672	1.34672	0.517249	1.0518	1.0518	1.34672	0.858133						MAML1	NOTCH1	MAML2	1.95741
RPS11	RPS29	RPS7	31	0.0425804	0	1.1e-07	1.28707	0.537932	2.49896e-06	0.110915	1.13022	0.377111	0.377114	1.34539	1.34539	0.377115	1.00112	1.00111	1.34539	0.908389						CALR	PDIA3	HLA-A	1.64493
RPS5	RPS11	RPS6	31.6667	0.0716014	0	1.1e-07	1.01937	0.581485	2.49896e-06	0.0878458	1.11276	0.298676	0.298679	1.34535	1.34535	0.29868	0.973203	0.973202	1.34535	0.937067						RPS6	RPS29	GSPT2	1.60522
RPS11	RPL5	RPL31	28.3333	0.0444173	0	1.03333e-07	1.52998	0.497917	2.3475e-06	0.131849	1.14537	0.448285	0.448288	1.34454	1.34454	0.448289	1.02587	1.02587	1.34454	0.881675						RPS6	RPS29	RPL31	1.47918
RPS5	RPS29	RPL5	29.3333	0.0552031	0	1.06667e-07	1.35236	0.525981	2.42323e-06	0.116542	1.13262	0.396241	0.396245	1.34301	1.34301	0.396246	1.00638	1.00638	1.34301	0.899535						RPS6	RPS29	RPL27A	1.473
RPS29	RPL27A	RPL4	27.3333	0.0619337	0	1e-07	1.49085	0.502062	2.27178e-06	0.128476	1.13971	0.43682	0.436823	1.34053	1.34054	0.436824	1.01922	1.01921	1.34053	0.882757						RPS11	RPS6	RPS29	1.46615
RPS8	RPS29	RPL31	28.3333	0.0216499	0	1.03333e-07	1.67501	0.472007	2.3475e-06	0.144347	1.15159	0.490778	0.490782	1.34039	1.34039	0.490783	1.03831	1.03831	1.34039	0.862898						RPS29	RPL27A	RPL31	1.44587
RPS4X	RPS6	RPL31	29.3333	0.0442286	0	1.03333e-07	1.41601	0.513492	2.3475e-06	0.122027	1.13378	0.414892	0.414895	1.33918	1.33918	0.414896	1.01055	1.01054	1.33918	0.88973					Top Ranked Motifs in Senario8	S100B	S100A1	S100A2	4.31138
RPS6	RPL31	RPS27L	28	0.0391599	0	1.03333e-07	1.58032	0.486671	2.3475e-06	0.136186	1.14437	0.463034	0.463037	1.33904	1.33905	0.463038	1.02758	1.02757	1.33904	0.872003						S100A1	S100A2	S100A3	4.26545
UBC	HIST2H3D	HIST1H3B	25	0.236955	0	6.726e-05	-0.488109	0.664401	0.001528	0.0420636	1.07318	0.143016	0.145155	1.33894	1.34169	0.145767	0.916471	0.915494	1.34071	0.991189						PIK3R1	EGFR	ERBB3	3.12648
RPS11	RPL27A	RPL5	28.6667	0.076033	0	1.03333e-07	1.25549	0.53916	2.3475e-06	0.108194	1.12268	0.36786	0.367863	1.33835	1.33835	0.367864	0.99329	0.993289	1.33835	0.906299						CALR	HSP90B1	RCN1	2.107
RPS12	RPS6	RPL31	28.6667	0.0405307	0	1.03333e-07	1.49059	0.498757	2.3475e-06	0.128454	1.135	0.436744	0.436747	1.33451	1.33451	0.436748	1.01531	1.0153	1.33451	0.878099						CALR	PDIA3	HLA-A	1.80726
RPS8	RPS29	RPL27A	28.6667	0.0532656	0	1.03333e-07	1.40052	0.51325	2.3475e-06	0.120692	1.1289	0.410354	0.410357	1.3342	1.33421	0.410358	1.00573	1.00573	1.33421	0.887522						CALR	HSP90B1	P4HB	1.65974
RPS11	RPS29	RPL4	29	0.0482166	0	1.03333e-07	1.40173	0.512767	2.3475e-06	0.120796	1.12858	0.410706	0.41071	1.33369	1.33369	0.410711	1.00552	1.00552	1.33369	0.886992						HSP90B1	P4HB	RCN1	1.64828
RPS4X	RPS6	RPL27A	29.6667	0.0758443	0	1.03333e-07	1.14152	0.554735	2.3475e-06	0.0983726	1.1111	0.334467	0.33447	1.33299	1.33299	0.334471	0.977964	0.977962	1.33299	0.914354						RPS6	RPS29	GSPT2	1.60523
RPS6	RPL27A	RPS27L	28.3333	0.0707756	0	1.03333e-07	1.30583	0.527914	2.3475e-06	0.112532	1.12169	0.382609	0.382612	1.33285	1.33286	0.382613	0.994993	0.994992	1.33286	0.896628						CALR	P4HB	RCN1	1.5606
RPS6	RPS7	RPL31	29.6667	0.04554	0	1.06667e-07	1.35146	0.520247	2.42323e-06	0.116464	1.12432	0.395978	0.395981	1.33242	1.33243	0.395982	0.999469	0.999468	1.33243	0.891399						RPS6	RPS29	RPL31	1.47919
RPS6	RPS29	RPS27	29.3333	0.0533217	0	1.06667e-07	1.32697	0.52384	2.42323e-06	0.114354	1.12218	0.388803	0.388807	1.33172	1.33172	0.388808	0.996462	0.996461	1.33172	0.893475					Top Ranked Motifs in Senario9	PIK3R1	EGFR	ERBB3	4.3291
RPS29	RPL29	RPL31	26.6667	0.0179113	0	1e-07	1.83106	0.441436	2.27178e-06	0.157795	1.15451	0.536502	0.536506	1.33109	1.33109	0.536506	1.04857	1.04857	1.33109	0.838927						S100B	S100A1	S100A2	3.57934
UBC	HIST1H2BI	HIST4H4	24	0.224339	0	6.665e-05	-0.645778	0.634254	0.00151414	0.055651	1.07717	0.189213	0.191333	1.33087	1.3336	0.191939	0.927673	0.926704	1.33263	0.967986						S100A1	S100A2	S100A3	3.53341
RPL27A	RPL23	RPL31	26.6667	0.0438109	0	1e-07	1.649	0.470911	2.27178e-06	0.142106	1.14243	0.483159	0.483162	1.3308	1.3308	0.483163	1.02942	1.02942	1.3308	0.858227						CALR	HSP90B1	RCN1	1.63699
RPS29	RPL24	RPL31	27	0.0171676	0	1.03333e-07	1.79633	0.445853	2.3475e-06	0.154801	1.15052	0.526325	0.526328	1.32886	1.32886	0.526329	1.04352	1.04352	1.32886	0.84092						HSP90B1	P4HB	RCN1	1.56302
RPS12	RPS6	RPL27A	29	0.0721464	0	1.03333e-07	1.2161	0.54	2.3475e-06	0.1048	1.11232	0.356319	0.356322	1.32832	1.32832	0.356323	0.982723	0.982722	1.32832	0.902723						MAML1	NOTCH1	MAML2	1.43588
RPS8	RPS11	RPS29	30.3333	0.0395485	0	1.06667e-07	1.3114	0.523955	2.42323e-06	0.113012	1.11778	0.38424	0.384244	1.32736	1.32736	0.384245	0.992032	0.992031	1.32736	0.891757						CALR	HSP90B1	P4HB	1.18973
RPS6	RPS7	RPL27A	30	0.0771557	0	1.06667e-07	1.07697	0.56149	2.42323e-06	0.0928098	1.10164	0.315553	0.315557	1.32624	1.32624	0.315558	0.966887	0.966885	1.32624	0.916024						CALR	P4HB	RCN1	1.09059
RPS4X	RPS11	RPS6	31.3333	0.0621272	0	1.06667e-07	1.0524	0.56544	2.42323e-06	0.0906922	1.09997	0.308354	0.308357	1.32615	1.32615	0.308358	0.964268	0.964267	1.32615	0.918589						HOXB7	HOXA5	HOXA7	0.91773
RPS11	RPS6	RPS27L	30	0.0570585	0	1.06667e-07	1.21671	0.538619	2.42323e-06	0.104852	1.11056	0.356496	0.356499	1.32601	1.32601	0.3565	0.981298	0.981296	1.32601	0.900862						RPS6	RPS29	GSPT2	0.883008
RPS5	RPL27A	RPL31	28	0.0502986	0	1.03333e-07	1.45475	0.499347	2.3475e-06	0.125366	1.12533	0.426244	0.426247	1.32507	1.32507	0.426248	1.00549	1.00549	1.32507	0.874601					Top Ranked Motifs in Senario10	PIK3R1	EGFR	ERBB3	4.07408
RPS29	RPL27A	RPL29	27	0.049527	0	1e-07	1.55658	0.48268	2.27178e-06	0.13414	1.13183	0.456078	0.456081	1.3249	1.3249	0.456082	1.01599	1.01599	1.3249	0.863551						S100B	S100A1	S100A2	4.0511
RPS6	RPS29	RPLP2	28.3333	0.0519657	0	1.03333e-07	1.40885	0.506507	2.3475e-06	0.12141	1.1219	0.412794	0.412797	1.32451	1.32451	0.412798	1.00035	1.00035	1.32451	0.879088						S100A1	S100A2	S100A3	4.00517
UBC	HIST2H3D	HIST1H3E	25.3333	0.23879	0	6.728e-05	-0.392339	0.671752	0.00152845	0.0338104	1.05541	0.114955	0.117095	1.32411	1.32686	0.117707	0.896939	0.895961	1.32588	0.989927						CALR	HSP90B1	RCN1	1.93988
RPS11	RPL23	RPL31	28.3333	0.0300938	0	1.03333e-07	1.55988	0.481616	2.3475e-06	0.134425	1.13131	0.457045	0.457049	1.32395	1.32396	0.45705	1.01572	1.01572	1.32396	0.862461						HSP90B1	P4HB	RCN1	1.61797
RPS4X	RPS29	RPL5	29	0.0457289	0	1.03333e-07	1.38539	0.509936	2.3475e-06	0.119388	1.11983	0.405919	0.405923	1.3238	1.32381	0.405924	0.997449	0.997448	1.32381	0.881057						CALR	HSP90B1	P4HB	1.49263
UBC	HIST4H4	HIST1H3C	24	0.222812	0	6.66633e-05	-0.632255	0.632516	0.00151444	0.0544856	1.07077	0.185251	0.187371	1.32378	1.32651	0.187977	0.921696	0.920727	1.32554	0.963923						CALR	PDIA3	HLA-A	1.46336
RPS29	RPL5	RPS27L	27.6667	0.0406602	0	1.03333e-07	1.54969	0.483115	2.3475e-06	0.133547	1.13042	0.454061	0.454065	1.32367	1.32367	0.454065	1.01448	1.01448	1.32367	0.863331						MAML1	NOTCH1	MAML2	1.45197
RPS6	RPL5	RPL23	28.6667	0.0695735	0	1.03333e-07	1.24739	0.531809	2.3475e-06	0.107496	1.11002	0.365486	0.365489	1.32274	1.32275	0.36549	0.982388	0.982387	1.32274	0.89503						CALR	P4HB	RCN1	1.39349
RPS29	RPL27A	RPL24	27.3333	0.0487833	0	1.03333e-07	1.52184	0.487096	2.3475e-06	0.131147	1.12783	0.4459	0.445903	1.32267	1.32268	0.445904	1.01094	1.01093	1.32268	0.865544						RPS6	RPS29	GSPT2	1.34844
RPS5	RPS29	RPL23	29.3333	0.0408796	0	1.06667e-07	1.38226	0.50968	2.42323e-06	0.119118	1.11855	0.405002	0.405005	1.32243	1.32243	0.405006	0.996236	0.996234	1.32243	0.880322					Top Ranked Motifs in Senario11	PIK3R1	EGFR	ERBB3	4.07408
RPS11	RPS12	RPS6	30.6667	0.0584293	0	1.06667e-07	1.12698	0.550705	2.42323e-06	0.0971193	1.10119	0.330206	0.330209	1.32148	1.32148	0.33021	0.969028	0.969027	1.32148	0.906958						S100A1	S100A2	S100A3	3.95773
RPS6	RPL4	RPL31	27.6667	0.0511761	0	1e-07	1.46612	0.495083	2.27178e-06	0.126345	1.12269	0.429574	0.429577	1.32072	1.32073	0.429578	1.00387	1.00387	1.32072	0.870002						S100B	S100A1	S100A2	3.91555
RPS29	RPL27	RPL31	27	0.0171676	0	1.03333e-07	1.76553	0.445853	2.3475e-06	0.152147	1.14149	0.5173	0.517304	1.31984	1.31984	0.517305	1.03449	1.03449	1.31984	0.837204						MAML1	NOTCH1	MAML2	1.77197
RPS11	RPS6	RPS7	31.6667	0.0634386	0	1.1e-07	0.987848	0.572196	2.49896e-06	0.0851294	1.09051	0.28944	0.289443	1.31939	1.3194	0.289444	0.953191	0.95319	1.31939	0.920259						CALR	HSP90B1	RCN1	1.67294
RPS12	RPS29	RPL5	28.3333	0.042031	0	1.03333e-07	1.45997	0.495201	2.3475e-06	0.125815	1.12105	0.427771	0.427775	1.31913	1.31914	0.427775	1.00221	1.00221	1.31914	0.869426						CALR	PDIA3	HLA-A	1.40565
RPS5	RPS11	RPL31	29.6667	0.0365815	0	1.06667e-07	1.36563	0.510052	2.42323e-06	0.117685	1.1142	0.40013	0.400134	1.31822	1.31823	0.400135	0.991795	0.991794	1.31823	0.878836						HSP90B1	P4HB	RCN1	1.35514
RPS11	RPS29	RPL29	28.6667	0.0358099	0	1.03333e-07	1.46745	0.493385	2.3475e-06	0.12646	1.1207	0.429964	0.429967	1.31806	1.31806	0.429968	1.00229	1.00229	1.31806	0.867786						RPS6	RPS29	GSPT2	1.34844
RPS11	RPL27A	RPL23	28.6667	0.0617095	0	1.03333e-07	1.28539	0.522859	2.3475e-06	0.110771	1.10862	0.376621	0.376624	1.31777	1.31777	0.376625	0.983142	0.98314	1.31777	0.887086						CALR	P4HB	RCN1	1.26502
RPS29	RPS7	RPL5	29.3333	0.0470403	0	1.06667e-07	1.32084	0.516692	2.42323e-06	0.113825	1.11037	0.387006	0.387009	1.31705	1.31705	0.38701	0.986372	0.986371	1.31705	0.882727						CALR	HSP90B1	P4HB	1.22568
RPS5	RPS6	RPL5	30	0.0760612	0	1.06667e-07	1.05314	0.560245	2.42323e-06	0.090756	1.09291	0.30857	0.308574	1.31701	1.31702	0.308575	0.958459	0.958457	1.31701	0.911405					Top Ranked Motifs in Senario12	S100A1	S100A2	S100A3	4.21801
RPS29	RPL27A	MRPL17	23	0.111741	0	7.33333e-08	1.48012	0.490324	1.66597e-06	0.127552	1.12013	0.433676	0.433678	1.31626	1.31626	0.433679	1.00245	1.00245	1.31626	0.865028						S100B	S100A1	S100A2	4.17583
RPS11	RPS29	RPL24	29	0.0350662	0	1.06667e-07	1.43272	0.497801	2.42323e-06	0.123467	1.11671	0.419786	0.41979	1.31583	1.31583	0.419791	0.99724	0.997239	1.31583	0.869779						PIK3R1	EGFR	ERBB3	3.64648
RPS6	RPL27A	RPL4	28	0.0827918	0	1e-07	1.19163	0.536326	2.27178e-06	0.102691	1.1	0.349149	0.349152	1.31453	1.31454	0.349153	0.971291	0.971289	1.31454	0.894626						CALR	HSP90B1	RCN1	1.84005
RPS8	RPS6	RPL31	29	0.042508	0	1.03333e-07	1.37579	0.506271	2.3475e-06	0.118561	1.11189	0.403107	0.403111	1.31439	1.3144	0.403112	0.990385	0.990384	1.3144	0.874767						CALR	PDIA3	HLA-A	1.74954
UBC	HIST1H2BG	HIST4H4	24	0.224339	0	6.665e-05	-0.587948	0.634254	0.00151414	0.0506674	1.06022	0.172269	0.174389	1.31393	1.31665	0.174995	0.910729	0.90976	1.31568	0.961009						MAML1	NOTCH1	MAML2	1.63741
RPS29	RPL27A	RPL27	27.3333	0.0487833	0	1.03333e-07	1.49104	0.487096	2.3475e-06	0.128493	1.11881	0.436876	0.436879	1.31365	1.31365	0.43688	1.00191	1.00191	1.31365	0.861828						RPS6	RPS29	GSPT2	1.60522
RPS5	RPS11	RPL27A	30	0.0681972	0	1.06667e-07	1.09114	0.551295	2.42323e-06	0.094031	1.09152	0.319705	0.319709	1.31204	1.31204	0.31971	0.959212	0.959211	1.31204	0.90346						RPS6	RPS29	RPL31	1.47919
RPS6	RPS29	RPL22	28.6667	0.0520045	0	1.03333e-07	1.33339	0.511815	2.3475e-06	0.114907	1.10723	0.390685	0.390689	1.31195	1.31196	0.390689	0.984395	0.984393	1.31195	0.877414						RPS6	RPS29	RPL27A	1.473
RPS6	RPS29	SEC61A1	27.6667	0.0519657	0	1.03333e-07	1.43047	0.495981	2.3475e-06	0.123273	1.1135	0.419128	0.419131	1.31189	1.3119	0.419132	0.994471	0.994469	1.3119	0.866959						RPS11	RPS6	RPS29	1.46615
UBC	HIST2H3D	HIST1H3H	25	0.236955	0	6.726e-05	-0.387763	0.664401	0.001528	0.0334161	1.04378	0.113615	0.115754	1.30954	1.31229	0.116365	0.88707	0.886092	1.31131	0.979083					Top Ranked Motifs in Senario13	PIK3R1	EGFR	ERBB3	3.56485
RPS11	RPS29	MRPL17	24.6667	0.0980241	0	7.66667e-08	1.391	0.501029	1.7417e-06	0.119871	1.109	0.407562	0.407565	1.30941	1.30942	0.407565	0.988759	0.988758	1.30942	0.869263						S100B	S100A1	S100A2	2.18275
UBC	HIST4H4	HIST1H4F	26	0.238811	0	6.67633e-05	-0.27553	0.682303	0.00151672	0.0237442	1.03595	0.0807303	0.0828537	1.30888	1.31161	0.0834604	0.874932	0.873961	1.31064	0.99059						S100A1	S100A2	S100A3	2.07313
RPS8	RPS6	RPL27A	29.3333	0.0741237	0	1.03333e-07	1.1013	0.547514	2.3475e-06	0.0949066	1.0892	0.322683	0.322686	1.30821	1.30821	0.322687	0.957803	0.957801	1.30821	0.899392						MAML1	NOTCH1	MAML2	1.32629
RPS11	RPS6	RPL4	29.6667	0.0690747	0	1.03333e-07	1.10251	0.547031	2.3475e-06	0.0950104	1.08888	0.323035	0.323039	1.30769	1.3077	0.32304	0.957595	0.957594	1.30769	0.898861						CALR	HSP90B1	RCN1	1.31441
RPS11	RPS29	RPL27	29	0.0350662	0	1.06667e-07	1.40192	0.497801	2.42323e-06	0.120812	1.10768	0.410762	0.410766	1.3068	1.30681	0.410767	0.988216	0.988215	1.30681	0.866063						CALR	PDIA3	HLA-A	1.15759
RPS4X	RPL27A	RPL31	27.6667	0.0408244	0	1e-07	1.48778	0.483302	2.27178e-06	0.128212	1.11254	0.435921	0.435925	1.30586	1.30587	0.435926	0.996556	0.996554	1.30587	0.856123						CALR	HSP90B1	P4HB	1.13025
RPL27A	RPL31	RPS27L	26.3333	0.0357557	0	1e-07	1.65209	0.456481	2.27178e-06	0.142372	1.12314	0.484063	0.484067	1.30573	1.30573	0.484067	1.01359	1.01358	1.30573	0.838397						UBC	HIST2H3D	HIST4H4	1.04755
RPS29	RPL5	RPL4	27.3333	0.0526764	0	1e-07	1.4355	0.491527	2.27178e-06	0.123706	1.10874	0.420601	0.420604	1.30535	1.30535	0.420605	0.990776	0.990775	1.30535	0.861329						UBC	HIST2H3D	HIST1H4F	1.03081
UBC	HIST1H2BI	HIST1H3C	22	0.208339	0	6.655e-05	-0.863744	0.584467	0.00151187	0.0744346	1.07133	0.253078	0.255194	1.30512	1.30784	0.255799	0.933781	0.932813	1.30687	0.924579						UBC	HIST2H3D	HIST1H2BI	1.0082
RPS6	RPL29	RPL31	27.3333	0.0387695	0	1e-07	1.53185	0.4757	2.27178e-06	0.132009	1.11481	0.448831	0.448835	1.30509	1.3051	0.448835	1.00065	1.00065	1.30509	0.850796
RPS29	RPS27	RPL31	27.3333	0.0183018	0	1.03333e-07	1.67323	0.452407	2.3475e-06	0.144193	1.12363	0.490258	0.490261	1.30459	1.30459	0.490262	1.01505	1.01505	1.30459	0.835244
RPS4X	RPS29	RPL23	29	0.0314053	0	1.03333e-07	1.41529	0.493635	2.3475e-06	0.121965	1.10577	0.41468	0.414683	1.30322	1.30323	0.414684	0.987301	0.987299	1.30323	0.861843
RPS29	RPL23	RPS27L	27.6667	0.0263367	0	1.03333e-07	1.57959	0.466814	2.3475e-06	0.136124	1.11636	0.462822	0.462825	1.30309	1.30309	0.462826	1.00433	1.00433	1.30309	0.844117
RPS6	RPL24	RPL31	27.6667	0.0380257	0	1.03333e-07	1.49711	0.480117	2.3475e-06	0.129016	1.11082	0.438654	0.438657	1.30286	1.30287	0.438658	0.995593	0.995592	1.30287	0.852789
UBC	HIST2H3D	HIST1H2BC	25	0.238481	0	6.72467e-05	-0.350219	0.666138	0.0015277	0.0301807	1.03521	0.102614	0.104753	1.30166	1.30441	0.105364	0.878084	0.877107	1.30344	0.976985
RPS8	RPS11	RPS6	31	0.0604066	0	1.06667e-07	1.01218	0.558219	2.42323e-06	0.0872262	1.07808	0.296569	0.296573	1.30136	1.30137	0.296574	0.944107	0.944106	1.30137	0.903626
RPS12	RPL27A	RPL31	27	0.0371265	0	1e-07	1.56236	0.468567	2.27178e-06	0.134639	1.11377	0.457773	0.457777	1.30119	1.3012	0.457777	1.00132	1.00131	1.3012	0.844492
RPS7	RPL27A	RPL31	28	0.0421358	0	1.03333e-07	1.42323	0.490057	2.3475e-06	0.122649	1.10309	0.417008	0.417011	1.29911	1.29912	0.417012	0.985479	0.985477	1.29911	0.857793
RPS8	RPS29	RPL5	28.6667	0.0440083	0	1.03333e-07	1.34517	0.502715	2.3475e-06	0.115922	1.09794	0.394135	0.394138	1.29902	1.29903	0.394139	0.977288	0.977287	1.29902	0.866095
RPS4X	RPS11	RPL31	29.3333	0.0271073	0	1.03333e-07	1.39866	0.494007	2.3475e-06	0.120532	1.10142	0.409808	0.409811	1.29902	1.29903	0.409812	0.982861	0.982859	1.29902	0.860358
RPS6	RPL27A	RPL29	27.6667	0.0703851	0	1e-07	1.25736	0.516943	2.27178e-06	0.108355	1.09213	0.368407	0.36841	1.2989	1.29891	0.368411	0.968065	0.968063	1.29891	0.875421
RPS11	RPL31	RPS27L	28	0.0220386	0	1.03333e-07	1.56297	0.467186	2.3475e-06	0.134691	1.11201	0.45795	0.457953	1.29888	1.29889	0.457954	0.99989	0.999889	1.29889	0.842631
RPS12	RPS29	RPL23	28.3333	0.0277075	0	1.03333e-07	1.48987	0.478901	2.3475e-06	0.128392	1.10699	0.436532	0.436535	1.29855	1.29856	0.436536	0.992061	0.992059	1.29856	0.850213
RPS29	RPS27	RPL27A	27.6667	0.0499175	0	1.03333e-07	1.39874	0.49365	2.3475e-06	0.120539	1.10094	0.409833	0.409836	1.2984	1.29841	0.409837	0.982471	0.98247	1.29841	0.859868
RPS4X	RPS6	RPL5	29.6667	0.066587	0	1.03333e-07	1.08617	0.5442	2.3475e-06	0.0936025	1.08013	0.318248	0.318252	1.29781	1.29781	0.318253	0.949524	0.949523	1.29781	0.892926
RPS6	RPL5	RPS27L	28.3333	0.0615183	0	1.03333e-07	1.25048	0.517379	2.3475e-06	0.107762	1.09072	0.36639	0.366394	1.29767	1.29768	0.366394	0.966554	0.966552	1.29767	0.8752
RPS4X	RPS5	RPS29	30.3333	0.037893	0	1.06667e-07	1.22104	0.522071	2.42323e-06	0.105225	1.08866	0.357765	0.357768	1.29749	1.2975	0.357769	0.963372	0.96337	1.2975	0.878218
RPS29	RPLP2	RPL31	26.3333	0.0169458	0	1e-07	1.75511	0.435074	2.27178e-06	0.15125	1.12335	0.514249	0.514252	1.29738	1.29739	0.514253	1.01894	1.01894	1.29739	0.820857
RPS5	RPS29	RPS27L	29	0.0328244	0	1.06667e-07	1.38534	0.49525	2.42323e-06	0.119384	1.09926	0.405907	0.40591	1.29736	1.29736	0.405911	0.980401	0.9804	1.29736	0.860492
RPS6	RPL27A	RPL24	28	0.0696414	0	1.03333e-07	1.22262	0.52136	2.3475e-06	0.105361	1.08813	0.358229	0.358232	1.29668	1.29668	0.358233	0.963011	0.963009	1.29668	0.877413
RPS29	RPS7	RPL23	29.3333	0.0327167	0	1.06667e-07	1.35073	0.500391	2.42323e-06	0.116402	1.09631	0.395766	0.395769	1.29647	1.29647	0.39577	0.976224	0.976222	1.29647	0.863513
RPS5	RPS6	RPL23	30	0.0617377	0	1.06667e-07	1.08304	0.543944	2.42323e-06	0.0933326	1.07885	0.317331	0.317334	1.29643	1.29643	0.317335	0.948311	0.948309	1.29643	0.892191
RPL5	RPL23	RPL31	26.6667	0.0345536	0	1e-07	1.59365	0.460376	2.27178e-06	0.137335	1.11147	0.46694	0.466943	1.29562	1.29562	0.466944	1.00098	1.00098	1.29562	0.836799
UBC	HIST1H2BG	HIST1H2BI	22	0.209866	0	6.65367e-05	-0.819438	0.586205	0.00151157	0.0706164	1.06078	0.240096	0.242212	1.29526	1.29798	0.242817	0.922814	0.921846	1.29702	0.921665
RPS11	RPS12	RPL31	28.6667	0.0234094	0	1.03333e-07	1.47324	0.479272	2.3475e-06	0.126959	1.10264	0.43166	0.431663	1.29435	1.29435	0.431664	0.98762	0.987619	1.29435	0.848727
RPS6	RPL27	RPL31	27.6667	0.0380257	0	1.03333e-07	1.46631	0.480117	2.3475e-06	0.126362	1.10179	0.429629	0.429633	1.29384	1.29384	0.429634	0.986569	0.986568	1.29384	0.849073
RPS12	RPS6	RPL5	29	0.0628891	0	1.03333e-07	1.16075	0.529465	2.3475e-06	0.100029	1.08135	0.3401	0.340104	1.29314	1.29314	0.340104	0.954284	0.954282	1.29314	0.881296
RPS6	RPS29	EEF2	28.3333	0.0519657	0	1.03333e-07	1.30149	0.506507	2.3475e-06	0.112158	1.09045	0.381338	0.381341	1.29305	1.29306	0.381342	0.968891	0.968889	1.29305	0.866135
RPS4X	RPS11	RPL27A	29.6667	0.058723	0	1.03333e-07	1.12417	0.53525	2.3475e-06	0.0968774	1.07873	0.329383	0.329387	1.29283	1.29284	0.329388	0.950278	0.950276	1.29284	0.884982
RPS5	RPS12	RPS29	29.6667	0.0341952	0	1.06667e-07	1.29562	0.507337	2.42323e-06	0.111652	1.08989	0.379617	0.37962	1.29282	1.29283	0.379621	0.968131	0.96813	1.29283	0.866587
RPS11	RPL27A	RPS27L	28.3333	0.0536543	0	1.03333e-07	1.28848	0.508429	2.3475e-06	0.111037	1.08933	0.377525	0.377528	1.2927	1.2927	0.377529	0.967307	0.967306	1.2927	0.867256
UBC	HIST4H4	HIST1H3B	24	0.222812	0	6.66633e-05	-0.524923	0.632516	0.00151444	0.0452361	1.03933	0.153803	0.155923	1.29233	1.29506	0.156529	0.890248	0.889278	1.29409	0.950974
RPS11	RPS7	RPL31	29.6667	0.0284187	0	1.06667e-07	1.33411	0.500763	2.42323e-06	0.114969	1.09196	0.390894	0.390898	1.29227	1.29227	0.390899	0.971783	0.971782	1.29227	0.862028
SNRPF	RBM8A	BCAS2	5	0.439352	0	2.66667e-08	-0.853743	0.578947	6.05808e-07	0.0735727	1.06067	0.250147	0.250148	1.29225	1.29225	0.250148	0.921727	0.921727	1.29225	0.913529
RPS11	RPS6	RPL29	29.3333	0.0566681	0	1.03333e-07	1.16823	0.527648	2.3475e-06	0.100674	1.081	0.342293	0.342297	1.29206	1.29206	0.342297	0.95437	0.954368	1.29206	0.879655
RPS11	RPS29	RPS27	29.3333	0.0362004	0	1.06667e-07	1.30962	0.504355	2.42323e-06	0.112859	1.08982	0.38372	0.383723	1.29156	1.29156	0.383724	0.968776	0.968775	1.29156	0.864103
RPS29	RPL27A	RPLP2	26.6667	0.0485615	0	1e-07	1.48062	0.476318	2.27178e-06	0.127595	1.10067	0.433824	0.433827	1.2912	1.2912	0.433828	0.986356	0.986355	1.2912	0.845481
RPS6	RPS7	RPL5	30	0.0678984	0	1.06667e-07	1.02162	0.550955	2.42323e-06	0.0880396	1.07067	0.299335	0.299338	1.29105	1.29106	0.299339	0.938447	0.938446	1.29106	0.894596
RPS5	RPS29	RPS7	30.6667	0.0392044	0	1.1e-07	1.15649	0.528827	2.49896e-06	0.099662	1.07921	0.338851	0.338854	1.29074	1.29074	0.338855	0.952294	0.952293	1.29074	0.879888
UBC	HIST1H2BI	HIST1H4F	24	0.224339	0	6.665e-05	-0.507019	0.634254	0.00151414	0.0436932	1.03651	0.148557	0.150677	1.29021	1.29294	0.151282	0.887017	0.886048	1.29197	0.951246
UBC	HIST2H3D	HIST1H2BE	25	0.238481	0	6.72467e-05	-0.310224	0.666138	0.0015277	0.0267341	1.02349	0.0908958	0.0930346	1.28994	1.29269	0.0936457	0.866366	0.865388	1.29172	0.97216
RPS5	RPL5	RPL31	28	0.0410413	0	1.03333e-07	1.3994	0.488812	2.3475e-06	0.120596	1.09436	0.410025	0.410028	1.28989	1.28989	0.410029	0.977051	0.977049	1.28989	0.853174
RPS11	RPS6	RPL24	29.6667	0.0559243	0	1.06667e-07	1.1335	0.532065	2.42323e-06	0.097681	1.07701	0.332115	0.332119	1.28983	1.28984	0.33212	0.949315	0.949314	1.28984	0.881648
RPS29	RPL5	RPL29	27	0.0402698	0	1e-07	1.50122	0.472144	2.27178e-06	0.12937	1.10086	0.439859	0.439862	1.28972	1.28972	0.439863	0.98755	0.987549	1.28972	0.842124
RPL27A	RPL5	RPL23	27	0.0661693	0	1e-07	1.31916	0.501619	2.27178e-06	0.113681	1.08878	0.386515	0.386518	1.28943	1.28943	0.386519	0.968398	0.968396	1.28943	0.861423
UBC	HIST1H2BG	HIST1H3C	22	0.208339	0	6.655e-05	-0.805914	0.584467	0.00151187	0.069451	1.05439	0.236133	0.23825	1.28817	1.2909	0.238855	0.916836	0.915869	1.28993	0.917602
RPS11	RPS12	RPL27A	29	0.0550251	0	1.03333e-07	1.19875	0.520515	2.3475e-06	0.103304	1.07996	0.351235	0.351239	1.28816	1.28817	0.351239	0.955037	0.955036	1.28817	0.873351
RPS6	RPL27A	RPL27	28	0.0696414	0	1.03333e-07	1.19182	0.52136	2.3475e-06	0.102707	1.07911	0.349205	0.349208	1.28765	1.28766	0.349209	0.953986	0.953985	1.28766	0.873697
RPS29	RPL24	RPL5	27.3333	0.039526	0	1.03333e-07	1.46649	0.476561	2.3475e-06	0.126377	1.09687	0.429681	0.429684	1.28749	1.2875	0.429685	0.982496	0.982495	1.28749	0.844116
RPL27A	RPL4	RPL31	26	0.0477719	0	9.66667e-08	1.53789	0.464893	2.19605e-06	0.13253	1.10145	0.450603	0.450606	1.28741	1.28741	0.450607	0.989883	0.989881	1.28741	0.836395
RPS11	RPS7	RPL27A	30	0.0600344	0	1.06667e-07	1.05962	0.542006	2.42323e-06	0.0913146	1.06928	0.31047	0.310473	1.28608	1.28608	0.310474	0.939201	0.939199	1.28608	0.886652
RPS29	RPL22	RPL31	26.6667	0.0169846	0	1e-07	1.67965	0.440382	2.27178e-06	0.144747	1.10867	0.49214	0.492143	1.28483	1.28483	0.492144	1.00299	1.00299	1.28483	0.819184
RPS29	RPL31	SEC61A1	25.6667	0.0169458	0	1e-07	1.77673	0.424548	2.27178e-06	0.153113	1.11495	0.520583	0.520586	1.28477	1.28477	0.520587	1.01306	1.01306	1.28477	0.808728
RPS29	RPL23	RPL4	27.3333	0.0383529	0	1e-07	1.4654	0.475226	2.27178e-06	0.126283	1.09468	0.429361	0.429365	1.28477	1.28477	0.429366	0.980628	0.980626	1.28477	0.842116
RPS11	RPS29	RPLP2	28.3333	0.0348444	0	1.03333e-07	1.3915	0.487023	2.3475e-06	0.119915	1.08954	0.40771	0.407714	1.28435	1.28436	0.407715	0.972661	0.97266	1.28435	0.849716
RPS5	RPL27A	RPL5	28.3333	0.072657	0	1.03333e-07	1.12491	0.530055	2.3475e-06	0.0969412	1.07168	0.3296	0.329603	1.2837	1.2837	0.329604	0.944468	0.944467	1.2837	0.877798
UBC	HIST1H3C	HIST1H4F	24	0.222812	0	6.66633e-05	-0.493496	0.632516	0.00151444	0.0425278	1.03012	0.144594	0.146715	1.28312	1.28585	0.14732	0.881039	0.88007	1.28488	0.947182
UBC	HIST2H3D	HIST1H3I	25	0.236955	0	6.726e-05	-0.296902	0.664401	0.001528	0.025586	1.01715	0.0869925	0.0891317	1.28291	1.28566	0.0897429	0.860448	0.85947	1.28469	0.968121
RPS11	RPL5	RPL23	28.6667	0.0524522	0	1.03333e-07	1.23004	0.512324	2.3475e-06	0.106001	1.07766	0.360402	0.360405	1.28259	1.28259	0.360406	0.954702	0.954701	1.28259	0.865658
RPS8	RPL27A	RPL31	27.3333	0.0391038	0	1e-07	1.44756	0.476081	2.27178e-06	0.124746	1.09065	0.424137	0.42414	1.28108	1.28109	0.424141	0.976395	0.976393	1.28108	0.841161
RPS29	RPL5	MRPL17	23	0.102484	0	7.33333e-08	1.42477	0.479789	1.66597e-06	0.122781	1.08916	0.417457	0.417459	1.28108	1.28108	0.41746	0.974015	0.974014	1.28108	0.843601
RPS11	RPS6	RPL27	29.6667	0.0559243	0	1.06667e-07	1.1027	0.532065	2.42323e-06	0.0950269	1.06798	0.323091	0.323095	1.28081	1.28081	0.323096	0.940291	0.94029	1.28081	0.877932
RPS11	RPL4	RPL31	27.6667	0.0340548	0	1e-07	1.44877	0.475598	2.27178e-06	0.12485	1.09033	0.42449	0.424493	1.28057	1.28057	0.424494	0.976187	0.976186	1.28057	0.84063
RPS6	RPL5	RPL4	28	0.0735345	0	1e-07	1.13628	0.525791	2.27178e-06	0.0979206	1.06904	0.33293	0.332933	1.27935	1.27936	0.332934	0.942851	0.94285	1.27936	0.873199
RPS5	RPS29	RPL4	28.6667	0.0448406	0	1.03333e-07	1.27115	0.503662	2.3475e-06	0.109543	1.07757	0.372446	0.37245	1.27904	1.27904	0.372451	0.956698	0.956697	1.27904	0.85849
RPS29	RPL22	RPL27A	27	0.0486003	0	1e-07	1.40517	0.481625	2.27178e-06	0.121093	1.08599	0.411715	0.411718	1.27864	1.27864	0.411719	0.970404	0.970402	1.27864	0.843808
RPS6	RPS27	RPL31	28	0.0391599	0	1.03333e-07	1.37401	0.486671	2.3475e-06	0.118408	1.08393	0.402587	0.40259	1.27859	1.2786	0.402591	0.967129	0.967128	1.2786	0.847113
RPS29	RPL27A	SEC61A1	26	0.0485615	0	1e-07	1.50224	0.465791	2.27178e-06	0.129458	1.09227	0.440158	0.440161	1.27858	1.27859	0.440162	0.98048	0.980478	1.27858	0.833352
RPS29	RPL27	RPL5	27.3333	0.039526	0	1.03333e-07	1.43569	0.476561	2.3475e-06	0.123723	1.08784	0.420657	0.42066	1.27847	1.27847	0.420661	0.973472	0.973471	1.27847	0.840401
RPS8	RPS29	RPL23	28.6667	0.0296848	0	1.03333e-07	1.37507	0.486414	2.3475e-06	0.118499	1.08388	0.402895	0.402899	1.27844	1.27844	0.4029	0.96714	0.967138	1.27844	0.846881
RPS4X	RPS29	RPS27L	28.6667	0.0233501	0	1.03333e-07	1.41837	0.479205	2.3475e-06	0.122231	1.08647	0.415584	0.415588	1.27815	1.27816	0.415589	0.971466	0.971465	1.27816	0.842013
UBC	HIST1H3E	HIST4H4	24.3333	0.224647	0	6.66833e-05	-0.429152	0.639868	0.0015149	0.0369829	1.02156	0.125742	0.127863	1.2775	1.28023	0.128469	0.870715	0.869746	1.27926	0.949712
RPS4X	RPS6	RPL23	29.6667	0.0522635	0	1.03333e-07	1.11607	0.527899	2.3475e-06	0.0961791	1.06607	0.327009	0.327012	1.27723	1.27723	0.327013	0.939376	0.939374	1.27723	0.873713
RPS6	RPL23	RPS27L	28.3333	0.0471948	0	1.03333e-07	1.28038	0.501078	2.3475e-06	0.110338	1.07666	0.375151	0.375154	1.27709	1.2771	0.375155	0.956405	0.956404	1.27709	0.855986
RPS5	RPS11	RPL5	30	0.0589399	0	1.06667e-07	1.03579	0.54076	2.42323e-06	0.0892608	1.06055	0.303487	0.30349	1.27686	1.27686	0.303491	0.930773	0.930771	1.27686	0.882033
RPS11	RPL27A	RPL4	28	0.0656705	0	1e-07	1.17428	0.516841	2.27178e-06	0.101196	1.06764	0.344065	0.344068	1.27438	1.27438	0.344069	0.943605	0.943603	1.27438	0.865254
RPS8	RPS11	RPL31	29	0.0253867	0	1.03333e-07	1.35844	0.486786	2.3475e-06	0.117066	1.07952	0.398024	0.398027	1.27424	1.27424	0.398028	0.962699	0.962698	1.27424	0.845396
UBC	HIST1H2BI	HIST1H3B	22	0.208339	0	6.655e-05	-0.756412	0.584467	0.00151187	0.0651851	1.03988	0.221629	0.223746	1.27367	1.27639	0.224351	0.902332	0.901365	1.27542	0.91163
RPS4X	RPS12	RPS29	29.3333	0.0247209	0	1.03333e-07	1.32865	0.491291	2.3475e-06	0.114498	1.0771	0.389294	0.389298	1.27362	1.27362	0.389299	0.959197	0.959195	1.27362	0.848109
RPS12	RPS29	RPS27L	28	0.0196522	0	1.03333e-07	1.49295	0.46447	2.3475e-06	0.128658	1.08769	0.437436	0.43744	1.27348	1.27349	0.437441	0.976226	0.976225	1.27349	0.830383
UBC	HIST1H2BG	HIST1H4F	24	0.224339	0	6.665e-05	-0.449189	0.634254	0.00151414	0.0387096	1.01957	0.131613	0.133732	1.27327	1.27599	0.134338	0.870072	0.869103	1.27503	0.944268
RPS8	RPS6	RPL5	29.3333	0.0648664	0	1.03333e-07	1.04595	0.536978	2.3475e-06	0.0901364	1.05823	0.306464	0.306467	1.27303	1.27303	0.306468	0.929363	0.929362	1.27303	0.877964
RPS8	RPS5	RPS29	30	0.0361725	0	1.06667e-07	1.18082	0.51485	2.42323e-06	0.101759	1.06677	0.34598	0.345984	1.27271	1.27271	0.345985	0.94321	0.943209	1.27271	0.863256
RPS12	RPS6	RPL23	29	0.0485656	0	1.03333e-07	1.19065	0.513164	2.3475e-06	0.102606	1.06729	0.348861	0.348864	1.27256	1.27256	0.348865	0.944136	0.944134	1.27256	0.862082
RPS6	RPS27	RPL27A	28.3333	0.0707756	0	1.03333e-07	1.09953	0.527914	2.3475e-06	0.0947535	1.06124	0.322162	0.322165	1.27241	1.27241	0.322166	0.934546	0.934545	1.27241	0.871738
RPS11	RPS29	RPL22	28.6667	0.0348833	0	1.03333e-07	1.31604	0.49233	2.3475e-06	0.113412	1.07486	0.385602	0.385605	1.2718	1.2718	0.385606	0.956709	0.956707	1.2718	0.848043
RPL27A	RPL29	RPL31	25.6667	0.0353652	0	9.66667e-08	1.60362	0.44551	2.19605e-06	0.138194	1.09358	0.469861	0.469864	1.27178	1.27178	0.469865	0.986657	0.986655	1.27178	0.81719
RPS11	RPS29	SEC61A1	27.6667	0.0348444	0	1.03333e-07	1.41312	0.476496	2.3475e-06	0.121778	1.08114	0.414045	0.414048	1.27174	1.27174	0.414049	0.966785	0.966783	1.27174	0.837587
RPS4X	RPS29	RPS7	30.3333	0.0297302	0	1.06667e-07	1.18952	0.512782	2.42323e-06	0.102508	1.06642	0.348529	0.348532	1.27154	1.27154	0.348533	0.94336	0.943358	1.27154	0.861409
RPS4X	RPS5	RPS6	31	0.0587512	0	1.06667e-07	0.92182	0.556335	2.42323e-06	0.0794393	1.04896	0.270094	0.270097	1.2715	1.2715	0.270098	0.915446	0.915445	1.2715	0.890087
RPS29	RPS7	RPS27L	29	0.0246615	0	1.06667e-07	1.35382	0.485961	2.42323e-06	0.116668	1.07702	0.396671	0.396674	1.2714	1.2714	0.396675	0.960389	0.960388	1.2714	0.843683
RPS6	RPLP2	RPL31	27	0.0378039	0	1e-07	1.45589	0.469338	2.27178e-06	0.125464	1.08365	0.426578	0.426581	1.27139	1.27139	0.426582	0.971014	0.971013	1.27139	0.832726
RPS5	RPS6	RPS27L	29.6667	0.0536825	0	1.06667e-07	1.08613	0.529514	2.42323e-06	0.0935987	1.05955	0.318236	0.318239	1.27136	1.27136	0.31824	0.932476	0.932474	1.27136	0.872361
RPS4X	RPL5	RPL31	27.6667	0.0315671	0	1e-07	1.43243	0.472767	2.27178e-06	0.123442	1.08158	0.419703	0.419706	1.27068	1.27069	0.419707	0.968116	0.968115	1.27069	0.834695
RPL5	RPL31	RPS27L	26.3333	0.0264984	0	1e-07	1.59674	0.445946	2.27178e-06	0.137601	1.09217	0.467845	0.467848	1.27055	1.27055	0.467849	0.985146	0.985144	1.27055	0.816969
RPS6	RPS7	RPL23	30	0.0535749	0	1.06667e-07	1.05152	0.534655	2.42323e-06	0.0906162	1.05661	0.308095	0.308098	1.27047	1.27048	0.308099	0.928299	0.928297	1.27048	0.875382
RPL27A	RPL24	RPL31	26	0.0346215	0	1e-07	1.56888	0.449927	2.27178e-06	0.135201	1.08958	0.459683	0.459686	1.26955	1.26956	0.459687	0.981603	0.981601	1.26955	0.819182
RPS5	RPL23	RPL31	28	0.0267178	0	1.03333e-07	1.4293	0.472511	2.3475e-06	0.123172	1.0803	0.418785	0.418789	1.26931	1.26931	0.41879	0.966903	0.966901	1.26931	0.83396
RPS29	RPL23	RPL29	27	0.0259462	0	1e-07	1.53112	0.455844	2.27178e-06	0.131947	1.0868	0.448619	0.448623	1.26914	1.26914	0.448623	0.977402	0.977401	1.26914	0.82291
RPS8	RPS11	RPL27A	29.3333	0.0570024	0	1.03333e-07	1.08395	0.528029	2.3475e-06	0.0934114	1.05684	0.317599	0.317602	1.26805	1.26806	0.317603	0.930117	0.930115	1.26805	0.87002
RPS29	RPL24	RPL23	27.3333	0.0252025	0	1.03333e-07	1.49638	0.46026	2.3475e-06	0.128953	1.08281	0.438442	0.438445	1.26691	1.26691	0.438446	0.972348	0.972346	1.26691	0.824903
RPS12	RPS29	RPS7	29.6667	0.0260323	0	1.06667e-07	1.2641	0.498047	2.42323e-06	0.108935	1.06765	0.370381	0.370384	1.26687	1.26687	0.370385	0.948119	0.948118	1.26687	0.849779
RPS5	RPS12	RPS6	30.3333	0.0550533	0	1.06667e-07	0.996399	0.5416	2.42323e-06	0.0858663	1.05019	0.291946	0.291949	1.26683	1.26683	0.29195	0.920206	0.920205	1.26683	0.878457
UBC	HIST1H3B	HIST1H3C	22	0.206813	0	6.65633e-05	-0.742889	0.58273	0.00151217	0.0640196	1.03349	0.217667	0.219784	1.26658	1.2693	0.220389	0.896355	0.895387	1.26833	0.907566
RPS12	RPL5	RPL31	27	0.0278692	0	1e-07	1.50701	0.458032	2.27178e-06	0.129869	1.0828	0.441555	0.441558	1.26601	1.26602	0.441559	0.972876	0.972875	1.26602	0.823065
RPS29	EEF2	RPL31	26.3333	0.0169458	0	1e-07	1.64775	0.435074	2.27178e-06	0.141998	1.0919	0.482793	0.482796	1.26593	1.26593	0.482797	0.987483	0.987482	1.26593	0.807904
RPS11	RPS6	RPS27	30	0.0570585	0	1.06667e-07	1.0104	0.538619	2.42323e-06	0.0870731	1.05012	0.296049	0.296052	1.26556	1.26557	0.296053	0.920851	0.92085	1.26557	0.875972
RPS6	RPL27A	RPLP2	27.3333	0.0694196	0	1e-07	1.18141	0.510581	2.27178e-06	0.10181	1.06097	0.346153	0.346156	1.2652	1.2652	0.346157	0.938431	0.93843	1.2652	0.85735
RPS11	RPL29	RPL31	27.3333	0.0216482	0	1e-07	1.51449	0.456215	2.27178e-06	0.130514	1.08245	0.443748	0.443751	1.26494	1.26494	0.443752	0.972962	0.97296	1.26494	0.821424
RPS5	RPS6	RPS7	31.3333	0.0600626	0	1.1e-07	0.857268	0.56309	2.49896e-06	0.0738764	1.03951	0.25118	0.251183	1.26474	1.26475	0.251184	0.904369	0.904368	1.26475	0.891757
RPS4X	RPL27A	RPL5	28	0.0631828	0	1e-07	1.15794	0.51401	2.27178e-06	0.0997876	1.05889	0.339278	0.339281	1.2645	1.2645	0.339282	0.935533	0.935532	1.2645	0.85932
RPL27A	RPL5	RPS27L	26.6667	0.0581141	0	1e-07	1.32225	0.487189	2.27178e-06	0.113947	1.06948	0.38742	0.387423	1.26436	1.26436	0.387424	0.952563	0.952562	1.26436	0.841593
RPS7	RPL5	RPL31	28	0.0328785	0	1.03333e-07	1.36788	0.479522	2.3475e-06	0.117879	1.07212	0.400789	0.400792	1.26393	1.26393	0.400793	0.957039	0.957038	1.26393	0.836365
RPS6	RPL5	RPL29	27.6667	0.0611279	0	1e-07	1.202	0.506408	2.27178e-06	0.103585	1.06116	0.352188	0.352191	1.26372	1.26373	0.352192	0.939625	0.939624	1.26373	0.853993
RPS5	RPS29	RPL29	28.3333	0.0324339	0	1.03333e-07	1.33687	0.48428	2.3475e-06	0.115207	1.0697	0.391704	0.391707	1.26341	1.26341	0.391708	0.953473	0.953471	1.26341	0.839285
RPS29	RPS27	RPL5	27.6667	0.0406602	0	1.03333e-07	1.34339	0.483115	2.3475e-06	0.115769	1.06998	0.393614	0.393618	1.26322	1.26323	0.393619	0.954032	0.95403	1.26322	0.838441
RPS6	RPL31	RSL24D1	24	0.0575389	0	7.66667e-08	1.58081	0.444429	1.7417e-06	0.136229	1.08538	0.463178	0.46318	1.26315	1.26315	0.463181	0.978719	0.978717	1.26315	0.812923
RPS5	RPL27A	RPL23	28.3333	0.0583335	0	1.03333e-07	1.15481	0.513754	2.3475e-06	0.0995178	1.05762	0.338361	0.338364	1.26312	1.26312	0.338365	0.93432	0.934318	1.26312	0.858584
UBC	HIST4H4	HIST1H3H	24	0.222812	0	6.66633e-05	-0.424576	0.632516	0.00151444	0.0365886	1.00992	0.124401	0.126521	1.26293	1.26566	0.127127	0.860846	0.859877	1.26469	0.938867
RPS11	RPL24	RPL31	27.6667	0.0209044	0	1.03333e-07	1.47976	0.460632	2.3475e-06	0.127521	1.07845	0.43357	0.433573	1.26271	1.26271	0.433574	0.967907	0.967906	1.26271	0.823417
RPS6	RPS29	RPL30	30	0.0748539	0	1.06667e-07	0.87274	0.558871	2.42323e-06	0.0752098	1.03813	0.255713	0.255717	1.26168	1.26169	0.255718	0.904008	0.904006	1.26168	0.887716
RPS6	RPL24	RPL5	28	0.0603841	0	1.03333e-07	1.16727	0.510825	2.3475e-06	0.100591	1.05716	0.34201	0.342013	1.26149	1.2615	0.342014	0.934571	0.93457	1.2615	0.855986
RPS5	RPS29	RPL24	28.6667	0.0316902	0	1.06667e-07	1.30214	0.488696	2.42323e-06	0.112214	1.0657	0.381526	0.38153	1.26118	1.26118	0.381531	0.948418	0.948417	1.26118	0.841277
RPL27A	RPL27	RPL31	26	0.0346215	0	1e-07	1.53808	0.449927	2.27178e-06	0.132547	1.08056	0.450659	0.450662	1.26053	1.26053	0.450663	0.972578	0.972577	1.26053	0.815466
RPS29	RPL23	MRPL17	23	0.0881604	0	7.33333e-08	1.45466	0.463488	1.66597e-06	0.125358	1.0751	0.426217	0.42622	1.2605	1.2605	0.42622	0.963867	0.963865	1.2605	0.824387
RPS4X	RPS29	RPL4	28.3333	0.0353664	0	1e-07	1.30418	0.487617	2.27178e-06	0.112389	1.06479	0.382124	0.382127	1.25983	1.25984	0.382128	0.947764	0.947762	1.25984	0.840012
RPS12	RPL27A	RPL5	27.3333	0.0594849	0	1e-07	1.23252	0.499275	2.27178e-06	0.106215	1.06012	0.36113	0.361133	1.25983	1.25983	0.361134	0.940293	0.940292	1.25983	0.847689
RPS29	RPL27A	EEF2	26.6667	0.0485615	0	1e-07	1.37327	0.476318	2.27178e-06	0.118343	1.06921	0.402368	0.402371	1.25974	1.25974	0.402372	0.9549	0.954899	1.25974	0.832529
RPS29	RPL4	RPS27L	27	0.0302977	0	1e-07	1.46848	0.460796	2.27178e-06	0.126549	1.07538	0.430266	0.430269	1.2597	1.2597	0.43027	0.964793	0.964792	1.2597	0.822286
UBC	HIST1H2BI	HIST1H3E	22.3333	0.210174	0	6.657e-05	-0.660641	0.591819	0.00151232	0.0569318	1.02211	0.193568	0.195686	1.25884	1.26156	0.19629	0.8828	0.881832	1.2606	0.910368
RPS6	RPL22	RPL31	27.3333	0.0378428	0	1e-07	1.38044	0.474646	2.27178e-06	0.118961	1.06897	0.404469	0.404472	1.25883	1.25883	0.404473	0.955062	0.95506	1.25883	0.831053
RPS6	RPL31	SEC61A1	26.3333	0.0378039	0	1e-07	1.47751	0.458812	2.27178e-06	0.127327	1.07525	0.432912	0.432915	1.25877	1.25878	0.432916	0.965137	0.965136	1.25878	0.820597
RPS6	RPL23	RPL4	28	0.059211	0	1e-07	1.16618	0.50949	2.27178e-06	0.100497	1.05498	0.341691	0.341694	1.25877	1.25878	0.341695	0.932703	0.932701	1.25877	0.853985
RPS11	RPL27A	RPL29	27.6667	0.0532639	0	1e-07	1.24001	0.497459	2.27178e-06	0.10686	1.05976	0.363323	0.363326	1.25875	1.25875	0.363327	0.940379	0.940377	1.25875	0.846049
RPS11	RPS6	RPLP2	29	0.0557025	0	1.03333e-07	1.09228	0.521286	2.3475e-06	0.0941293	1.04984	0.320039	0.320043	1.25836	1.25836	0.320044	0.924736	0.924734	1.25836	0.861585
RPS29	RPL27	RPL23	27.3333	0.0252025	0	1.03333e-07	1.46559	0.46026	2.3475e-06	0.126299	1.07378	0.429417	0.429421	1.25789	1.25789	0.429422	0.963324	0.963322	1.25789	0.821187
RPS7	RPL27A	RPL5	28.3333	0.0644942	0	1.03333e-07	1.09339	0.520765	2.3475e-06	0.0942248	1.04944	0.320364	0.320368	1.25774	1.25775	0.320368	0.924456	0.924455	1.25774	0.86099
RPS4X	RPS11	RPL5	29.6667	0.0494657	0	1.03333e-07	1.06882	0.524715	2.3475e-06	0.0921072	1.04777	0.313165	0.313168	1.25765	1.25766	0.313169	0.921838	0.921837	1.25765	0.863554
RPS11	RPL5	RPS27L	28.3333	0.044397	0	1.03333e-07	1.23313	0.497894	2.3475e-06	0.106267	1.05836	0.361307	0.36131	1.25752	1.25752	0.361311	0.938868	0.938866	1.25752	0.845828
UBC	HIST2H3D	HIST1H3F	25	0.236955	0	6.726e-05	-0.209005	0.664401	0.001528	0.0180114	0.9914	0.0612386	0.0633778	1.25716	1.25991	0.063989	0.834694	0.833716	1.25893	0.957516
UBC	HIST1H2BG	HIST1H3B	22	0.208339	0	6.655e-05	-0.698582	0.584467	0.00151187	0.0602015	1.02294	0.204685	0.206802	1.25673	1.25945	0.207406	0.885388	0.88442	1.25848	0.904653
UBC	HIST2H3D	HIST1H2BF	25	0.238481	0	6.72467e-05	-0.19644	0.666138	0.0015277	0.0169285	0.99015	0.0575569	0.0596957	1.25661	1.25936	0.0603067	0.833027	0.832049	1.25838	0.958432
RPS11	RPL27A	RPL24	28	0.0525201	0	1.03333e-07	1.20527	0.501875	2.3475e-06	0.103866	1.05577	0.353145	0.353148	1.25652	1.25652	0.353149	0.935325	0.935323	1.25652	0.848041
RPS5	RPS11	RPL23	30	0.0446164	0	1.06667e-07	1.06569	0.524459	2.42323e-06	0.0918374	1.04649	0.312247	0.312251	1.25627	1.25628	0.312252	0.920625	0.920623	1.25628	0.862819
RPS29	RPL5	RPLP2	26.6667	0.0393042	0	1e-07	1.42527	0.465782	2.27178e-06	0.122825	1.0697	0.417605	0.417608	1.25601	1.25602	0.417609	0.957917	0.957915	1.25602	0.824054
RPS12	RPS29	RPL4	27.6667	0.0316685	0	1e-07	1.37876	0.472882	2.27178e-06	0.118817	1.06601	0.403976	0.403979	1.25516	1.25517	0.40398	0.952523	0.952522	1.25517	0.828381
UBC	HIST1H2BC	HIST4H4	24	0.224339	0	6.665e-05	-0.387032	0.634254	0.00151414	0.0333531	1.00136	0.113401	0.115521	1.25506	1.25778	0.116126	0.851861	0.850891	1.25681	0.936769
RPS5	RPS29	MRPL17	24.3333	0.0946481	0	7.66667e-08	1.26042	0.491924	1.7417e-06	0.108618	1.058	0.369302	0.369305	1.25477	1.25477	0.369305	0.939937	0.939936	1.25477	0.840762
RPS11	RPL27	RPL31	27.6667	0.0209044	0	1.03333e-07	1.44896	0.460632	2.3475e-06	0.124866	1.06943	0.424546	0.424549	1.25368	1.25369	0.42455	0.958883	0.958882	1.25369	0.819701
RPS8	RPS4X	RPS29	29.6667	0.0266982	0	1.03333e-07	1.21385	0.498805	2.3475e-06	0.104605	1.05398	0.355658	0.355661	1.25351	1.25351	0.355662	0.934276	0.934274	1.25351	0.844777
RPS8	RPS29	RPS27L	28.3333	0.0216296	0	1.03333e-07	1.37815	0.471984	2.3475e-06	0.118765	1.06458	0.4038	0.403803	1.25337	1.25337	0.403804	0.951305	0.951304	1.25337	0.827051
UBC	HIST2H3D	HIST1H3J	25	0.236955	0	6.726e-05	-0.195803	0.664401	0.001528	0.0168737	0.987531	0.0573704	0.0595096	1.25329	1.25604	0.0601208	0.830826	0.829848	1.25506	0.955923
RPS29	RPS7	RPL4	28.6667	0.0366777	0	1.03333e-07	1.23962	0.494372	2.3475e-06	0.106827	1.05533	0.36321	0.363214	1.25308	1.25308	0.363215	0.936687	0.936685	1.25308	0.841682
RPS5	RPS6	RPL4	29.3333	0.0656987	0	1.03333e-07	0.971928	0.537926	2.3475e-06	0.0837575	1.03787	0.284775	0.284779	1.25304	1.25305	0.28478	0.908773	0.908772	1.25304	0.87036
RPS11	RPS12	RPL5	29	0.0457678	0	1.03333e-07	1.1434	0.50998	2.3475e-06	0.0985343	1.04899	0.335017	0.33502	1.25298	1.25299	0.335021	0.926598	0.926597	1.25298	0.851924
RPS11	RPS29	EEF2	28.3333	0.0348444	0	1.03333e-07	1.28414	0.487023	2.3475e-06	0.110663	1.05809	0.376254	0.376258	1.2529	1.2529	0.376259	0.941205	0.941203	1.2529	0.836763
RPS6	RPL22	RPL27A	27.6667	0.0694585	0	1e-07	1.10595	0.515889	2.27178e-06	0.095307	1.04629	0.324044	0.324047	1.25264	1.25265	0.324048	0.922479	0.922477	1.25265	0.855677
RPS6	RPL27A	SEC61A1	26.6667	0.0694196	0	1e-07	1.20302	0.500055	2.27178e-06	0.103673	1.05256	0.352487	0.35249	1.25259	1.25259	0.352491	0.932555	0.932553	1.25259	0.845222
RPS6	RPL27	RPL5	28	0.0603841	0	1.03333e-07	1.13647	0.510825	2.3475e-06	0.0979371	1.04814	0.332986	0.332989	1.25247	1.25247	0.33299	0.925547	0.925546	1.25247	0.85227
RPS8	RPS6	RPL23	29.3333	0.0505429	0	1.03333e-07	1.07585	0.520678	2.3475e-06	0.0927131	1.04417	0.315224	0.315228	1.25244	1.25245	0.315229	0.919215	0.919213	1.25245	0.85875
RPL5	RPL4	RPL31	26	0.0385146	0	9.66667e-08	1.48254	0.454358	2.19605e-06	0.12776	1.07049	0.434385	0.434388	1.25223	1.25223	0.434388	0.961443	0.961442	1.25223	0.814968
RPS4X	RPS6	RPS27L	29.3333	0.0442083	0	1.03333e-07	1.11916	0.513469	2.3475e-06	0.0964451	1.04677	0.327913	0.327917	1.25216	1.25216	0.327918	0.923541	0.92354	1.25216	0.853883
RPS5	RPS29	RPL27	28.6667	0.0316902	0	1.06667e-07	1.27134	0.488696	2.42323e-06	0.109559	1.05668	0.372502	0.372506	1.25216	1.25216	0.372507	0.939394	0.939393	1.25216	0.837561
UBC	HIST1H3E	HIST1H3C	22.3333	0.208648	0	6.65833e-05	-0.647118	0.590081	0.00151263	0.0557664	1.01572	0.189606	0.191724	1.25175	1.25447	0.192329	0.876823	0.875855	1.25351	0.906304
UBC	HIST1H3B	HIST1H4F	24	0.222812	0	6.66633e-05	-0.386163	0.632516	0.00151444	0.0332783	0.998669	0.113146	0.115266	1.25168	1.2544	0.115872	0.849591	0.848622	1.25343	0.934233
RPS11	RPS7	RPL5	30	0.0507771	0	1.06667e-07	1.00427	0.531471	2.42323e-06	0.0865444	1.03831	0.294251	0.294254	1.2509	1.2509	0.294255	0.910761	0.91076	1.2509	0.865224
RPS11	RPS6	RSL24D1	26	0.0754376	0	8e-08	1.2172	0.496377	1.81742e-06	0.104894	1.05157	0.35664	0.356642	1.25012	1.25012	0.356643	0.932441	0.932439	1.25012	0.841782
RPS11	RPL27A	MRPL17	23.6667	0.115478	0	7.33333e-08	1.16355	0.505103	1.66597e-06	0.100271	1.04807	0.340921	0.340923	1.25011	1.25011	0.340924	0.926843	0.926842	1.25011	0.847526
RPS4X	RPL23	RPL31	27.6667	0.0172436	0	1e-07	1.46233	0.456466	2.27178e-06	0.126019	1.06752	0.428463	0.428466	1.2501	1.25011	0.428467	0.957968	0.957966	1.2501	0.815482
RPL23	RPL31	RPS27L	26.3333	0.0121749	0	1e-07	1.62664	0.429645	2.27178e-06	0.140178	1.07811	0.476605	0.476608	1.24997	1.24997	0.476609	0.974997	0.974996	1.24997	0.797755
RPS8	RPS12	RPS29	29	0.0230004	0	1.03333e-07	1.28843	0.48407	2.3475e-06	0.111032	1.05521	0.37751	0.377513	1.24884	1.24884	0.377514	0.939036	0.939034	1.24884	0.833147
RPS4X	RPS12	RPS6	30	0.0455791	0	1.03333e-07	1.02943	0.525555	2.3475e-06	0.0887128	1.0374	0.301623	0.301627	1.24762	1.24763	0.301628	0.911272	0.91127	1.24763	0.859978
RPS11	RPL27A	RPL27	28	0.0525201	0	1.03333e-07	1.17447	0.501875	2.3475e-06	0.101212	1.04675	0.344121	0.344124	1.2475	1.2475	0.344125	0.9263	0.926299	1.2475	0.844325
RPS12	RPS6	RPS27L	28.6667	0.0405104	0	1.03333e-07	1.19374	0.498734	2.3475e-06	0.102872	1.04799	0.349765	0.349769	1.24749	1.24749	0.34977	0.928301	0.9283	1.24749	0.842252
RPS8	RPS29	RPS7	30	0.0280096	0	1.06667e-07	1.1493	0.50556	2.42323e-06	0.0990424	1.04453	0.336744	0.336748	1.24675	1.24676	0.336749	0.923199	0.923197	1.24676	0.846447
RPS8	RPS5	RPS6	30.6667	0.0570306	0	1.06667e-07	0.8816	0.549114	2.42323e-06	0.0759733	1.02707	0.258309	0.258313	1.24671	1.24672	0.258314	0.895285	0.895284	1.24672	0.875125
RPL27A	RPL5	RPL4	26.3333	0.0701303	0	9.66667e-08	1.20805	0.495601	2.19605e-06	0.104106	1.0478	0.35396	0.353963	1.24604	1.24604	0.353964	0.92886	0.928859	1.24604	0.839592
RPS8	RPL5	RPL31	27.3333	0.0298465	0	1e-07	1.39221	0.465545	2.27178e-06	0.119976	1.05968	0.407918	0.407922	1.2459	1.2459	0.407922	0.947955	0.947954	1.2459	0.819733
RPS11	RPS6	RPL22	29.3333	0.0557414	0	1.03333e-07	1.01683	0.526594	2.3475e-06	0.0876266	1.03516	0.297931	0.297934	1.2458	1.2458	0.297935	0.908784	0.908782	1.2458	0.859912
RPS11	RPS6	SEC61A1	28.3333	0.0557025	0	1.03333e-07	1.1139	0.51076	2.3475e-06	0.0959922	1.04144	0.326374	0.326377	1.24574	1.24575	0.326378	0.918859	0.918858	1.24574	0.849457
RPS4X	RPS6	RPS7	31	0.0505883	0	1.06667e-07	0.890298	0.547045	2.42323e-06	0.0767229	1.02672	0.260858	0.260861	1.24554	1.24554	0.260862	0.895435	0.895433	1.24554	0.873279
RPS12	RPL23	RPL31	27	0.0135457	0	1e-07	1.53691	0.441731	2.27178e-06	0.132446	1.06874	0.450315	0.450318	1.24543	1.24544	0.450319	0.962728	0.962726	1.24543	0.803851
RPS6	RPS7	RPS27L	29.6667	0.0455197	0	1.06667e-07	1.0546	0.520224	2.42323e-06	0.0908823	1.03731	0.309	0.309003	1.2454	1.24541	0.309004	0.912464	0.912463	1.24541	0.855553
RPS27	RPL27A	RPL31	26.3333	0.0357557	0	1e-07	1.44579	0.456481	2.27178e-06	0.124593	1.06269	0.423616	0.42362	1.24528	1.24529	0.423621	0.953138	0.953137	1.24528	0.813507
RPS4X	RPS5	RPL31	29	0.0237313	0	1.03333e-07	1.26808	0.484902	2.3475e-06	0.109279	1.05041	0.371548	0.371551	1.24437	1.24438	0.371552	0.934038	0.934037	1.24437	0.831856
UBC	HIST1H2BI	HIST1H3H	22	0.208339	0	6.655e-05	-0.656066	0.584467	0.00151187	0.0565375	1.01048	0.192228	0.194344	1.24427	1.24699	0.194949	0.872931	0.871963	1.24602	0.899523
RPS5	RPL31	RPS27L	27.6667	0.0186626	0	1.03333e-07	1.43239	0.458081	2.3475e-06	0.123438	1.061	0.41969	0.419693	1.24424	1.24424	0.419694	0.951068	0.951067	1.24424	0.81413
RPS4X	RPS29	RPL29	28	0.0229597	0	1e-07	1.3699	0.468234	2.27178e-06	0.118054	1.05691	0.401382	0.401385	1.2442	1.24421	0.401386	0.944538	0.944537	1.24421	0.820806
RPS29	RPL29	RPS27L	26.6667	0.017891	0	1e-07	1.53421	0.441413	2.27178e-06	0.132213	1.0675	0.449524	0.449527	1.24407	1.24407	0.449528	0.961568	0.961566	1.24407	0.80308
RPS4X	RPL27A	RPL23	28	0.0488593	0	1e-07	1.18784	0.497709	2.27178e-06	0.102364	1.04483	0.348038	0.348042	1.24391	1.24392	0.348043	0.925385	0.925384	1.24392	0.840106
RPL27A	RPL23	RPS27L	26.6667	0.0437906	0	1e-07	1.35215	0.470888	2.27178e-06	0.116524	1.05542	0.39618	0.396184	1.24378	1.24378	0.396184	0.942415	0.942413	1.24378	0.82238
RPS29	RPL22	RPL5	27	0.0393431	0	1e-07	1.34981	0.47109	2.27178e-06	0.116322	1.05502	0.395496	0.395499	1.24346	1.24346	0.3955	0.941964	0.941963	1.24346	0.82238
RPS29	RPL5	SEC61A1	26	0.0393042	0	1e-07	1.44689	0.455256	2.27178e-06	0.124688	1.0613	0.423939	0.423942	1.2434	1.2434	0.423943	0.95204	0.952039	1.2434	0.811925
RPS7	RPL23	RPL31	28	0.018555	0	1.03333e-07	1.39778	0.463222	2.3475e-06	0.120456	1.05806	0.40955	0.409553	1.24335	1.24335	0.409554	0.946891	0.946889	1.24335	0.817151
UBC	HIST1H2BE	HIST4H4	24	0.224339	0	6.665e-05	-0.347038	0.634254	0.00151414	0.0299065	0.989637	0.101682	0.103802	1.24334	1.24606	0.104408	0.840142	0.839173	1.2451	0.931944
RPS6	RPL23	RPL29	27.6667	0.0468044	0	1e-07	1.2319	0.490107	2.27178e-06	0.106161	1.0471	0.360948	0.360952	1.24314	1.24315	0.360952	0.929477	0.929476	1.24314	0.834779
RPS29	RPS27	RPL23	27.6667	0.0263367	0	1.03333e-07	1.37329	0.466814	2.3475e-06	0.118346	1.05591	0.402375	0.402378	1.24264	1.24264	0.402379	0.943884	0.943882	1.24264	0.819227
RPS4X	RPS29	RPL24	28.3333	0.0222159	0	1.03333e-07	1.33517	0.472651	2.3475e-06	0.11506	1.05292	0.391204	0.391208	1.24198	1.24198	0.391208	0.939484	0.939482	1.24198	0.822799
UBC	HIST1H2BG	HIST1H3E	22.3333	0.210174	0	6.657e-05	-0.602811	0.591819	0.00151232	0.0519482	1.00517	0.176624	0.178741	1.2419	1.24462	0.179346	0.865856	0.864888	1.24365	0.903391
RPS29	RPL24	RPS27L	27	0.0171473	0	1.03333e-07	1.49947	0.44583	2.3475e-06	0.129219	1.06351	0.439346	0.439349	1.24184	1.24184	0.43935	0.956513	0.956512	1.24184	0.805073
RPS6	RPL24	RPL23	28	0.0460606	0	1.03333e-07	1.19717	0.494524	2.3475e-06	0.103168	1.0431	0.350771	0.350774	1.24091	1.24092	0.350775	0.924423	0.924421	1.24092	0.836772
RPS12	RPS6	RPS7	30.3333	0.0468905	0	1.06667e-07	0.964878	0.532311	2.42323e-06	0.0831499	1.02794	0.28271	0.282713	1.24087	1.24087	0.282714	0.900194	0.900193	1.24087	0.861648
RPS6	EEF2	RPL31	27	0.0378039	0	1e-07	1.34854	0.469338	2.27178e-06	0.116212	1.05219	0.395122	0.395125	1.23993	1.23993	0.395126	0.939558	0.939556	1.23993	0.819774
RPS8	RPL27A	RPL5	27.6667	0.0614622	0	1e-07	1.11772	0.506789	2.27178e-06	0.0963216	1.037	0.327494	0.327497	1.23971	1.23972	0.327498	0.915372	0.915371	1.23972	0.844357
RPS5	RPS12	RPL31	28.3333	0.0200334	0	1.03333e-07	1.34266	0.470167	2.3475e-06	0.115706	1.05163	0.3934	0.393403	1.2397	1.23971	0.393404	0.938798	0.938797	1.2397	0.820226
RPS12	RPS29	RPL29	27.3333	0.0192618	0	1e-07	1.44448	0.4535	2.27178e-06	0.124481	1.05813	0.423234	0.423237	1.23953	1.23954	0.423238	0.949298	0.949296	1.23954	0.809176
RPS12	RPL27A	RPL23	27.3333	0.0451614	0	1e-07	1.26242	0.482974	2.27178e-06	0.108791	1.04605	0.36989	0.369894	1.23924	1.23925	0.369894	0.930145	0.930143	1.23925	0.828475
RPS11	RPL5	RPL4	28	0.0564132	0	1e-07	1.11893	0.506306	2.27178e-06	0.0964254	1.03667	0.327846	0.32785	1.2392	1.2392	0.32785	0.915165	0.915164	1.2392	0.843827
RPS11	RPS27	RPL31	28	0.0220386	0	1.03333e-07	1.35666	0.467186	2.3475e-06	0.116913	1.05156	0.397503	0.397506	1.23844	1.23844	0.397507	0.939443	0.939442	1.23844	0.817742
RPS4X	RPS5	RPL27A	29.3333	0.055347	0	1.03333e-07	0.993593	0.526145	2.3475e-06	0.0856245	1.02773	0.291123	0.291127	1.23818	1.23819	0.291127	0.901456	0.901454	1.23819	0.856481
RPL27A	RPLP2	RPL31	25.3333	0.0343997	0	9.66667e-08	1.52767	0.439148	2.19605e-06	0.131649	1.06241	0.447607	0.44761	1.23807	1.23808	0.447611	0.957023	0.957022	1.23808	0.799119
RPS5	RPL27A	RPS27L	28	0.0502783	0	1.03333e-07	1.1579	0.499324	2.3475e-06	0.0997839	1.03832	0.339265	0.339268	1.23805	1.23805	0.339269	0.918485	0.918484	1.23805	0.838754
RPS5	RPS7	RPL31	29.3333	0.0250427	0	1.06667e-07	1.20353	0.491657	2.42323e-06	0.103716	1.04095	0.352634	0.352638	1.23762	1.23762	0.352639	0.922961	0.92296	1.23762	0.833526
RPS29	RPS7	RPL29	28.3333	0.0242711	0	1.03333e-07	1.30535	0.47499	2.3475e-06	0.112491	1.04745	0.382468	0.382472	1.23745	1.23745	0.382473	0.933461	0.933459	1.23745	0.822476
RPS5	RPS6	RPL29	29	0.0532921	0	1.03333e-07	1.03765	0.518543	2.3475e-06	0.0894215	1.02999	0.304033	0.304037	1.23741	1.23742	0.304037	0.905548	0.905546	1.23741	0.851154
RPS12	RPS29	RPL24	27.6667	0.0185181	0	1.03333e-07	1.40975	0.457916	2.3475e-06	0.121487	1.05414	0.413056	0.413059	1.23731	1.23731	0.41306	0.944243	0.944242	1.23731	0.811168
RPS6	RPS27	RPL5	28.3333	0.0615183	0	1.03333e-07	1.04417	0.517379	2.3475e-06	0.0899833	1.03027	0.305943	0.305947	1.23723	1.23723	0.305948	0.906107	0.906105	1.23723	0.85031
UBC	HIST1H3H	HIST1H3C	22	0.206813	0	6.65633e-05	-0.642542	0.58273	0.00151217	0.0553721	1.00409	0.188265	0.190382	1.23718	1.2399	0.190987	0.866953	0.865986	1.23893	0.895459
RPS7	RPL27A	RPL23	28.3333	0.0501707	0	1.03333e-07	1.12329	0.504465	2.3475e-06	0.0968014	1.03538	0.329125	0.329128	1.23716	1.23717	0.329129	0.914308	0.914306	1.23716	0.841776
RPS4X	RPS11	RPL23	29.6667	0.0351422	0	1.03333e-07	1.09872	0.508414	2.3475e-06	0.0946839	1.03371	0.321925	0.321928	1.23707	1.23708	0.321929	0.91169	0.911688	1.23707	0.844341
RPS11	RPL23	RPS27L	28.3333	0.0300735	0	1.03333e-07	1.26303	0.481593	2.3475e-06	0.108843	1.0443	0.370067	0.37007	1.23693	1.23694	0.370071	0.928719	0.928718	1.23694	0.826614
RPS5	RPS29	RPS27	29	0.0328244	0	1.06667e-07	1.17904	0.49525	2.42323e-06	0.101606	1.03881	0.34546	0.345463	1.23691	1.23691	0.345464	0.919954	0.919953	1.23691	0.835602
UBC	HIST1H3E	HIST1H4F	24.3333	0.224647	0	6.66833e-05	-0.290393	0.639868	0.0015149	0.025025	0.9809	0.0850852	0.087206	1.23685	1.23957	0.087812	0.830059	0.829089	1.2386	0.932971
RPL5	RPL29	RPL31	25.6667	0.026108	0	9.66667e-08	1.54826	0.434975	2.19605e-06	0.133424	1.06261	0.453642	0.453645	1.2366	1.2366	0.453646	0.958217	0.958216	1.2366	0.795762
UBC	HIST1H2BI	HIST1H2BC	22	0.209866	0	6.65367e-05	-0.618522	0.586205	0.00151157	0.0533021	1.00191	0.181227	0.183343	1.2364	1.23912	0.183948	0.863945	0.862978	1.23815	0.897425
UBC	HIST4H4	HIST1H3I	24	0.222812	0	6.66633e-05	-0.333716	0.632516	0.00151444	0.0287585	0.983302	0.0977788	0.099899	1.23631	1.23903	0.100505	0.834224	0.833254	1.23806	0.927905
RPS29	RPL23	RPLP2	26.6667	0.0249807	0	1e-07	1.45517	0.449482	2.27178e-06	0.125402	1.05564	0.426366	0.426369	1.23543	1.23544	0.42637	0.947768	0.947767	1.23544	0.80484
RPS29	RPS7	RPL24	28.6667	0.0235273	0	1.06667e-07	1.27061	0.479407	2.42323e-06	0.109497	1.04346	0.372291	0.372294	1.23522	1.23523	0.372295	0.928407	0.928405	1.23523	0.824469
RPS5	RPS6	RPL24	29.3333	0.0525483	0	1.06667e-07	1.00292	0.52296	2.42323e-06	0.0864281	1.026	0.293855	0.293859	1.23518	1.23519	0.29386	0.900493	0.900492	1.23519	0.853147
RPS8	RPS29	RPL4	28	0.0336458	0	1e-07	1.26396	0.480396	2.27178e-06	0.108923	1.04289	0.37034	0.370343	1.23505	1.23506	0.370344	0.927603	0.927601	1.23505	0.82505
RPS29	RPL30	RPL31	28	0.039834	0	1.03333e-07	1.219	0.487438	2.3475e-06	0.105049	1.03958	0.357168	0.357171	1.23456	1.23456	0.357172	0.9226	0.922598	1.23456	0.829485
RPL24	RPL5	RPL31	26	0.0253642	0	1e-07	1.51353	0.439392	2.27178e-06	0.130431	1.05861	0.443465	0.443468	1.23437	1.23437	0.443469	0.953163	0.953162	1.23437	0.797755
RPS4X	RPS6	RPL4	29	0.0562245	0	1e-07	1.00496	0.52188	2.27178e-06	0.0866039	1.02509	0.294453	0.294456	1.23384	1.23384	0.294457	0.899839	0.899837	1.23384	0.851881
RPS6	RPL27A	EEF2	27.3333	0.0694196	0	1e-07	1.07405	0.510581	2.27178e-06	0.0925579	1.02951	0.314697	0.3147	1.23374	1.23375	0.314701	0.906975	0.906974	1.23375	0.844398
RPS6	RPL4	RPS27L	27.6667	0.0511558	0	1e-07	1.16926	0.495059	2.27178e-06	0.100763	1.03568	0.342595	0.342598	1.2337	1.23371	0.342599	0.916868	0.916867	1.2337	0.834155
RPS5	RPS12	RPL27A	28.6667	0.0516491	0	1.03333e-07	1.06817	0.51141	2.3475e-06	0.0920515	1.02895	0.312975	0.312978	1.23351	1.23352	0.312979	0.906215	0.906214	1.23352	0.84485
RPS4X	RPS29	RPL27	28.3333	0.0222159	0	1.03333e-07	1.30437	0.472651	2.3475e-06	0.112406	1.04389	0.38218	0.382183	1.23295	1.23296	0.382184	0.93046	0.930458	1.23295	0.819083
RPS8	RPS11	RPL5	29.3333	0.0477451	0	1.03333e-07	1.0286	0.517494	2.3475e-06	0.0886412	1.02587	0.30138	0.301384	1.23287	1.23287	0.301384	0.901677	0.901676	1.23287	0.848592
RPS29	RPL27	RPS27L	27	0.0171473	0	1.03333e-07	1.46867	0.44583	2.3475e-06	0.126565	1.05448	0.430322	0.430325	1.23282	1.23282	0.430326	0.947489	0.947488	1.23282	0.801357
RPS11	RPS12	RPL23	29	0.0314443	0	1.03333e-07	1.1733	0.49368	2.3475e-06	0.101111	1.03493	0.343777	0.34378	1.2324	1.2324	0.343781	0.91645	0.916448	1.2324	0.83271
RPS11	RPS27	RPL27A	28.3333	0.0536543	0	1.03333e-07	1.08218	0.508429	2.3475e-06	0.0932583	1.02888	0.317078	0.317082	1.23225	1.23225	0.317083	0.90686	0.906859	1.23225	0.842366
RPS6	RPL27	RPL23	28	0.0460606	0	1.03333e-07	1.16637	0.494524	2.3475e-06	0.100514	1.03408	0.341746	0.34175	1.23189	1.23189	0.341751	0.915399	0.915397	1.23189	0.833056
RPL23	RPL4	RPL31	26	0.0241911	0	9.66667e-08	1.51244	0.438057	2.19605e-06	0.130337	1.05642	0.443145	0.443148	1.23165	1.23165	0.443149	0.951295	0.951293	1.23165	0.795754
RPS5	RPS7	RPL27A	29.6667	0.0566584	0	1.06667e-07	0.929041	0.532901	2.42323e-06	0.0800616	1.01827	0.27221	0.272213	1.23143	1.23143	0.272214	0.890378	0.890377	1.23143	0.85815
RPS4X	RPS5	RPS11	31	0.0416299	0	1.06667e-07	0.904469	0.53685	2.42323e-06	0.0779441	1.0166	0.26501	0.265013	1.23134	1.23134	0.265014	0.88776	0.887759	1.23134	0.860715
RPS11	RPLP2	RPL31	27	0.0206826	0	1e-07	1.43854	0.449853	2.27178e-06	0.123969	1.05129	0.421494	0.421497	1.23123	1.23123	0.421498	0.943328	0.943327	1.23123	0.803354
RPS5	RPS11	RPS27L	29.6667	0.0365612	0	1.06667e-07	1.06878	0.510029	2.42323e-06	0.0921035	1.02719	0.313152	0.313155	1.2312	1.23121	0.313156	0.90479	0.904788	1.23121	0.842989
RPL27A	RPL5	RPL29	26	0.0577237	0	9.66667e-08	1.27378	0.476218	2.19605e-06	0.10977	1.03992	0.373218	0.373221	1.23041	1.23041	0.373222	0.925635	0.925633	1.23041	0.820386
RPS11	RPS7	RPL23	30	0.0364536	0	1.06667e-07	1.03417	0.51517	2.42323e-06	0.089121	1.02425	0.303011	0.303015	1.23032	1.23032	0.303016	0.900613	0.900611	1.23032	0.846011
RPS6	RPL5	RPLP2	27.3333	0.0601623	0	1e-07	1.12605	0.500046	2.27178e-06	0.0970395	1.03	0.329934	0.329937	1.23002	1.23002	0.329938	0.909992	0.90999	1.23002	0.835923
RPS5	RPS29	RPLP2	28	0.0314684	0	1.03333e-07	1.26092	0.477918	2.3475e-06	0.108662	1.03853	0.36945	0.369454	1.2297	1.22971	0.369455	0.923839	0.923837	1.2297	0.821214
UBC	HIST1H2BC	HIST1H3C	22	0.208339	0	6.655e-05	-0.604999	0.584467	0.00151187	0.0521367	0.995519	0.177265	0.179381	1.22931	1.23203	0.179986	0.857968	0.857	1.23106	0.893362
RPS12	RPS6	RPL4	28.3333	0.0525266	0	1e-07	1.07954	0.507146	2.27178e-06	0.0930309	1.02631	0.316305	0.316308	1.22917	1.22917	0.316309	0.904598	0.904597	1.22917	0.840251
RPS29	RPL27A	RPL30	28.3333	0.0714497	0	1.03333e-07	0.944513	0.528681	2.3475e-06	0.081395	1.0169	0.276743	0.276746	1.22837	1.22837	0.276747	0.890017	0.890016	1.22837	0.85411
RPS12	RPS29	RPL27	27.6667	0.0185181	0	1.03333e-07	1.37895	0.457916	2.3475e-06	0.118833	1.04512	0.404032	0.404035	1.22828	1.22829	0.404036	0.935219	0.935218	1.22828	0.807452
RPL27A	RPL24	RPL5	26.3333	0.0569799	0	1e-07	1.23904	0.480635	2.27178e-06	0.106776	1.03593	0.36304	0.363043	1.22818	1.22819	0.363044	0.92058	0.920579	1.22819	0.822379
RPS5	RPL5	RPL23	28.3333	0.0490762	0	1.03333e-07	1.09946	0.503219	2.3475e-06	0.0947476	1.02665	0.322142	0.322145	1.22794	1.22794	0.322146	0.90588	0.905879	1.22794	0.837157
RPS8	RPS4X	RPS6	30.3333	0.0475564	0	1.03333e-07	0.91463	0.533068	2.3475e-06	0.0788197	1.01428	0.267987	0.26799	1.22751	1.22751	0.267991	0.886351	0.886349	1.22751	0.856647
RPS8	RPS6	RPS27L	29	0.0424877	0	1.03333e-07	1.07894	0.506247	2.3475e-06	0.0929791	1.02488	0.316129	0.316132	1.22737	1.22738	0.316133	0.90338	0.903379	1.22738	0.83892
UBC	HIST1H2BG	HIST1H3H	22	0.208339	0	6.655e-05	-0.598236	0.584467	0.00151187	0.0515539	0.993537	0.175283	0.1774	1.22732	1.23005	0.178005	0.855987	0.855019	1.22908	0.892546
RPS6	RPS7	RPL4	29.3333	0.0575359	0	1.03333e-07	0.940406	0.528636	2.3475e-06	0.081041	1.01563	0.275539	0.275543	1.22708	1.22709	0.275544	0.888762	0.88876	1.22709	0.853551
RPS11	RPS6	EEF2	29	0.0557025	0	1.03333e-07	0.984925	0.521286	2.3475e-06	0.0848775	1.01838	0.288583	0.288587	1.2269	1.2269	0.288588	0.89328	0.893278	1.2269	0.848633
RPS5	RPS11	RPS12	30.3333	0.037932	0	1.06667e-07	0.979049	0.522115	2.42323e-06	0.0843711	1.01782	0.286862	0.286865	1.22667	1.22667	0.286866	0.89252	0.892519	1.22667	0.849085
RPS29	RPS7	RPL27	28.6667	0.0235273	0	1.06667e-07	1.23982	0.479407	2.42323e-06	0.106843	1.03444	0.363266	0.36327	1.2262	1.2262	0.363271	0.919382	0.919381	1.2262	0.820753
RPS5	RPS6	RPL27	29.3333	0.0525483	0	1.06667e-07	0.972119	0.52296	2.42323e-06	0.0837739	1.01698	0.284831	0.284835	1.22616	1.22616	0.284836	0.891469	0.891468	1.22616	0.849431
RPS5	RPL4	RPL31	27.3333	0.0306788	0	1e-07	1.31819	0.466493	2.27178e-06	0.113597	1.03932	0.38623	0.386233	1.22592	1.22592	0.386234	0.927365	0.927364	1.22592	0.812129
RPS29	RPL4	RPL29	26.3333	0.0299072	0	9.66667e-08	1.42001	0.449825	2.19605e-06	0.122372	1.04582	0.416064	0.416067	1.22575	1.22575	0.416068	0.937865	0.937863	1.22575	0.801079
RPL22	RPL27A	RPL31	25.6667	0.0344386	0	9.66667e-08	1.45221	0.444456	2.19605e-06	0.125147	1.04774	0.425498	0.425501	1.22552	1.22552	0.425502	0.941071	0.941069	1.22552	0.797446
RPL27A	RPL31	SEC61A1	24.6667	0.0343997	0	9.66667e-08	1.54929	0.428622	2.19605e-06	0.133512	1.05401	0.453941	0.453944	1.22546	1.22546	0.453945	0.951147	0.951145	1.22546	0.786991
RPL27A	RPL23	RPL4	26.3333	0.0558068	0	9.66667e-08	1.23795	0.4793	2.19605e-06	0.106682	1.03374	0.36272	0.362723	1.22546	1.22546	0.362724	0.918712	0.918711	1.22546	0.820378
RPL27	RPL5	RPL31	26	0.0253642	0	1e-07	1.48273	0.439392	2.27178e-06	0.127777	1.04959	0.43444	0.434444	1.22535	1.22535	0.434445	0.944139	0.944138	1.22535	0.794039
RPS8	RPL23	RPL31	27.3333	0.015523	0	1e-07	1.42211	0.449245	2.27178e-06	0.122553	1.04562	0.416679	0.416682	1.22532	1.22532	0.416683	0.937807	0.937805	1.22532	0.800519
RPS11	RPL27A	RPLP2	27.3333	0.0522983	0	1e-07	1.16406	0.491097	2.27178e-06	0.100314	1.0286	0.341069	0.341072	1.22504	1.22505	0.341073	0.910745	0.910744	1.22505	0.827979
RPS4X	RPL31	RPS27L	27.3333	0.00918836	0	1e-07	1.46542	0.442036	2.27178e-06	0.126285	1.04822	0.429368	0.429371	1.22503	1.22504	0.429372	0.942133	0.942132	1.22503	0.795652
UBC	HIST1H2BE	HIST1H2BI	22	0.209866	0	6.65367e-05	-0.578527	0.586205	0.00151157	0.0498555	0.990195	0.169509	0.171625	1.22468	1.2274	0.17223	0.852227	0.851259	1.22643	0.8926
RPS5	RPS11	RPS7	31.3333	0.0429413	0	1.1e-07	0.839917	0.543606	2.49896e-06	0.0723812	1.00714	0.246096	0.2461	1.22459	1.22459	0.246101	0.876683	0.876682	1.22459	0.862385
RPS29	RPL5	EEF2	26.6667	0.0393042	0	1e-07	1.31791	0.465782	2.27178e-06	0.113573	1.03824	0.386149	0.386152	1.22456	1.22456	0.386153	0.926461	0.926459	1.22456	0.811101
RPS11	RPL5	RPL29	27.6667	0.0440066	0	1e-07	1.18465	0.486923	2.27178e-06	0.102089	1.0288	0.347104	0.347107	1.22357	1.22357	0.347108	0.911939	0.911938	1.22357	0.824621
RPS29	RPL24	RPL4	26.6667	0.0291635	0	1e-07	1.38527	0.454242	2.27178e-06	0.119378	1.04182	0.405886	0.405889	1.22352	1.22353	0.40589	0.932811	0.932809	1.22352	0.803071
RPS11	RPL31	RSL24D1	24	0.0404177	0	7.66667e-08	1.56346	0.424944	1.7417e-06	0.134734	1.05302	0.458094	0.458097	1.22299	1.223	0.458097	0.951033	0.951031	1.223	0.783551
RPS29	RPL22	RPL23	27	0.0250195	0	1e-07	1.37971	0.454789	2.27178e-06	0.118899	1.04096	0.404257	0.40426	1.22288	1.22288	0.404261	0.931816	0.931815	1.22288	0.803166
RPS8	RPS12	RPS6	29.6667	0.0438585	0	1.03333e-07	0.98921	0.518334	2.3475e-06	0.0852468	1.01551	0.289839	0.289842	1.22284	1.22284	0.289843	0.89111	0.891109	1.22284	0.845016
RPS29	RPL23	SEC61A1	26	0.0249807	0	1e-07	1.47679	0.438955	2.27178e-06	0.127265	1.04724	0.4327	0.432703	1.22282	1.22282	0.432704	0.941892	0.94189	1.22282	0.792711
UBC	HIST1H3H	HIST1H4F	24	0.222812	0	6.66633e-05	-0.285817	0.632516	0.00151444	0.0246307	0.969267	0.0837445	0.0858648	1.22227	1.225	0.0864705	0.820189	0.81922	1.22403	0.922126
RPS6	RPL5	RSL24D1	24.3333	0.0798974	0	7.66667e-08	1.25097	0.475137	1.7417e-06	0.107804	1.03173	0.366534	0.366537	1.22178	1.22178	0.366537	0.917696	0.917695	1.22178	0.81612
RPL27A	RPL5	MRPL17	22	0.119938	0	7e-08	1.19732	0.483863	1.59025e-06	0.103181	1.02822	0.350816	0.350818	1.22177	1.22177	0.350819	0.912099	0.912098	1.22177	0.821863
RPS11	RPS29	RPL30	30	0.0577326	0	1.06667e-07	0.855389	0.539386	2.42323e-06	0.0737146	1.00577	0.25063	0.250633	1.22152	1.22153	0.250634	0.876322	0.87632	1.22153	0.858344
RPS11	RPL24	RPL5	28	0.0432628	0	1.03333e-07	1.14992	0.49134	2.3475e-06	0.099096	1.0248	0.336926	0.33693	1.22134	1.22134	0.336931	0.906885	0.906884	1.22134	0.826614
RPS8	RPS6	RPS7	30.6667	0.0488678	0	1.06667e-07	0.850078	0.539824	2.42323e-06	0.0732569	1.00483	0.249073	0.249077	1.22076	1.22076	0.249078	0.875274	0.875272	1.22076	0.858317
RPS4X	RPS12	RPL31	28	0.0105592	0	1e-07	1.37569	0.454122	2.27178e-06	0.118552	1.03885	0.403078	0.403081	1.2205	1.2205	0.403082	0.929864	0.929862	1.2205	0.801747
RPS12	RPL31	RPS27L	26.6667	0.00549048	0	1e-07	1.54	0.427301	2.27178e-06	0.132712	1.04944	0.45122	0.451223	1.22036	1.22037	0.451224	0.946893	0.946892	1.22036	0.784021
UBC	HIST1H3E	HIST1H3B	22.3333	0.208648	0	6.65833e-05	-0.539786	0.590081	0.00151263	0.0465169	0.984271	0.158157	0.160275	1.2203	1.22303	0.16088	0.845374	0.844406	1.22206	0.893355
RPS5	RPL27A	RPL4	27.6667	0.0622945	0	1e-07	1.0437	0.507736	2.27178e-06	0.0899426	1.01664	0.305805	0.305808	1.21973	1.21973	0.305809	0.894783	0.894781	1.21973	0.836753
RPS8	RPS5	RPL31	28.6667	0.0220107	0	1.03333e-07	1.22786	0.477681	2.3475e-06	0.105813	1.02852	0.359764	0.359767	1.21959	1.21959	0.359768	0.913877	0.913876	1.21959	0.816894
UBC	HIST1H2BG	HIST1H2BC	22	0.209866	0	6.65367e-05	-0.560692	0.586205	0.00151157	0.0483185	0.984969	0.164283	0.166399	1.21945	1.22217	0.167004	0.847001	0.846034	1.2212	0.890448
RPS8	RPS29	RPL29	27.6667	0.0212391	0	1e-07	1.32968	0.461013	2.27178e-06	0.114588	1.03502	0.389598	0.389601	1.21942	1.21943	0.389602	0.924377	0.924375	1.21942	0.805844
RPL27A	RPL27	RPL5	26.3333	0.0569799	0	1e-07	1.20824	0.480635	2.27178e-06	0.104122	1.0269	0.354016	0.354019	1.21916	1.21916	0.35402	0.911556	0.911555	1.21916	0.818663
RPS8	RPL27A	RPL23	27.6667	0.0471387	0	1e-07	1.14762	0.490488	2.27178e-06	0.0988982	1.02294	0.336254	0.336257	1.21913	1.21914	0.336258	0.905224	0.905223	1.21913	0.825144
RPS4X	RPL27A	RPS27L	27.6667	0.0408041	0	1e-07	1.19093	0.483279	2.27178e-06	0.10263	1.02553	0.348943	0.348946	1.21884	1.21885	0.348947	0.909551	0.909549	1.21885	0.820276
RPS11	RPS29	EIF3F	23.6667	0.0419022	0	7.66667e-08	1.57121	0.421371	1.7417e-06	0.135402	1.05028	0.460365	0.460368	1.21883	1.21884	0.460369	0.949158	0.949157	1.21883	0.779483
RPS11	RPL22	RPL31	27.3333	0.0207215	0	1e-07	1.36309	0.455161	2.27178e-06	0.117466	1.03661	0.399385	0.399388	1.21867	1.21868	0.399389	0.927376	0.927374	1.21868	0.801681
RPS11	RPL31	SEC61A1	26.3333	0.0206826	0	1e-07	1.46016	0.439327	2.27178e-06	0.125832	1.04289	0.427828	0.427831	1.21862	1.21862	0.427832	0.937452	0.93745	1.21862	0.791226
RPS11	RPL23	RPL4	28	0.0420897	0	1e-07	1.14883	0.490005	2.27178e-06	0.099002	1.02261	0.336607	0.33661	1.21862	1.21862	0.336611	0.905017	0.905015	1.21862	0.824613
RPS4X	RPS7	RPL31	29	0.0155684	0	1.03333e-07	1.23656	0.475612	2.3475e-06	0.106562	1.02817	0.362312	0.362316	1.21841	1.21842	0.362316	0.914027	0.914025	1.21842	0.815048
RPS7	RPL31	RPS27L	27.6667	0.0104998	0	1.03333e-07	1.40086	0.448791	2.3475e-06	0.120722	1.03876	0.410454	0.410457	1.21828	1.21828	0.410458	0.931056	0.931055	1.21828	0.797322
RPS4X	RPS6	RPL29	28.6667	0.0438178	0	1e-07	1.07068	0.502498	2.27178e-06	0.092268	1.01721	0.313711	0.313714	1.21821	1.21821	0.313715	0.896613	0.896611	1.21821	0.832676
RPS6	RPL29	RPS27L	27.3333	0.0387491	0	1e-07	1.23499	0.475677	2.27178e-06	0.106427	1.0278	0.361853	0.361856	1.21807	1.21808	0.361857	0.913642	0.913641	1.21807	0.814949
RPS4X	RPS29	RPS27	28.6667	0.0233501	0	1.03333e-07	1.21207	0.479205	2.3475e-06	0.104452	1.02602	0.355137	0.355141	1.21771	1.21771	0.355142	0.911019	0.911018	1.21771	0.817123
UBC	HIST1H2BI	HIST1H3I	22	0.208339	0	6.655e-05	-0.565205	0.584467	0.00151187	0.0487075	0.983859	0.165605	0.167722	1.21765	1.22037	0.168327	0.846309	0.845341	1.2194	0.888561
UBC	HIST1H2BE	HIST1H3C	22	0.208339	0	6.655e-05	-0.565004	0.584467	0.00151187	0.0486901	0.9838	0.165546	0.167663	1.21759	1.22031	0.168268	0.846249	0.845282	1.21934	0.888537
RPS6	RPL22	RPL5	27.6667	0.0602012	0	1e-07	1.0506	0.505353	2.27178e-06	0.0905368	1.01532	0.307825	0.307828	1.21746	1.21747	0.307829	0.894039	0.894038	1.21746	0.83425
RPS6	RPL5	SEC61A1	26.6667	0.0601623	0	1e-07	1.14767	0.48952	2.27178e-06	0.0989024	1.0216	0.336268	0.336271	1.2174	1.21741	0.336272	0.904115	0.904114	1.21741	0.823794
RPS8	RPS29	RPL24	28	0.0204954	0	1.03333e-07	1.29495	0.46543	2.3475e-06	0.111594	1.03102	0.37942	0.379423	1.21719	1.2172	0.379424	0.919323	0.919321	1.2172	0.807837
RPS5	RPS29	RPL22	28.3333	0.0315072	0	1.03333e-07	1.18546	0.483225	2.3475e-06	0.102159	1.02386	0.347342	0.347345	1.21715	1.21715	0.347346	0.907887	0.907885	1.21715	0.819541
RPS5	RPS29	SEC61A1	27.3333	0.0314684	0	1.03333e-07	1.28254	0.467391	2.3475e-06	0.110525	1.03013	0.375784	0.375788	1.21709	1.21709	0.375789	0.917963	0.917961	1.21709	0.809086
RPS6	RPS27	RPL23	28.3333	0.0471948	0	1.03333e-07	1.07407	0.501078	2.3475e-06	0.0925599	1.01621	0.314704	0.314707	1.21664	1.21665	0.314708	0.895958	0.895957	1.21665	0.831096
RPL23	RPL29	RPL31	25.6667	0.0117845	0	9.66667e-08	1.57816	0.418674	2.19605e-06	0.136001	1.04855	0.462403	0.462406	1.21602	1.21602	0.462407	0.948069	0.948068	1.21602	0.776548
RPS4X	RPS6	RPL24	29	0.0430741	0	1.03333e-07	1.03595	0.506915	2.3475e-06	0.0892745	1.01321	0.303533	0.303537	1.21598	1.21598	0.303538	0.891559	0.891557	1.21598	0.834668
RPS6	RPL24	RPS27L	27.6667	0.0380054	0	1.03333e-07	1.20025	0.480094	2.3475e-06	0.103434	1.02381	0.351675	0.351678	1.21584	1.21585	0.351679	0.908588	0.908587	1.21585	0.816942
RPS11	RPL5	MRPL17	23.6667	0.106221	0	7.33333e-08	1.1082	0.494568	1.66597e-06	0.0955007	1.0171	0.324702	0.324705	1.21492	1.21493	0.324705	0.898404	0.898403	1.21493	0.826098
RPS29	RPL27	RPL4	26.6667	0.0291635	0	1e-07	1.35448	0.454242	2.27178e-06	0.116724	1.0328	0.396862	0.396865	1.2145	1.2145	0.396866	0.923787	0.923785	1.2145	0.799355
UBC	HIST1H2BC	HIST1H4F	24	0.224339	0	6.665e-05	-0.248273	0.634254	0.00151414	0.0213953	0.960699	0.0727442	0.0748639	1.2144	1.21713	0.0754696	0.811204	0.810235	1.21616	0.920029
RPS4X	RPS12	RPL27A	28.3333	0.0421749	0	1e-07	1.1012	0.495365	2.27178e-06	0.094898	1.01616	0.322653	0.322656	1.21431	1.21431	0.322657	0.897281	0.897279	1.21431	0.826371
RPS12	RPL27A	RPS27L	27	0.0371062	0	1e-07	1.26551	0.468544	2.27178e-06	0.109057	1.02676	0.370795	0.370798	1.21417	1.21418	0.370799	0.91431	0.914309	1.21418	0.808645
RPL24	RPL23	RPL31	26	0.0110407	0	1e-07	1.54343	0.423091	2.27178e-06	0.133007	1.04455	0.452225	0.452228	1.21379	1.21379	0.452229	0.943015	0.943013	1.21379	0.778541
RPS12	RPS7	RPL31	28.3333	0.0118706	0	1.03333e-07	1.31114	0.460878	2.3475e-06	0.112989	1.02939	0.384164	0.384167	1.21374	1.21375	0.384168	0.918786	0.918785	1.21375	0.803417
RPS12	RPS6	RPL29	28	0.0401199	0	1e-07	1.14526	0.487763	2.27178e-06	0.098695	1.01843	0.335563	0.335566	1.21354	1.21354	0.335567	0.901373	0.901371	1.21354	0.821045
RPS8	RPS5	RPL27A	29	0.0536264	0	1.03333e-07	0.953373	0.518924	2.3475e-06	0.0821585	1.00583	0.279339	0.279342	1.2134	1.21341	0.279343	0.881295	0.881293	1.2134	0.841518
RPS12	RPS29	RPS27	28	0.0196522	0	1.03333e-07	1.28665	0.46447	2.3475e-06	0.110879	1.02725	0.376989	0.376993	1.21304	1.21304	0.376994	0.915779	0.915778	1.21304	0.805493
RPS5	RPS11	RPL4	29.3333	0.0485774	0	1.03333e-07	0.954577	0.518441	2.3475e-06	0.0822622	1.00551	0.279692	0.279695	1.21289	1.21289	0.279696	0.881087	0.881086	1.21289	0.840988
RPS11	RPL22	RPL27A	27.6667	0.0523372	0	1e-07	1.0886	0.496404	2.27178e-06	0.0938118	1.01393	0.31896	0.318963	1.21249	1.21249	0.318964	0.894793	0.894791	1.21249	0.826305
RPS11	RPL27A	SEC61A1	26.6667	0.0522983	0	1e-07	1.18567	0.48057	2.27178e-06	0.102177	1.0202	0.347403	0.347406	1.21243	1.21243	0.347407	0.904869	0.904867	1.21243	0.81585
RPS11	RPL27	RPL5	28	0.0432628	0	1.03333e-07	1.11912	0.49134	2.3475e-06	0.0964419	1.01578	0.327902	0.327906	1.21231	1.21232	0.327907	0.897861	0.89786	1.21232	0.822898
RPS8	RPS11	RPL23	29.3333	0.0334216	0	1.03333e-07	1.0585	0.501193	2.3475e-06	0.0912178	1.01181	0.310141	0.310144	1.21229	1.21229	0.310145	0.891529	0.891527	1.21229	0.829379
RPS4X	RPS7	RPL27A	29.3333	0.0471841	0	1.03333e-07	0.962071	0.516855	2.3475e-06	0.0829081	1.00548	0.281887	0.281891	1.21223	1.21223	0.281892	0.881444	0.881442	1.21223	0.839672
RPS7	RPL27A	RPS27L	28	0.0421154	0	1.03333e-07	1.12638	0.490034	2.3475e-06	0.0970675	1.01608	0.330029	0.330033	1.21209	1.2121	0.330034	0.898473	0.898472	1.21209	0.821946
RPS4X	RPS11	RPS27L	29.3333	0.027087	0	1.03333e-07	1.10181	0.493984	2.3475e-06	0.0949499	1.01441	0.32283	0.322833	1.212	1.21201	0.322834	0.895855	0.895854	1.212	0.824511
RPS6	RPS7	RPL29	29	0.0451292	0	1.03333e-07	1.00613	0.509254	2.3475e-06	0.0867051	1.00775	0.294797	0.294801	1.21145	1.21146	0.294802	0.885536	0.885534	1.21146	0.834345
RPS12	RPS6	RPL24	28.3333	0.0393762	0	1.03333e-07	1.11053	0.49218	2.3475e-06	0.0957015	1.01444	0.325385	0.325389	1.21131	1.21131	0.325389	0.896318	0.896317	1.21131	0.823038
RPS29	RPS7	RPS27	29	0.0246615	0	1.06667e-07	1.14752	0.485961	2.42323e-06	0.0988893	1.01657	0.336224	0.336227	1.21095	1.21096	0.336228	0.899942	0.899941	1.21096	0.818793
RPS5	RPS6	RPS27	29.6667	0.0536825	0	1.06667e-07	0.879823	0.529514	2.42323e-06	0.0758202	0.999108	0.257789	0.257792	1.21091	1.21092	0.257793	0.872029	0.872028	1.21092	0.847471
UBC	HIST1H3I	HIST1H3C	22	0.206813	0	6.65633e-05	-0.551682	0.58273	0.00151217	0.0475421	0.977464	0.161643	0.16376	1.21056	1.21328	0.164365	0.840331	0.839363	1.21231	0.884497
UBC	HIST4H4	HIST1H3F	24	0.222812	0	6.66633e-05	-0.245819	0.632516	0.00151444	0.0211838	0.957548	0.0720249	0.0741452	1.21055	1.21328	0.0747509	0.80847	0.807501	1.21231	0.9173
RPS4X	RPS29	RPLP2	27.6667	0.0219941	0	1e-07	1.29395	0.461872	2.27178e-06	0.111508	1.02575	0.379128	0.379132	1.2105	1.2105	0.379132	0.914904	0.914903	1.2105	0.802736
RPS29	RPLP2	RPS27L	26.3333	0.0169255	0	1e-07	1.45826	0.435051	2.27178e-06	0.125668	1.03634	0.42727	0.427273	1.21036	1.21037	0.427274	0.931934	0.931932	1.21037	0.78501
RPS5	RPL29	RPL31	27	0.0182722	0	1e-07	1.38391	0.44711	2.27178e-06	0.119261	1.03144	0.405488	0.405491	1.21029	1.21029	0.405492	0.92414	0.924138	1.21029	0.792923
RPS27	RPL5	RPL31	26.3333	0.0264984	0	1e-07	1.39043	0.445946	2.27178e-06	0.119823	1.03172	0.407398	0.407401	1.2101	1.2101	0.407402	0.924699	0.924697	1.2101	0.792079
UBC	HIST1H2BF	HIST4H4	24	0.224339	0	6.665e-05	-0.233253	0.634254	0.00151414	0.0201009	0.956298	0.0683432	0.070463	1.21	1.21273	0.0710687	0.806803	0.805834	1.21176	0.918216
RPL27A	RPL23	RPL29	26	0.0434001	0	9.66667e-08	1.30368	0.459917	2.19605e-06	0.112346	1.02586	0.381978	0.381981	1.20983	1.20983	0.381982	0.915486	0.915485	1.20983	0.801173
RPS6	RPL23	RPLP2	27.3333	0.0458388	0	1e-07	1.15595	0.483745	2.27178e-06	0.0996161	1.01594	0.338695	0.338698	1.20944	1.20944	0.338699	0.899843	0.899842	1.20944	0.816709
RPS6	RPS7	RPL24	29.3333	0.0443855	0	1.06667e-07	0.971396	0.51367	2.42323e-06	0.0837116	1.00376	0.28462	0.284623	1.20923	1.20923	0.284624	0.880481	0.88048	1.20923	0.836338
RPS8	RPS6	RPL4	28.6667	0.0545039	0	1e-07	0.964738	0.514659	2.27178e-06	0.0831379	1.00319	0.282669	0.282672	1.20906	1.20906	0.282673	0.879678	0.879676	1.20906	0.836919
RPS4X	RPL5	RPL23	28	0.039602	0	1e-07	1.13249	0.487174	2.27178e-06	0.0975941	1.01386	0.33182	0.331823	1.20873	1.20874	0.331824	0.896946	0.896944	1.20874	0.818678
RPL5	RPL23	RPS27L	26.6667	0.0345333	0	1e-07	1.2968	0.460353	2.27178e-06	0.111753	1.02446	0.379962	0.379965	1.2086	1.2086	0.379966	0.913975	0.913974	1.2086	0.800952
RPS6	RPL30	RPL31	28.6667	0.0606921	0	1.03333e-07	0.919782	0.521702	2.3475e-06	0.0792637	0.999879	0.269497	0.2695	1.20856	1.20856	0.269501	0.874675	0.874673	1.20856	0.841355
RPS8	RPS29	RPL27	28	0.0204954	0	1.03333e-07	1.26415	0.46543	2.3475e-06	0.10894	1.022	0.370396	0.370399	1.20817	1.20817	0.3704	0.910299	0.910297	1.20817	0.804121
RPS5	RPL24	RPL31	27.3333	0.0175284	0	1.03333e-07	1.34918	0.451527	2.3475e-06	0.116268	1.02745	0.39531	0.395313	1.20806	1.20806	0.395314	0.919085	0.919084	1.20806	0.794916
RPS29	RPL24	RPL29	26.3333	0.0167568	0	1e-07	1.451	0.434859	2.27178e-06	0.125042	1.03395	0.425144	0.425147	1.20789	1.20789	0.425148	0.929585	0.929583	1.20789	0.783866
UBC	HIST1H2BG	HIST1H2BE	22	0.209866	0	6.65367e-05	-0.520697	0.586205	0.00151157	0.0448719	0.973251	0.152564	0.154681	1.20773	1.21045	0.155285	0.835283	0.834315	1.20949	0.885623
RPL27A	RPL24	RPL23	26.3333	0.0426564	0	1e-07	1.26894	0.464334	2.27178e-06	0.109353	1.02187	0.3718	0.371803	1.2076	1.20761	0.371804	0.910432	0.91043	1.2076	0.803165
RPS12	RPS7	RPL27A	28.6667	0.0434862	0	1.03333e-07	1.03665	0.502121	2.3475e-06	0.0893351	1.00671	0.303739	0.303743	1.20756	1.20756	0.303744	0.886204	0.886202	1.20756	0.828041
RPS6	RPS29	EIF1	24.6667	0.0519657	0	9.66667e-08	1.36534	0.448613	2.19605e-06	0.11766	1.0281	0.400045	0.400048	1.20755	1.20755	0.400049	0.92044	0.920438	1.20755	0.792785
RPS4X	RPS11	RPS12	30	0.0284578	0	1.03333e-07	1.01208	0.50607	2.3475e-06	0.0872176	1.00504	0.29654	0.296543	1.20747	1.20747	0.296544	0.883586	0.883584	1.20747	0.830606
RPS11	RPS12	RPS27L	28.6667	0.0233891	0	1.03333e-07	1.17639	0.479249	2.3475e-06	0.101377	1.01563	0.344682	0.344685	1.20733	1.20733	0.344686	0.900615	0.900614	1.20733	0.81288
RPS4X	RPS6	RPL27	29	0.0430741	0	1.03333e-07	1.00515	0.506915	2.3475e-06	0.0866204	1.00419	0.294509	0.294512	1.20696	1.20696	0.294513	0.882535	0.882533	1.20696	0.830952
RPS6	RPL27	RPS27L	27.6667	0.0380054	0	1.03333e-07	1.16946	0.480094	2.3475e-06	0.10078	1.01478	0.342651	0.342654	1.20682	1.20682	0.342655	0.899564	0.899563	1.20682	0.813226
RPS4X	RPL4	RPL31	27	0.0212046	0	9.66667e-08	1.35122	0.450447	2.19605e-06	0.116443	1.02653	0.395908	0.395911	1.20671	1.20672	0.395912	0.918431	0.918429	1.20672	0.79365
UBC	HIST4H4	HIST1H3J	24	0.222812	0	6.66633e-05	-0.232617	0.632516	0.00151444	0.0200461	0.95368	0.0681568	0.070277	1.20669	1.20941	0.0708828	0.804602	0.803632	1.20844	0.915708
RPL27A	EEF2	RPL31	25.3333	0.0343997	0	9.66667e-08	1.42031	0.439148	2.19605e-06	0.122397	1.03096	0.416151	0.416154	1.20662	1.20662	0.416155	0.925567	0.925566	1.20662	0.786167
RPL4	RPL31	RPS27L	25.6667	0.0161359	0	9.66667e-08	1.51553	0.423626	2.19605e-06	0.130603	1.03713	0.44405	0.444053	1.20658	1.20658	0.444054	0.93546	0.935459	1.20658	0.775924
RPS8	RPS5	RPS11	30.6667	0.0399093	0	1.06667e-07	0.864249	0.529629	2.42323e-06	0.0744781	0.994706	0.253226	0.253229	1.20656	1.20656	0.25323	0.867599	0.867598	1.20656	0.845753
RPS12	RPS29	RPLP2	27	0.0182963	0	1e-07	1.36853	0.447138	2.27178e-06	0.117935	1.02697	0.40098	0.400983	1.20583	1.20583	0.400984	0.919664	0.919663	1.20583	0.791105
UBC	HIST1H3B	HIST1H3H	22	0.206813	0	6.65633e-05	-0.53521	0.58273	0.00151217	0.0461226	0.972638	0.156817	0.158934	1.20573	1.20845	0.159539	0.835505	0.834537	1.20748	0.88251
RPS4X	RPS11	RPS7	31	0.033467	0	1.06667e-07	0.872948	0.527561	2.42323e-06	0.0752277	0.994359	0.255774	0.255777	1.20538	1.20539	0.255778	0.867749	0.867747	1.20539	0.843907
RPS11	RPS7	RPS27L	29.6667	0.0283984	0	1.06667e-07	1.03725	0.50074	2.42323e-06	0.0893871	1.00495	0.303916	0.303919	1.20525	1.20525	0.30392	0.884778	0.884777	1.20525	0.826181
RPL27	RPL23	RPL31	26	0.0110407	0	1e-07	1.51263	0.423091	2.27178e-06	0.130353	1.03553	0.443201	0.443204	1.20476	1.20477	0.443205	0.933991	0.933989	1.20477	0.774825
RPS5	RPL27A	RPL29	27.3333	0.0498878	0	1e-07	1.10943	0.488353	2.27178e-06	0.0956067	1.00876	0.325063	0.325066	1.2041	1.2041	0.325067	0.891557	0.891555	1.2041	0.817547
RPS12	RPL5	RPL23	27.3333	0.0359041	0	1e-07	1.20707	0.472439	2.27178e-06	0.104021	1.01509	0.353672	0.353675	1.20406	1.20407	0.353676	0.901705	0.901704	1.20407	0.807048
RPS29	RPL23	EEF2	26.6667	0.0249807	0	1e-07	1.34781	0.449482	2.27178e-06	0.11615	1.02418	0.39491	0.394913	1.20398	1.20398	0.394914	0.916312	0.916311	1.20398	0.791887
RPS27	RPL27A	RPL5	26.6667	0.0581141	0	1e-07	1.11595	0.487189	2.27178e-06	0.0961685	1.00904	0.326973	0.326976	1.20391	1.20392	0.326977	0.892116	0.892115	1.20392	0.816703
RPS29	RPS7	RPLP2	28	0.0233055	0	1.03333e-07	1.2294	0.468628	2.3475e-06	0.105945	1.01629	0.360215	0.360218	1.20374	1.20375	0.360219	0.903827	0.903826	1.20375	0.804406
RPS5	RPS6	RPLP2	28.6667	0.0523265	0	1.03333e-07	0.961703	0.512181	2.3475e-06	0.0828763	0.998833	0.281779	0.281783	1.20371	1.20371	0.281784	0.875914	0.875912	1.20371	0.833084
RPS4X	RPS5	RPL5	29.3333	0.0460897	0	1.03333e-07	0.938239	0.51561	2.3475e-06	0.0808543	0.996758	0.274905	0.274908	1.203	1.20301	0.274909	0.873016	0.873015	1.20301	0.835053
RPS11	RPL23	RPL29	27.6667	0.0296831	0	1e-07	1.21455	0.470623	2.27178e-06	0.104666	1.01474	0.355865	0.355868	1.20299	1.20299	0.355869	0.901791	0.90179	1.20299	0.805407
RPL5	RPLP2	RPL31	25.3333	0.0251424	0	9.66667e-08	1.47231	0.428613	2.19605e-06	0.126879	1.03145	0.431389	0.431392	1.20289	1.2029	0.431393	0.928584	0.928582	1.20289	0.777692
RPS5	RPL5	RPS27L	28	0.041021	0	1.03333e-07	1.10255	0.488789	2.3475e-06	0.0950137	1.00735	0.323047	0.32305	1.20287	1.20287	0.323051	0.890046	0.890044	1.20287	0.817327
UBC	HIST1H2BE	HIST1H4F	24	0.224339	0	6.665e-05	-0.208278	0.634254	0.00151414	0.0179487	0.948981	0.0610256	0.0631454	1.20268	1.20541	0.0637511	0.799485	0.798516	1.20444	0.915203
RPS6	RPL27A	RPL30	29	0.0923078	0	1.03333e-07	0.645295	0.562945	2.3475e-06	0.0556094	0.977194	0.189072	0.189075	1.20237	1.20238	0.189076	0.842092	0.84209	1.20238	0.865979
RPS12	RPS6	RPL27	28.3333	0.0393762	0	1.03333e-07	1.07973	0.49218	2.3475e-06	0.0930474	1.00541	0.316361	0.316364	1.20229	1.20229	0.316365	0.887294	0.887293	1.20229	0.819322
RPS12	RPL4	RPL31	26.3333	0.0175067	0	9.66667e-08	1.4258	0.435713	2.19605e-06	0.12287	1.02776	0.41776	0.417763	1.20204	1.20205	0.417764	0.92319	0.923189	1.20205	0.78202
RPS7	RPL5	RPL23	28.3333	0.0409134	0	1.03333e-07	1.06794	0.493929	2.3475e-06	0.0920312	1.00441	0.312906	0.312909	1.20198	1.20198	0.31291	0.885868	0.885867	1.20198	0.820348
RPS5	RPL27A	RPL24	27.6667	0.0491441	0	1.03333e-07	1.07469	0.49277	2.3475e-06	0.0926132	1.00476	0.314885	0.314888	1.20187	1.20188	0.314889	0.886503	0.886501	1.20187	0.81954
RPS6	RPL23	RSL24D1	24.3333	0.0655738	0	7.66667e-08	1.28087	0.458836	1.7417e-06	0.110381	1.01767	0.375295	0.375297	1.2012	1.2012	0.375298	0.907548	0.907547	1.2012	0.796906
RPL27A	RPL23	MRPL17	22	0.105614	0	7e-08	1.22722	0.467562	1.59025e-06	0.105758	1.01416	0.359576	0.359578	1.20119	1.20119	0.359579	0.901951	0.90195	1.20119	0.802649
RPS11	RPL24	RPL23	28	0.0289393	0	1.03333e-07	1.17982	0.475039	2.3475e-06	0.101673	1.01074	0.345687	0.34569	1.20076	1.20076	0.345691	0.896737	0.896735	1.20076	0.8074
RPS11	RPS12	RPS7	30.3333	0.0297692	0	1.06667e-07	0.947527	0.512826	2.42323e-06	0.0816547	0.995582	0.277626	0.277629	1.20071	1.20072	0.27763	0.872508	0.872507	1.20072	0.832276
UBC	HIST1H2BG	HIST1H3I	22	0.208339	0	6.655e-05	-0.507375	0.584467	0.00151187	0.0437239	0.966915	0.148661	0.150778	1.2007	1.20342	0.151383	0.829364	0.828397	1.20246	0.881584
RPS4X	RPL27A	RPL4	27.3333	0.0528203	0	9.66667e-08	1.07673	0.491691	2.19605e-06	0.0927891	1.00385	0.315483	0.315486	1.20053	1.20053	0.315487	0.885848	0.885846	1.20053	0.818275
RPL27A	RPL4	RPS27L	26	0.0477516	0	9.66667e-08	1.24104	0.46487	2.19605e-06	0.106948	1.01444	0.363625	0.363628	1.20039	1.20039	0.363629	0.902877	0.902876	1.20039	0.800548
RPS8	RPS4X	RPL31	28.3333	0.0125365	0	1e-07	1.26089	0.461635	2.27178e-06	0.108659	1.01573	0.369442	0.369445	1.20039	1.20039	0.369446	0.904943	0.904941	1.20039	0.798416
RPS8	RPL31	RPS27L	27	0.00746779	0	1e-07	1.4252	0.434814	2.27178e-06	0.122819	1.02632	0.417583	0.417587	1.20025	1.20025	0.417588	0.921972	0.921971	1.20025	0.78069
RPS6	RPS7	RPL27	29.3333	0.0443855	0	1.06667e-07	0.940597	0.51367	2.42323e-06	0.0810575	0.994734	0.275595	0.275599	1.2002	1.20021	0.2756	0.871457	0.871456	1.2002	0.832622
RPS7	RPL4	RPL31	27.3333	0.022516	0	1e-07	1.28667	0.457203	2.27178e-06	0.110881	1.01708	0.376994	0.376997	1.19996	1.19996	0.376998	0.907354	0.907352	1.19996	0.79532
RPS11	EEF2	RPL31	27	0.0206826	0	1e-07	1.33118	0.449853	2.27178e-06	0.114717	1.01983	0.390038	0.390041	1.19977	1.19978	0.390042	0.911872	0.91187	1.19978	0.790402
RPS6	RPL4	RPL29	27	0.0507654	0	9.66667e-08	1.12079	0.484089	2.19605e-06	0.0965861	1.00612	0.328393	0.328396	1.19975	1.19976	0.328397	0.88994	0.889938	1.19976	0.812948
CALR	P4HB	RCN1	3.66667	0.178571	0	0.00883612	2.48897	0.261116	0.200737	0.214491	1.09483	0.729268	1.0103	1.19928	1.5606	1.09059	1.39349	1.26502	1.43213	0.946881
RPS29	RPS27	RPL4	27	0.0302977	0	1e-07	1.26218	0.460796	2.27178e-06	0.10877	1.01493	0.369819	0.369822	1.19925	1.19926	0.369823	0.904346	0.904345	1.19925	0.797396
RPS5	RPL27	RPL31	27.3333	0.0175284	0	1.03333e-07	1.31838	0.451527	2.3475e-06	0.113613	1.01842	0.386286	0.386289	1.19903	1.19904	0.38629	0.910061	0.91006	1.19904	0.7912
RPS29	RPL27	RPL29	26.3333	0.0167568	0	1e-07	1.4202	0.434859	2.27178e-06	0.122388	1.02492	0.41612	0.416123	1.19887	1.19887	0.416124	0.920561	0.920559	1.19887	0.78015
RPL27A	RPL27	RPL23	26.3333	0.0426564	0	1e-07	1.23814	0.464334	2.27178e-06	0.106699	1.01284	0.362776	0.362779	1.19858	1.19858	0.36278	0.901408	0.901406	1.19858	0.799449
RPS6	RPL5	EEF2	27.3333	0.0601623	0	1e-07	1.01869	0.500046	2.27178e-06	0.0877877	0.998543	0.298478	0.298481	1.19856	1.19857	0.298482	0.878536	0.878534	1.19856	0.82297
RPS5	RPS12	RPL5	28.6667	0.0423918	0	1.03333e-07	1.01282	0.500875	2.3475e-06	0.0872813	0.997982	0.296757	0.29676	1.19833	1.19834	0.296761	0.877776	0.877774	1.19833	0.823422
RPS5	RPS29	EEF2	28	0.0314684	0	1.03333e-07	1.15356	0.477918	2.3475e-06	0.0994101	1.00708	0.337994	0.337998	1.19825	1.19825	0.337999	0.892383	0.892381	1.19825	0.808262
RPS4X	RPS29	RPL22	28	0.022033	0	1e-07	1.21849	0.46718	2.27178e-06	0.105006	1.01107	0.357019	0.357023	1.19794	1.19795	0.357024	0.898952	0.898951	1.19795	0.801063
RPS4X	RPS29	SEC61A1	27	0.0219941	0	1e-07	1.31557	0.451346	2.27178e-06	0.113371	1.01735	0.385462	0.385466	1.19789	1.19789	0.385466	0.909028	0.909026	1.19789	0.790607
UBC	HIST1H2BC	HIST1H3B	22	0.208339	0	6.655e-05	-0.497666	0.584467	0.00151187	0.0428872	0.96407	0.145816	0.147933	1.19786	1.20058	0.148538	0.82652	0.825552	1.19961	0.880413
RPS29	RPL22	RPS27L	26.6667	0.0169643	0	1e-07	1.3828	0.440359	2.27178e-06	0.119165	1.02166	0.405161	0.405165	1.19781	1.19781	0.405165	0.915982	0.91598	1.19781	0.783337
RPS29	SEC61A1	RPS27L	25.6667	0.0169255	0	1e-07	1.47988	0.424525	2.27178e-06	0.127531	1.02794	0.433604	0.433607	1.19775	1.19775	0.433608	0.926057	0.926056	1.19775	0.772881
RPS6	RPL24	RPL4	27.3333	0.0500216	0	1e-07	1.08606	0.488506	2.27178e-06	0.0935926	1.00212	0.318215	0.318218	1.19752	1.19753	0.318219	0.884886	0.884884	1.19753	0.814941
RPS5	RPS11	RPL29	29	0.0361708	0	1.03333e-07	1.0203	0.499059	2.3475e-06	0.0879263	0.997631	0.29895	0.298953	1.19725	1.19726	0.298954	0.877862	0.87786	1.19726	0.821782
RPS11	RPS27	RPL5	28.3333	0.044397	0	1.03333e-07	1.02682	0.497894	2.3475e-06	0.0884881	0.997911	0.30086	0.300863	1.19707	1.19707	0.300864	0.878421	0.878419	1.19707	0.820938
RPS6	RPL22	RPL23	27.6667	0.0458777	0	1e-07	1.0805	0.489053	2.27178e-06	0.0931135	1.00126	0.316586	0.316589	1.19688	1.19688	0.31659	0.883891	0.88389	1.19688	0.815036
RPS6	RPL23	SEC61A1	26.6667	0.0458388	0	1e-07	1.17757	0.473219	2.27178e-06	0.101479	1.00754	0.345029	0.345032	1.19682	1.19683	0.345033	0.893967	0.893965	1.19683	0.80458
RPL27A	RPL5	RPLP2	25.6667	0.0567581	0	9.66667e-08	1.19783	0.469856	2.19605e-06	0.103225	1.00876	0.350964	0.350967	1.1967	1.19671	0.350968	0.896001	0.896	1.19671	0.802316
RPS29	RPL24	RPL27	26.6667	0.0160131	0	1.03333e-07	1.38546	0.439276	2.3475e-06	0.119395	1.02093	0.405942	0.405945	1.19664	1.19664	0.405946	0.915506	0.915505	1.19664	0.782142
RPS5	RPS7	RPL5	29.6667	0.0474011	0	1.06667e-07	0.873687	0.522365	2.42323e-06	0.0752914	0.987302	0.255991	0.255994	1.19625	1.19625	0.255995	0.861939	0.861938	1.19625	0.836723
RPS12	RPL27A	RPL4	26.6667	0.0491224	0	9.66667e-08	1.15131	0.476956	2.19605e-06	0.0992161	1.00507	0.337335	0.337338	1.19586	1.19586	0.337339	0.890608	0.890606	1.19586	0.806644
RPS8	RPS12	RPL31	27.6667	0.00883859	0	1e-07	1.33547	0.446901	2.27178e-06	0.115086	1.01695	0.391293	0.391297	1.19571	1.19572	0.391298	0.909702	0.909701	1.19572	0.786785
UBC	HIST1H3I	HIST1H4F	24	0.222812	0	6.66633e-05	-0.194956	0.632516	0.00151444	0.0168007	0.942645	0.0571223	0.0592425	1.19565	1.19838	0.0598483	0.793567	0.792598	1.19741	0.911164
RPS11	RPS6	RPL30	30.6667	0.0785907	0	1.06667e-07	0.556172	0.57365	2.42323e-06	0.047929	0.966068	0.162959	0.162962	1.19553	1.19553	0.162963	0.828397	0.828395	1.19553	0.870214
RPS5	RPL27A	MRPL17	23.3333	0.112102	0	7.33333e-08	1.03297	0.495998	1.66597e-06	0.0890179	0.997058	0.302661	0.302663	1.19546	1.19546	0.302664	0.878021	0.87802	1.19546	0.819024
RPS5	RPS11	RPL24	29.3333	0.035427	0	1.06667e-07	0.985567	0.503475	2.42323e-06	0.0849328	0.993637	0.288772	0.288775	1.19503	1.19503	0.288776	0.872807	0.872806	1.19503	0.823775
RPL5	RPL31	RSL24D1	22.3333	0.0448775	0	7.33333e-08	1.59723	0.403704	1.66597e-06	0.137644	1.03317	0.467989	0.467991	1.19466	1.19466	0.467992	0.936288	0.936287	1.19466	0.757889
RPS11	RPL23	MRPL17	23.6667	0.0918973	0	7.33333e-08	1.1381	0.478267	1.66597e-06	0.0980773	1.00304	0.333463	0.333465	1.19434	1.19435	0.333466	0.888256	0.888254	1.19435	0.806884
RPS8	RPS4X	RPL27A	28.6667	0.0441522	0	1e-07	0.986404	0.502879	2.27178e-06	0.0850049	0.993047	0.289017	0.28902	1.1942	1.1942	0.289021	0.87236	0.872358	1.1942	0.82304
RPS8	RPL27A	RPS27L	27.3333	0.0390835	0	1e-07	1.15071	0.476058	2.27178e-06	0.0991643	1.00364	0.337159	0.337162	1.19406	1.19407	0.337163	0.889389	0.889388	1.19406	0.805314
RPS7	RPL27A	RPL4	27.6667	0.0541317	0	1e-07	1.01218	0.498446	2.27178e-06	0.0872262	0.994394	0.296569	0.296572	1.19377	1.19378	0.296573	0.874771	0.874769	1.19377	0.819944
RPS4X	RPS11	RPL4	29	0.0391032	0	1e-07	0.987608	0.502396	2.27178e-06	0.0851087	0.992724	0.28937	0.289373	1.19368	1.19369	0.289374	0.872153	0.872151	1.19368	0.822509
RPS8	RPS7	RPL31	28.6667	0.0138479	0	1.03333e-07	1.19634	0.468391	2.3475e-06	0.103096	1.00628	0.350528	0.350531	1.19363	1.19364	0.350532	0.893866	0.893864	1.19363	0.800086
RPS11	RPL27A	EEF2	27.3333	0.0522983	0	1e-07	1.0567	0.491097	2.27178e-06	0.0910627	0.997148	0.309613	0.309616	1.19359	1.19359	0.309617	0.879289	0.879288	1.19359	0.815026
RPS11	RPL4	RPS27L	27.6667	0.0340345	0	1e-07	1.15191	0.475575	2.27178e-06	0.0992681	1.00332	0.337511	0.337515	1.19355	1.19355	0.337516	0.889182	0.889181	1.19355	0.804783
RPS8	RPS6	RPL29	28.3333	0.0420973	0	1e-07	1.03046	0.495277	2.27178e-06	0.088802	0.995314	0.301927	0.30193	1.19342	1.19343	0.301931	0.876452	0.87645	1.19343	0.817713
RPS12	RPS29	RPL22	27.3333	0.0183351	0	1e-07	1.29307	0.452445	2.27178e-06	0.111433	1.01229	0.378871	0.378875	1.19327	1.19328	0.378875	0.903712	0.90371	1.19328	0.789432
RPS12	RPS29	SEC61A1	26.3333	0.0182963	0	1e-07	1.39015	0.436611	2.27178e-06	0.119798	1.01857	0.407314	0.407318	1.19321	1.19322	0.407318	0.913788	0.913786	1.19322	0.778977
RPS29	RPL5	RPL30	28.3333	0.0621924	0	1.03333e-07	0.88916	0.518146	2.3475e-06	0.0766248	0.985928	0.260524	0.260528	1.19319	1.19319	0.260528	0.861578	0.861576	1.19319	0.832682
RPS8	RPS29	RPS27	28.3333	0.0216296	0	1.03333e-07	1.17185	0.471984	2.3475e-06	0.100986	1.00413	0.343353	0.343356	1.19292	1.19293	0.343357	0.890858	0.890857	1.19293	0.802161
RPS5	RPL27A	RPL27	27.6667	0.0491441	0	1.03333e-07	1.04389	0.49277	2.3475e-06	0.0899591	0.995739	0.305861	0.305864	1.19285	1.19285	0.305865	0.877478	0.877477	1.19285	0.815824
RPS29	RPLP2	RPL4	26	0.0289417	0	9.66667e-08	1.34406	0.443463	2.19605e-06	0.115826	1.01466	0.39381	0.393813	1.19204	1.19205	0.393814	0.908231	0.90823	1.19205	0.783009
UBC	HIST1H2BI	HIST1H3F	22	0.208339	0	6.655e-05	-0.477308	0.584467	0.00151187	0.0411328	0.958105	0.139852	0.141968	1.19189	1.19461	0.142573	0.820555	0.819587	1.19365	0.877956
RPS11	RPL27	RPL23	28	0.0289393	0	1.03333e-07	1.14902	0.475039	2.3475e-06	0.0990185	1.00172	0.336663	0.336666	1.19173	1.19174	0.336667	0.887713	0.887711	1.19174	0.803684
RPS4X	RPS6	RPS27	29.3333	0.0442083	0	1.03333e-07	0.912853	0.513469	2.3475e-06	0.0786666	0.986323	0.267467	0.26747	1.19171	1.19171	0.267471	0.863094	0.863093	1.19171	0.828993
UBC	HIST1H2BF	HIST1H2BI	22	0.209866	0	6.65367e-05	-0.464742	0.586205	0.00151157	0.0400499	0.956856	0.13617	0.138286	1.19134	1.19406	0.138891	0.818888	0.81792	1.19309	0.878872
RPS8	RPS6	RPL24	28.6667	0.0413535	0	1.03333e-07	0.995728	0.499694	2.3475e-06	0.0858085	0.99132	0.291749	0.291752	1.1912	1.1912	0.291753	0.871398	0.871396	1.1912	0.819706
RPS29	RPS7	RPL22	28.3333	0.0233444	0	1.03333e-07	1.15394	0.473935	2.3475e-06	0.0994429	1.00162	0.338106	0.338109	1.19119	1.19119	0.33811	0.887875	0.887873	1.19119	0.802733
RPS5	RPS6	RPL22	29	0.0523654	0	1.03333e-07	0.886246	0.517489	2.3475e-06	0.0763737	0.984155	0.259671	0.259674	1.19115	1.19115	0.259675	0.859962	0.85996	1.19115	0.831411
RPS29	RPS7	SEC61A1	27.3333	0.0233055	0	1.03333e-07	1.25102	0.458102	2.3475e-06	0.107808	1.00789	0.366549	0.366552	1.19113	1.19114	0.366553	0.897951	0.897949	1.19113	0.792277
RPS5	RPS6	SEC61A1	28	0.0523265	0	1.03333e-07	0.983321	0.501655	2.3475e-06	0.0847393	0.99043	0.288114	0.288117	1.19109	1.1911	0.288118	0.870037	0.870036	1.1911	0.820955
RPS4X	RPL29	RPL31	26.6667	0.00879793	0	9.66667e-08	1.41694	0.431065	2.19605e-06	0.122108	1.01866	0.415166	0.415169	1.19108	1.19109	0.41517	0.915205	0.915204	1.19109	0.774445
RPL29	RPL31	RPS27L	25.3333	0.00372924	0	9.66667e-08	1.58125	0.404244	2.19605e-06	0.136267	1.02925	0.463307	0.463311	1.19095	1.19095	0.463311	0.932235	0.932233	1.19095	0.756718
UBC	HIST1H3E	HIST1H3H	22.3333	0.208648	0	6.65833e-05	-0.439439	0.590081	0.00151263	0.0378694	0.954869	0.128756	0.130874	1.1909	1.19362	0.131479	0.815973	0.815005	1.19266	0.881248
RPL22	RPL5	RPL31	25.6667	0.0251813	0	9.66667e-08	1.39686	0.43392	2.19605e-06	0.120376	1.01677	0.40928	0.409283	1.19034	1.19034	0.409284	0.912631	0.91263	1.19034	0.776019
RPL5	RPL31	SEC61A1	24.6667	0.0251424	0	9.66667e-08	1.49393	0.418087	2.19605e-06	0.128742	1.02304	0.437723	0.437726	1.19028	1.19028	0.437727	0.922707	0.922706	1.19028	0.765563
RPL5	RPL23	RPL4	26.3333	0.0465495	0	9.66667e-08	1.1826	0.468765	2.19605e-06	0.101912	1.00277	0.346502	0.346505	1.19028	1.19028	0.346505	0.890273	0.890271	1.19028	0.798951
RPS11	RPL5	RPLP2	27.3333	0.043041	0	1e-07	1.1087	0.480561	2.27178e-06	0.0955443	0.997636	0.32485	0.324854	1.18986	1.18987	0.324855	0.882306	0.882304	1.18986	0.806551
RPS8	RPS12	RPL27A	28	0.0404543	0	1e-07	1.06098	0.488144	2.27178e-06	0.091432	0.99427	0.310869	0.310872	1.18953	1.18953	0.310873	0.87712	0.877118	1.18953	0.811409
RPS27	RPL23	RPL31	26.3333	0.0121749	0	1e-07	1.42033	0.429645	2.27178e-06	0.122399	1.01766	0.416158	0.416161	1.18952	1.18952	0.416162	0.914551	0.914549	1.18952	0.772865
RPS11	RPS12	RPL4	28.3333	0.0354053	0	1e-07	1.06219	0.487661	2.27178e-06	0.0915357	0.993947	0.311221	0.311225	1.18901	1.18902	0.311226	0.876912	0.876911	1.18901	0.810879
RPS4X	RPL24	RPL31	27	0.00805417	0	1e-07	1.38221	0.435482	2.27178e-06	0.119114	1.01466	0.404988	0.404991	1.18885	1.18886	0.404992	0.910151	0.910149	1.18886	0.776437
RPL24	RPL31	RPS27L	25.6667	0.00298549	0	1e-07	1.54651	0.408661	2.27178e-06	0.133273	1.02525	0.45313	0.453133	1.18872	1.18872	0.453134	0.92718	0.927179	1.18872	0.758711
RPS5	RPS11	MRPL17	25	0.098385	0	7.66667e-08	0.943847	0.506703	1.7417e-06	0.0813375	0.985932	0.276548	0.27655	1.18861	1.18862	0.276551	0.864326	0.864325	1.18861	0.823259
RPS6	RPL27	RPL4	27.3333	0.0500216	0	1e-07	1.05526	0.488506	2.27178e-06	0.0909385	0.993099	0.309191	0.309194	1.1885	1.1885	0.309195	0.875861	0.87586	1.1885	0.811225
RPS6	RPS29	EIF2S3	23.6667	0.0519657	0	9.66667e-08	1.3964	0.432823	2.19605e-06	0.120337	1.0151	0.409147	0.40915	1.18823	1.18823	0.409151	0.911226	0.911225	1.18823	0.774428
UBC	HIST1H2BI	HIST1H3J	22	0.208339	0	6.655e-05	-0.464106	0.584467	0.00151187	0.0399951	0.954237	0.135983	0.1381	1.18802	1.19075	0.138705	0.816686	0.815719	1.18978	0.876364
RPS8	RPS7	RPL27A	29	0.0454636	0	1.03333e-07	0.921852	0.509634	2.3475e-06	0.0794421	0.983591	0.270103	0.270106	1.18744	1.18745	0.270107	0.861283	0.861281	1.18745	0.82471
RPS8	RPS4X	RPS11	30.3333	0.0304351	0	1.03333e-07	0.89728	0.513584	2.3475e-06	0.0773245	0.981921	0.262903	0.262907	1.18735	1.18736	0.262908	0.858665	0.858663	1.18736	0.827275
RPS8	RPS11	RPS27L	29	0.0253664	0	1.03333e-07	1.06159	0.486763	2.3475e-06	0.0914839	0.992513	0.311045	0.311049	1.18722	1.18722	0.31105	0.875694	0.875693	1.18722	0.809549
RPS12	RPS6	RPS27	28.6667	0.0405104	0	1.03333e-07	0.987433	0.498734	2.3475e-06	0.0850937	0.987546	0.289318	0.289322	1.18704	1.18704	0.289323	0.867854	0.867853	1.18704	0.817362
RPS11	RPS7	RPL4	29.3333	0.0404146	0	1.03333e-07	0.923056	0.509151	2.3475e-06	0.0795458	0.983268	0.270456	0.270459	1.18693	1.18693	0.27046	0.861076	0.861074	1.18693	0.824179
RPS12	RPL29	RPL31	26	0.00510004	0	9.66667e-08	1.49152	0.41633	2.19605e-06	0.128535	1.01988	0.437018	0.437021	1.18641	1.18642	0.437021	0.919965	0.919963	1.18641	0.762814
UBC	HIST2H3D	HIST1H2BO	19.3333	0.234194	0	6.65633e-05	-0.535914	0.571785	0.00151217	0.0461832	0.957522	0.157023	0.15914	1.18624	1.18896	0.159745	0.823016	0.822048	1.18799	0.867273
UBC	HIST1H2BE	HIST1H3B	22	0.208339	0	6.655e-05	-0.457671	0.584467	0.00151187	0.0394406	0.952352	0.134098	0.136215	1.18614	1.18886	0.136819	0.814801	0.813833	1.18789	0.875587
RPS5	RPS11	RPL27	29.3333	0.035427	0	1.06667e-07	0.954768	0.503475	2.42323e-06	0.0822787	0.984613	0.279748	0.279751	1.186	1.18601	0.279752	0.863783	0.863782	1.18601	0.820059
RPS21	RPS6	RPS29	30	0.0555282	0	1.06667e-07	0.748885	0.536878	2.42323e-06	0.0645364	0.971052	0.219424	0.219427	1.1858	1.18581	0.219428	0.842206	0.842204	1.18581	0.841983
RPS8	RPS29	RPLP2	27.3333	0.0202736	0	1e-07	1.25373	0.454651	2.27178e-06	0.108042	1.00386	0.367344	0.367347	1.18572	1.18572	0.367348	0.894743	0.894742	1.18572	0.787774
RPS6	RPS7	RPS27	29.6667	0.0455197	0	1.06667e-07	0.848301	0.520224	2.42323e-06	0.0731038	0.976867	0.248553	0.248556	1.18496	1.18496	0.248557	0.852017	0.852016	1.18496	0.830663
RPS4X	RPL27A	RPL29	27	0.0404136	0	9.66667e-08	1.14246	0.472308	2.19605e-06	0.0984532	0.995972	0.334741	0.334744	1.1849	1.1849	0.334745	0.882622	0.882621	1.1849	0.799069
UBC	HIST1H3F	HIST1H3C	22	0.206813	0	6.65633e-05	-0.463785	0.58273	0.00151217	0.0399674	0.951711	0.135889	0.138006	1.1848	1.18752	0.138611	0.814577	0.81361	1.18656	0.873893
RPL27A	RPL29	RPS27L	25.6667	0.0353449	0	9.66667e-08	1.30676	0.445487	2.19605e-06	0.112613	1.00656	0.382883	0.382886	1.18476	1.18476	0.382887	0.899652	0.89965	1.18476	0.781343
RPS5	RPL5	RPL4	27.6667	0.0530372	0	1e-07	0.988348	0.497201	2.27178e-06	0.0851725	0.985667	0.289586	0.28959	1.18455	1.18455	0.28959	0.866343	0.866342	1.18455	0.815325
RPS4X	RPS6	RPLP2	28.3333	0.0428523	0	1e-07	0.994733	0.496136	2.27178e-06	0.0857228	0.986048	0.291457	0.291461	1.1845	1.18451	0.291461	0.866979	0.866978	1.1845	0.814605
RPS6	RPLP2	RPS27L	27	0.0377836	0	1e-07	1.15904	0.469315	2.27178e-06	0.0998821	0.99664	0.339599	0.339602	1.18437	1.18437	0.339603	0.884009	0.884007	1.18437	0.796879
RPS7	RPL29	RPL31	27	0.0101093	0	1e-07	1.35239	0.437821	2.27178e-06	0.116545	1.0092	0.396252	0.396255	1.18433	1.18433	0.396256	0.904128	0.904126	1.18433	0.776115
UBC	HIST1H2BF	HIST1H3C	22	0.208339	0	6.655e-05	-0.451219	0.584467	0.00151187	0.0388845	0.950461	0.132207	0.134324	1.18425	1.18697	0.134929	0.81291	0.811943	1.186	0.874809
RPS12	RPL24	RPL31	26.3333	0.00435629	0	1e-07	1.45679	0.420747	2.27178e-06	0.125541	1.01589	0.42684	0.426843	1.18418	1.18419	0.426844	0.91491	0.914909	1.18419	0.764807
RPL22	RPL27A	RPL5	26	0.056797	0	9.66667e-08	1.12237	0.475164	2.19605e-06	0.096722	0.994084	0.328855	0.328858	1.18415	1.18415	0.328859	0.880049	0.880047	1.18415	0.800643
RPL27A	RPL5	SEC61A1	25	0.0567581	0	9.66667e-08	1.21944	0.45933	2.19605e-06	0.105088	1.00036	0.357298	0.357301	1.18409	1.1841	0.357302	0.890124	0.890123	1.18409	0.790188
RPS8	RPL5	RPL23	27.6667	0.0378814	0	1e-07	1.09227	0.479953	2.27178e-06	0.0941281	0.991969	0.320035	0.320039	1.18395	1.18395	0.320039	0.876785	0.876783	1.18395	0.803716
RPS5	RPS27	RPL31	27.6667	0.0186626	0	1.03333e-07	1.22608	0.458081	2.3475e-06	0.10566	1.00056	0.359243	0.359246	1.18379	1.18379	0.359247	0.890621	0.89062	1.18379	0.78924
RPS4X	RPL5	RPS27L	27.6667	0.0315468	0	1e-07	1.13558	0.472744	2.27178e-06	0.0978601	0.994566	0.332724	0.332728	1.18366	1.18367	0.332729	0.881111	0.88111	1.18367	0.798848
RPS29	RPS27	RPL29	26.6667	0.017891	0	1e-07	1.32791	0.441413	2.27178e-06	0.114434	1.00706	0.389077	0.38908	1.18362	1.18363	0.389081	0.901121	0.901119	1.18362	0.77819
RPS27	RPL27A	RPL23	26.6667	0.0437906	0	1e-07	1.14585	0.470888	2.27178e-06	0.0987451	0.994977	0.335733	0.335737	1.18333	1.18334	0.335738	0.881968	0.881966	1.18333	0.79749
UBC	HIST1H2BC	HIST1H3E	22.3333	0.210174	0	6.657e-05	-0.401895	0.591819	0.00151232	0.034634	0.946302	0.117756	0.119873	1.18303	1.18575	0.120478	0.806987	0.806019	1.18478	0.879151
RPS8	RPS11	RPS12	29.6667	0.0267372	0	1.03333e-07	0.97186	0.498849	2.3475e-06	0.0837516	0.983144	0.284755	0.284759	1.18268	1.18269	0.28476	0.863424	0.863423	1.18269	0.815644
RPS4X	RPL27A	RPL24	27.3333	0.0396699	0	1e-07	1.10772	0.476725	2.27178e-06	0.0954597	0.991978	0.324563	0.324566	1.18267	1.18267	0.324567	0.877568	0.877566	1.18267	0.801062
RPL27A	RPL24	RPS27L	26	0.0346012	0	1e-07	1.27203	0.449904	2.27178e-06	0.109619	1.00257	0.372705	0.372708	1.18253	1.18254	0.372709	0.894597	0.894596	1.18253	0.783335
RPS4X	RPS5	RPL23	29.3333	0.0317662	0	1.03333e-07	0.968139	0.499309	2.3475e-06	0.0834309	0.982698	0.283665	0.283668	1.18242	1.18243	0.283669	0.862868	0.862866	1.18242	0.815839
RPL23	RPLP2	RPL31	25.3333	0.0108189	0	9.66667e-08	1.50221	0.412312	2.19605e-06	0.129456	1.01739	0.440149	0.440152	1.18231	1.18232	0.440153	0.918435	0.918434	1.18231	0.758478
RPS5	RPL23	RPS27L	28	0.0266975	0	1.03333e-07	1.13245	0.472488	2.3475e-06	0.0975903	0.99329	0.331807	0.33181	1.18229	1.18229	0.331811	0.879897	0.879896	1.18229	0.798113
RPS8	RPS6	RPL27	28.6667	0.0413535	0	1.03333e-07	0.964929	0.499694	2.3475e-06	0.0831543	0.982296	0.282725	0.282728	1.18217	1.18218	0.282729	0.862373	0.862372	1.18218	0.81599
RPS7	RPL24	RPL31	27.3333	0.00936556	0	1.03333e-07	1.31766	0.442237	2.3475e-06	0.113551	1.00521	0.386074	0.386077	1.1821	1.18211	0.386078	0.899074	0.899072	1.1821	0.778107
RPS8	RPL4	RPL31	26.6667	0.019484	0	9.66667e-08	1.311	0.443226	2.19605e-06	0.112977	1.00464	0.384123	0.384126	1.18193	1.18193	0.384127	0.89827	0.898268	1.18193	0.778688
RPS6	RPL24	RPL29	27	0.037615	0	1e-07	1.15178	0.469123	2.27178e-06	0.0992567	0.994245	0.337473	0.337476	1.18189	1.1819	0.337477	0.88166	0.881658	1.1819	0.795735
RPS11	RPL5	RSL24D1	24.3333	0.0627761	0	7.66667e-08	1.23362	0.455652	1.7417e-06	0.106309	0.999364	0.361451	0.361453	1.18162	1.18163	0.361454	0.89001	0.890009	1.18163	0.786748
RPS29	RPS27	RPL24	27	0.0171473	0	1.03333e-07	1.29317	0.44583	2.3475e-06	0.111441	1.00306	0.378899	0.378903	1.18139	1.1814	0.378903	0.896066	0.896065	1.1814	0.780183
UBC	HIST1H3J	HIST1H3C	22	0.206813	0	6.65633e-05	-0.450583	0.58273	0.00151217	0.0388297	0.947842	0.132021	0.134138	1.18093	1.18366	0.134743	0.810709	0.809741	1.18269	0.8723
RPS8	RPS11	RPS7	30.6667	0.0317465	0	1.06667e-07	0.832728	0.520339	2.42323e-06	0.0717617	0.972465	0.24399	0.243993	1.1806	1.1806	0.243994	0.847588	0.847586	1.1806	0.828945
RPS12	RPL27A	RPL29	26.3333	0.0367157	0	9.66667e-08	1.21704	0.457573	2.19605e-06	0.10488	0.997196	0.356593	0.356596	1.18022	1.18023	0.356597	0.887382	0.88738	1.18023	0.787438
RPS12	RPS6	RPLP2	27.6667	0.0391544	0	1e-07	1.06931	0.481401	2.27178e-06	0.0921498	0.987271	0.313309	0.313312	1.17983	1.17984	0.313313	0.871739	0.871738	1.17983	0.802975
RPS4X	RPL27	RPL31	27	0.00805417	0	1e-07	1.35141	0.435482	2.27178e-06	0.11646	1.00564	0.395964	0.395967	1.17983	1.17983	0.395968	0.901127	0.901125	1.17983	0.772722
RPL27	RPL31	RPS27L	25.6667	0.00298549	0	1e-07	1.51572	0.408661	2.27178e-06	0.130619	1.01623	0.444106	0.444109	1.17969	1.1797	0.44411	0.918156	0.918155	1.1797	0.754995
RPS29	RPL22	RPL4	26.3333	0.0289806	0	9.66667e-08	1.2686	0.448771	2.19605e-06	0.109324	0.99998	0.371701	0.371704	1.17949	1.17949	0.371705	0.892279	0.892277	1.17949	0.781335
RPS29	RPL4	SEC61A1	25.3333	0.0289417	0	9.66667e-08	1.36568	0.432937	2.19605e-06	0.117689	1.00626	0.400144	0.400147	1.17943	1.17943	0.400148	0.902355	0.902353	1.17943	0.77088
RPS4X	RPS12	RPL5	28.3333	0.0329176	0	1e-07	1.04585	0.48483	2.27178e-06	0.0901278	0.985196	0.306434	0.306438	1.17913	1.17913	0.306439	0.868841	0.86884	1.17913	0.804944
UBC	HIST1H3B	HIST1H3I	22	0.206813	0	6.65633e-05	-0.444349	0.58273	0.00151217	0.0382925	0.946016	0.130195	0.132312	1.17911	1.18183	0.132917	0.808883	0.807915	1.18086	0.871548
RPS4X	RPS29	EEF2	27.6667	0.0219941	0	1e-07	1.18659	0.461872	2.27178e-06	0.102257	0.994294	0.347672	0.347675	1.17904	1.17905	0.347676	0.883448	0.883447	1.17905	0.789784
RPS12	RPL5	RPS27L	27	0.0278489	0	1e-07	1.21016	0.458009	2.27178e-06	0.104287	0.995789	0.354576	0.35458	1.17899	1.179	0.35458	0.885871	0.885869	1.179	0.787218
RPS29	EEF2	RPS27L	26.3333	0.0169255	0	1e-07	1.3509	0.435051	2.27178e-06	0.116416	1.00489	0.395814	0.395817	1.17891	1.17891	0.395818	0.900478	0.900476	1.17891	0.772057
RPS8	RPS5	RPL5	29	0.0443691	0	1.03333e-07	0.89802	0.508389	2.3475e-06	0.0773883	0.974864	0.26312	0.263123	1.17822	1.17822	0.263124	0.852855	0.852854	1.17822	0.820091
RPS7	RPL27A	RPL29	27.3333	0.041725	0	1e-07	1.07791	0.479064	2.27178e-06	0.0928903	0.986516	0.315827	0.31583	1.17814	1.17815	0.315831	0.871545	0.871544	1.17814	0.800739
RPS4X	RPS11	RPL29	28.6667	0.0266965	0	1e-07	1.05333	0.483013	2.27178e-06	0.0907728	0.984846	0.308627	0.308631	1.17805	1.17806	0.308632	0.868927	0.868926	1.17805	0.803304
RPS12	RPL27A	RPL24	26.6667	0.035972	0	1e-07	1.1823	0.46199	2.27178e-06	0.101887	0.993201	0.346415	0.346418	1.178	1.178	0.346419	0.882328	0.882326	1.178	0.789431
RPS6	RPL23	EEF2	27.3333	0.0458388	0	1e-07	1.04859	0.483745	2.27178e-06	0.0903643	0.984482	0.307239	0.307242	1.17798	1.17798	0.307243	0.868387	0.868386	1.17798	0.803757
RPS11	RPL29	RPS27L	27.3333	0.0216279	0	1e-07	1.21764	0.456192	2.27178e-06	0.104932	0.995439	0.356769	0.356773	1.17792	1.17792	0.356773	0.885957	0.885955	1.17792	0.785577
RPS5	RPS12	RPL23	28.6667	0.0280683	0	1.03333e-07	1.04272	0.484574	2.3475e-06	0.0898579	0.983921	0.305517	0.30552	1.17775	1.17776	0.305521	0.867628	0.867626	1.17775	0.804209
RPS6	RPS7	RPLP2	28.6667	0.0441637	0	1.03333e-07	0.930181	0.502892	2.3475e-06	0.0801599	0.976592	0.272544	0.272547	1.17775	1.17775	0.272548	0.855902	0.855901	1.17775	0.816275
RPS5	RPS27	RPL27A	28	0.0502783	0	1.03333e-07	0.951596	0.499324	2.3475e-06	0.0820054	0.977872	0.278818	0.278822	1.1776	1.17761	0.278822	0.858038	0.858037	1.1776	0.813864
RPS11	RPL22	RPL5	27.6667	0.0430799	0	1e-07	1.03325	0.485869	2.27178e-06	0.0890416	0.982958	0.302742	0.302745	1.17731	1.17731	0.302746	0.866353	0.866352	1.17731	0.804878
RPS11	RPL5	SEC61A1	26.6667	0.043041	0	1e-07	1.13032	0.470035	2.27178e-06	0.0974072	0.989234	0.331185	0.331188	1.17725	1.17725	0.331189	0.876429	0.876428	1.17725	0.794422
RPS4X	RPS7	RPL5	29.3333	0.0379269	0	1.03333e-07	0.906718	0.50632	2.3475e-06	0.0781379	0.974517	0.265669	0.265672	1.17705	1.17705	0.265673	0.853004	0.853003	1.17705	0.818245
RPS7	RPL5	RPS27L	28	0.0328582	0	1.03333e-07	1.07102	0.479499	2.3475e-06	0.0922973	0.98511	0.313811	0.313814	1.17691	1.17691	0.313815	0.870034	0.870032	1.17691	0.800518
RPS5	RPLP2	RPL31	26.6667	0.0173066	0	1e-07	1.30796	0.440748	2.27178e-06	0.112716	1.00028	0.383234	0.383237	1.17658	1.17658	0.383238	0.894506	0.894504	1.17658	0.774853
RPS11	RPS27	RPL23	28.3333	0.0300735	0	1.03333e-07	1.05672	0.481593	2.3475e-06	0.0910647	0.983851	0.30962	0.309623	1.17649	1.17649	0.309624	0.868273	0.868271	1.17649	0.801724
RPS29	RPLP2	RPL29	25.6667	0.016535	0	9.66667e-08	1.40979	0.424081	2.19605e-06	0.121491	1.00678	0.413068	0.413071	1.17641	1.17642	0.413072	0.905005	0.905004	1.17642	0.763803
RPS4X	RPS6	RSL24D1	25.3333	0.0625873	0	7.66667e-08	1.11965	0.471227	1.7417e-06	0.0964875	0.987775	0.328058	0.32806	1.17627	1.17627	0.328061	0.874684	0.874683	1.17627	0.794803
RPL27A	RPL23	RPLP2	25.6667	0.0424346	0	9.66667e-08	1.22773	0.453555	2.19605e-06	0.105801	0.994702	0.359724	0.359727	1.17612	1.17613	0.359728	0.885853	0.885851	1.17613	0.783102
RPS7	RPL27A	RPL24	27.6667	0.0409813	0	1.03333e-07	1.04317	0.48348	2.3475e-06	0.0898968	0.982522	0.305649	0.305652	1.17591	1.17592	0.305653	0.866491	0.866489	1.17592	0.802731
RPS4X	RPS11	RPL24	29	0.0259528	0	1.03333e-07	1.0186	0.48743	2.3475e-06	0.0877793	0.980852	0.29845	0.298453	1.17582	1.17583	0.298454	0.863873	0.863871	1.17583	0.805296
RPS8	RPL27A	RPL4	27	0.0510997	0	9.66667e-08	1.03651	0.484469	2.19605e-06	0.0893231	0.981955	0.303698	0.303702	1.17574	1.17575	0.303702	0.865687	0.865685	1.17575	0.803312
RPS11	RPL24	RPS27L	27.6667	0.0208841	0	1.03333e-07	1.1829	0.460609	2.3475e-06	0.101939	0.991444	0.346592	0.346595	1.17569	1.17569	0.346596	0.880902	0.880901	1.17569	0.78757
RPS5	RPS7	RPL23	29.6667	0.0330776	0	1.06667e-07	0.903587	0.506065	2.42323e-06	0.077868	0.973242	0.264751	0.264755	1.17567	1.17567	0.264756	0.851791	0.851789	1.17567	0.817509
RPL27A	RPL30	RPL31	27	0.0572879	0	1e-07	0.991556	0.491512	2.27178e-06	0.0854489	0.978643	0.290526	0.29053	1.17525	1.17525	0.29053	0.860684	0.860683	1.17525	0.807748
RPS12	RPL27	RPL31	26.3333	0.00435629	0	1e-07	1.42599	0.420747	2.27178e-06	0.122887	1.00686	0.417816	0.417819	1.17516	1.17516	0.41782	0.905886	0.905885	1.17516	0.761091
UBC	HIST1H2BG	HIST1H3F	22	0.208339	0	6.655e-05	-0.419478	0.584467	0.00151187	0.0361492	0.941161	0.122907	0.125024	1.17495	1.17767	0.125629	0.80361	0.802643	1.1767	0.870979
RPL5	RPL23	RPL29	26	0.0341429	0	9.66667e-08	1.24832	0.449382	2.19605e-06	0.107576	0.994895	0.365759	0.365762	1.17465	1.17465	0.365763	0.887047	0.887045	1.17465	0.779745
UBC	HIST1H2BF	HIST1H2BG	22	0.209866	0	6.65367e-05	-0.406912	0.586205	0.00151157	0.0350663	0.939912	0.119226	0.121342	1.17439	1.17711	0.121946	0.801944	0.800976	1.17615	0.871895
RPS12	RPS29	EEF2	27	0.0182963	0	1e-07	1.26117	0.447138	2.27178e-06	0.108684	0.995517	0.369524	0.369527	1.17437	1.17438	0.369528	0.888208	0.888207	1.17437	0.778153
RPS29	RPL24	RPLP2	26	0.0157913	0	1e-07	1.37505	0.428497	2.27178e-06	0.118497	1.00279	0.40289	0.402893	1.17419	1.17419	0.402894	0.899951	0.89995	1.17419	0.765795
RPL23	RPL31	RSL24D1	22.3333	0.0305539	0	7.33333e-08	1.62713	0.387403	1.66597e-06	0.14022	1.01911	0.476749	0.476752	1.17407	1.17408	0.476752	0.92614	0.926139	1.17408	0.738675
RPS4X	RPL27A	RPL27	27.3333	0.0396699	0	1e-07	1.07692	0.476725	2.27178e-06	0.0928055	0.982954	0.315539	0.315542	1.17364	1.17365	0.315543	0.868544	0.868542	1.17365	0.797346
RPL27A	RPL27	RPS27L	26	0.0346012	0	1e-07	1.24123	0.449904	2.27178e-06	0.106965	0.993546	0.363681	0.363684	1.17351	1.17351	0.363685	0.885573	0.885572	1.17351	0.779619
RPS11	RPS12	RPL29	28	0.0229986	0	1e-07	1.12791	0.468279	2.27178e-06	0.0971998	0.986069	0.330479	0.330483	1.17338	1.17339	0.330483	0.873687	0.873685	1.17338	0.791673
RPS6	RPS27	RPL4	27.6667	0.0511558	0	1e-07	0.962962	0.495059	2.27178e-06	0.0829848	0.975231	0.282148	0.282151	1.17326	1.17326	0.282152	0.856421	0.85642	1.17326	0.809265
RPS8	RPS29	RPL22	27.6667	0.0203124	0	1e-07	1.17827	0.459958	2.27178e-06	0.10154	0.989177	0.345235	0.345238	1.17316	1.17316	0.345239	0.878791	0.878789	1.17316	0.786101
RPS8	RPS29	SEC61A1	26.6667	0.0202736	0	1e-07	1.27535	0.444125	2.27178e-06	0.109905	0.995453	0.373678	0.373681	1.1731	1.17311	0.373682	0.888867	0.888865	1.17311	0.775645
RPS7	RPL27	RPL31	27.3333	0.00936556	0	1.03333e-07	1.28686	0.442237	2.3475e-06	0.110897	0.996182	0.37705	0.377053	1.17308	1.17308	0.377054	0.890049	0.890048	1.17308	0.774391
RPS6	RPL27	RPL29	27	0.037615	0	1e-07	1.12098	0.469123	2.27178e-06	0.0966026	0.985221	0.328449	0.328452	1.17287	1.17287	0.328453	0.872636	0.872634	1.17287	0.792019
RPL4	RPL29	RPL31	25	0.0157455	0	9.33333e-08	1.46705	0.412656	2.12033e-06	0.126426	1.00757	0.429847	0.42985	1.17263	1.17263	0.429851	0.908532	0.90853	1.17263	0.754717
RPS29	RPL30	RPL23	28.3333	0.0478689	0	1.03333e-07	0.919059	0.501845	2.3475e-06	0.0792014	0.971868	0.269285	0.269288	1.17261	1.17261	0.269289	0.851429	0.851428	1.17261	0.813468
RPL24	RPL5	RPL23	26.3333	0.0333991	0	1e-07	1.21359	0.453799	2.27178e-06	0.104583	0.9909	0.355582	0.355585	1.17242	1.17242	0.355586	0.881992	0.881991	1.17242	0.781738
RPS12	RPS7	RPL5	28.6667	0.034229	0	1.03333e-07	0.981298	0.491586	2.3475e-06	0.0845649	0.97574	0.287521	0.287524	1.17237	1.17238	0.287525	0.857764	0.857763	1.17238	0.806614
RPS29	RPS27	RPL27	27	0.0171473	0	1.03333e-07	1.26237	0.44583	2.3475e-06	0.108787	0.994037	0.369875	0.369878	1.17237	1.17237	0.369879	0.887042	0.887041	1.17237	0.776467
RPS29	RPS7	EEF2	28	0.0233055	0	1.03333e-07	1.12204	0.468628	2.3475e-06	0.0966937	0.984838	0.328759	0.328762	1.17229	1.17229	0.328763	0.872371	0.87237	1.17229	0.791453
RPS5	RPS6	EEF2	28.6667	0.0523265	0	1.03333e-07	0.854345	0.512181	2.3475e-06	0.0736245	0.967377	0.250323	0.250327	1.17225	1.17225	0.250328	0.844458	0.844456	1.17225	0.820131
RPS4X	RPS6	RPL22	28.6667	0.0428912	0	1e-07	0.919276	0.501443	2.27178e-06	0.0792201	0.971369	0.269348	0.269352	1.17195	1.17195	0.269353	0.851027	0.851025	1.17195	0.812932
RPS4X	RPS6	SEC61A1	27.6667	0.0428523	0	1e-07	1.01635	0.48561	2.27178e-06	0.0875857	0.977645	0.297791	0.297795	1.17189	1.17189	0.297796	0.861103	0.861101	1.17189	0.802477
RPS6	RPL22	RPS27L	27.3333	0.0378225	0	1e-07	1.08358	0.474622	2.27178e-06	0.0933795	0.981962	0.31749	0.317494	1.17181	1.17181	0.317494	0.868057	0.868055	1.17181	0.795206
RPS6	SEC61A1	RPS27L	26.3333	0.0377836	0	1e-07	1.18066	0.458789	2.27178e-06	0.101745	0.988238	0.345933	0.345937	1.17175	1.17176	0.345937	0.878132	0.878131	1.17176	0.784751
RPL5	EEF2	RPL31	25.3333	0.0251424	0	9.66667e-08	1.36496	0.428613	2.19605e-06	0.117627	0.999991	0.399933	0.399936	1.17144	1.17144	0.399936	0.897128	0.897126	1.17144	0.76474
UBC	HIST1H2BE	HIST1H3E	22.3333	0.210174	0	6.657e-05	-0.361901	0.591819	0.00151232	0.0311874	0.934583	0.106037	0.108154	1.17131	1.17403	0.108759	0.795269	0.794301	1.17306	0.874326
RPS11	RPS7	RPL29	29	0.0280079	0	1.03333e-07	0.988782	0.489769	2.3475e-06	0.0852099	0.97539	0.289714	0.289717	1.1713	1.1713	0.289718	0.85785	0.857848	1.1713	0.804974
RPS11	RPS12	RPL24	28.3333	0.0222549	0	1.03333e-07	1.09318	0.472695	2.3475e-06	0.0942063	0.982075	0.320302	0.320305	1.17115	1.17116	0.320306	0.868632	0.868631	1.17116	0.793666
UBC	HIST1H2BG	HIST1H3J	22	0.208339	0	6.655e-05	-0.406276	0.584467	0.00151187	0.0350115	0.937293	0.119039	0.121156	1.17108	1.1738	0.12176	0.799742	0.798775	1.17283	0.869387
RPS5	RPS11	RPS27	29.6667	0.0365612	0	1.06667e-07	0.862473	0.510029	2.42323e-06	0.074325	0.966746	0.252705	0.252708	1.17076	1.17076	0.252709	0.844343	0.844342	1.17076	0.818099
RPS6	RPL24	RPL27	27.3333	0.0368712	0	1.03333e-07	1.08625	0.47354	2.3475e-06	0.0936091	0.981227	0.318271	0.318274	1.17064	1.17065	0.318275	0.867581	0.86758	1.17065	0.794012
RPL24	RPL4	RPL31	25.3333	0.0150017	0	9.66667e-08	1.43232	0.417073	2.19605e-06	0.123432	1.00357	0.419669	0.419673	1.1704	1.1704	0.419673	0.903478	0.903476	1.1704	0.75671
RPS5	RPL27A	RPLP2	27	0.0489223	0	1e-07	1.03348	0.481991	2.27178e-06	0.0890615	0.977597	0.302809	0.302812	1.17039	1.1704	0.302813	0.861923	0.861922	1.1704	0.799477
UBC	HIST1H3F	HIST1H4F	24	0.222812	0	6.66633e-05	-0.107059	0.632516	0.00151444	0.009226	0.916891	0.0313684	0.0334886	1.1699	1.17262	0.0340944	0.767813	0.766844	1.17165	0.900559
RPL22	RPL23	RPL31	25.6667	0.0108578	0	9.66667e-08	1.42676	0.41762	2.19605e-06	0.122953	1.00271	0.41804	0.418043	1.16976	1.16976	0.418044	0.902483	0.902482	1.16976	0.756805
RPL23	RPL31	SEC61A1	24.6667	0.0108189	0	9.66667e-08	1.52383	0.401786	2.19605e-06	0.131319	1.00898	0.446483	0.446486	1.1697	1.1697	0.446487	0.912559	0.912557	1.1697	0.74635
RPS6	RPS7	RSL24D1	25.6667	0.0638987	0	8e-08	1.0551	0.477982	1.81742e-06	0.0909246	0.978319	0.309144	0.309146	1.16951	1.16952	0.309147	0.863607	0.863606	1.16951	0.796472
UBC	HIST1H2BF	HIST1H4F	24	0.224339	0	6.665e-05	-0.0944935	0.634254	0.00151414	0.00814313	0.915642	0.0276866	0.0298064	1.16934	1.17207	0.0304121	0.766146	0.765177	1.1711	0.901475
RPS11	RPL23	RPLP2	27.3333	0.0287175	0	1e-07	1.1386	0.464261	2.27178e-06	0.0981209	0.983576	0.333611	0.333614	1.16928	1.16928	0.333615	0.872157	0.872156	1.16928	0.787337
RPS11	RPS7	RPL24	29.3333	0.0272642	0	1.06667e-07	0.954046	0.494186	2.42323e-06	0.0822164	0.971396	0.279536	0.279539	1.16907	1.16907	0.27954	0.852796	0.852794	1.16907	0.806966
RPS12	RPL27A	RPL27	26.6667	0.035972	0	1e-07	1.1515	0.46199	2.27178e-06	0.0992326	0.984177	0.337391	0.337394	1.16897	1.16898	0.337395	0.873303	0.873302	1.16898	0.785715
RPS5	RPL5	RPL29	27.3333	0.0406306	0	1e-07	1.05407	0.477818	2.27178e-06	0.0908365	0.97779	0.308844	0.308847	1.16892	1.16892	0.308848	0.863117	0.863116	1.16892	0.79612
RPS8	RPS11	RPL4	28.6667	0.0373826	0	1e-07	0.947388	0.495174	2.27178e-06	0.0816427	0.970829	0.277585	0.277588	1.1689	1.1689	0.277589	0.851992	0.85199	1.1689	0.807547
UBC	HIST1H2BC	HIST1H3H	22	0.208339	0	6.655e-05	-0.39732	0.584467	0.00151187	0.0342397	0.934669	0.116415	0.118532	1.16846	1.17118	0.119136	0.797118	0.79615	1.17021	0.868306
RPS11	RPL30	RPL31	28.6667	0.0435708	0	1.03333e-07	0.902432	0.502217	2.3475e-06	0.0777685	0.967517	0.264413	0.264416	1.1684	1.16841	0.264417	0.846989	0.846987	1.16841	0.811983
RPS11	RPS29	EIF1	24.6667	0.0348444	0	9.66667e-08	1.34799	0.429128	2.19605e-06	0.116165	0.995741	0.394961	0.394965	1.16739	1.1674	0.394965	0.892754	0.892752	1.16739	0.763413
RPS12	RPS6	RPL22	28	0.0391933	0	1e-07	0.993856	0.486709	2.27178e-06	0.0856472	0.972593	0.2912	0.291204	1.16728	1.16728	0.291205	0.855787	0.855785	1.16728	0.801302
RPS12	RPS6	SEC61A1	27	0.0391544	0	1e-07	1.09093	0.470875	2.27178e-06	0.0940128	0.978868	0.319643	0.319647	1.16722	1.16722	0.319647	0.865863	0.865861	1.16722	0.790846
RPS6	RPL5	RPL30	29	0.0830505	0	1.03333e-07	0.589942	0.55241	2.3475e-06	0.0508392	0.946227	0.172853	0.172857	1.16719	1.16719	0.172857	0.813653	0.813651	1.16719	0.844552
RPS8	RPS6	RPS27	29	0.0424877	0	1.03333e-07	0.872634	0.506247	2.3475e-06	0.0752006	0.964428	0.255682	0.255685	1.16693	1.16693	0.255686	0.842933	0.842932	1.16693	0.814031
RPS7	RPL27A	RPL27	27.6667	0.0409813	0	1.03333e-07	1.01237	0.48348	2.3475e-06	0.0872427	0.973498	0.296625	0.296628	1.16689	1.16689	0.296629	0.857467	0.857465	1.16689	0.799016
RPS5	RPS29	RPL30	29.6667	0.0543566	0	1.06667e-07	0.724809	0.530281	2.42323e-06	0.0624616	0.954763	0.21237	0.212373	1.16688	1.16688	0.212374	0.8275	0.827498	1.16688	0.829843
RPS4X	RPS11	RPL27	29	0.0259528	0	1.03333e-07	0.987799	0.48743	2.3475e-06	0.0851252	0.971828	0.289426	0.289429	1.1668	1.1668	0.28943	0.854849	0.854847	1.1668	0.801581
RPS5	RPL24	RPL5	27.6667	0.0398868	0	1.03333e-07	1.01934	0.482235	2.3475e-06	0.087843	0.973795	0.298666	0.29867	1.16669	1.16669	0.298671	0.858063	0.858062	1.16669	0.798112
RPS11	RPL27	RPS27L	27.6667	0.0208841	0	1.03333e-07	1.15211	0.460609	2.3475e-06	0.0992845	0.98242	0.337567	0.337571	1.16666	1.16667	0.337572	0.871878	0.871877	1.16667	0.783854
RPL27A	RPL4	RPL29	25.3333	0.0473612	0	9.33333e-08	1.19257	0.453899	2.12033e-06	0.102771	0.984881	0.349422	0.349425	1.16644	1.16644	0.349426	0.875949	0.875948	1.16644	0.779341
RPS8	RPL29	RPL31	26.3333	0.00707735	0	9.66667e-08	1.37673	0.423844	2.19605e-06	0.118642	0.996762	0.403381	0.403384	1.1663	1.1663	0.403385	0.895044	0.895042	1.1663	0.759482
RPS6	RPLP2	RPL4	26.6667	0.0497998	0	9.66667e-08	1.04484	0.477727	2.19605e-06	0.0900409	0.974957	0.306139	0.306142	1.16605	1.16605	0.306143	0.860306	0.860305	1.16605	0.794878
UBC	HIST1H3J	HIST1H4F	24	0.222812	0	6.66633e-05	-0.0938572	0.632516	0.00151444	0.00808829	0.913023	0.0275002	0.0296204	1.16603	1.16876	0.0302262	0.763945	0.762976	1.16779	0.898967
RPL5	RPL23	MRPL17	22	0.0963571	0	7e-08	1.17187	0.457027	1.59025e-06	0.100988	0.983195	0.343358	0.34336	1.16601	1.16601	0.34336	0.873511	0.87351	1.16601	0.781222
RPS4X	RPL5	RPL4	27.3333	0.043563	0	9.66667e-08	1.02138	0.481155	2.19605e-06	0.0880189	0.972882	0.299264	0.299267	1.16534	1.16535	0.299268	0.857408	0.857407	1.16535	0.796847
RPL27A	RPL5	EEF2	25.6667	0.0567581	0	9.66667e-08	1.09047	0.469856	2.19605e-06	0.0939729	0.977306	0.319508	0.319511	1.16525	1.16525	0.319512	0.864545	0.864543	1.16525	0.789364
RPL5	RPL4	RPS27L	26	0.0384943	0	9.66667e-08	1.18568	0.454334	2.19605e-06	0.102178	0.983474	0.347406	0.347409	1.16521	1.16521	0.34741	0.874438	0.874437	1.16521	0.779121
RPS6	RPS7	RPL22	29	0.0442025	0	1.03333e-07	0.854725	0.508199	2.3475e-06	0.0736573	0.961913	0.250435	0.250438	1.16519	1.1652	0.250439	0.83995	0.839948	1.1652	0.814602
RPS29	RPL27	RPLP2	26	0.0157913	0	1e-07	1.34425	0.428497	2.27178e-06	0.115843	0.993762	0.393866	0.393869	1.16516	1.16517	0.39387	0.890927	0.890926	1.16516	0.76208
RPS6	RPS7	SEC61A1	28	0.0441637	0	1.03333e-07	0.951799	0.492365	2.3475e-06	0.0820228	0.968189	0.278878	0.278881	1.16514	1.16514	0.278882	0.850026	0.850024	1.16514	0.804147
UBC	PSMC2	PSMA7	13.6667	0.245185	0	8.11633e-05	-0.936377	0.49482	0.00184385	0.0806938	0.967106	0.274359	0.27694	1.16503	1.16835	0.277678	0.851669	0.850489	1.16717	0.8083
RPS4X	RPS27	RPL31	27.3333	0.00918836	0	1e-07	1.25911	0.442036	2.27178e-06	0.108506	0.987771	0.368921	0.368924	1.16459	1.16459	0.368925	0.881686	0.881685	1.16459	0.770762
UBC	HIST1H3E	HIST1H3I	22.3333	0.208648	0	6.65833e-05	-0.348579	0.590081	0.00151263	0.0300393	0.928247	0.102134	0.104251	1.16428	1.167	0.104856	0.78935	0.788382	1.16603	0.870286
RPL27A	RPL24	RPL4	25.6667	0.0466174	0	9.66667e-08	1.15783	0.458316	2.19605e-06	0.0997778	0.980887	0.339245	0.339248	1.16421	1.16422	0.339249	0.870895	0.870893	1.16422	0.781334
RPS5	RPS29	EIF3F	23.3333	0.0385262	0	7.66667e-08	1.44063	0.412265	1.7417e-06	0.124149	0.999277	0.422105	0.422108	1.16418	1.16419	0.422109	0.900336	0.900335	1.16419	0.750982
RPS8	RPL24	RPL31	26.6667	0.0063336	0	1e-07	1.34199	0.428261	2.27178e-06	0.115648	0.992768	0.393203	0.393206	1.16407	1.16408	0.393207	0.88999	0.889988	1.16407	0.761475
RPS5	RPL22	RPL31	27	0.0173455	0	1e-07	1.23251	0.446056	2.27178e-06	0.106213	0.985603	0.361125	0.361128	1.16403	1.16403	0.361129	0.878554	0.878552	1.16403	0.77318
RPS5	RPL31	SEC61A1	26	0.0173066	0	1e-07	1.32958	0.430222	2.27178e-06	0.114579	0.991879	0.389568	0.389571	1.16397	1.16397	0.389572	0.888629	0.888628	1.16397	0.762724
RPS5	RPL23	RPL4	27.6667	0.0387137	0	1e-07	1.01825	0.4809	2.27178e-06	0.0877491	0.971607	0.298347	0.29835	1.16397	1.16397	0.298351	0.856195	0.856193	1.16397	0.796112
RPS29	RPL22	RPL29	26	0.0165739	0	9.66667e-08	1.33433	0.429388	2.19605e-06	0.114988	0.992102	0.390959	0.390962	1.16386	1.16386	0.390963	0.889053	0.889052	1.16386	0.76213
RPL22	RPL27A	RPL23	26	0.0424735	0	9.66667e-08	1.15227	0.458863	2.19605e-06	0.0992986	0.980023	0.337615	0.337618	1.16357	1.16357	0.337619	0.8699	0.869899	1.16357	0.781429
RPS5	RPS11	RPLP2	28.6667	0.0352052	0	1.03333e-07	0.944352	0.492697	2.3475e-06	0.0813811	0.966471	0.276696	0.276699	1.16355	1.16355	0.2767	0.848228	0.848226	1.16355	0.803712
RPL27A	RPL23	SEC61A1	25	0.0424346	0	9.66667e-08	1.24934	0.443029	2.19605e-06	0.107664	0.986299	0.366058	0.366061	1.16351	1.16351	0.366062	0.879976	0.879975	1.16351	0.770974
RPL27	RPL5	RPL23	26.3333	0.0333991	0	1e-07	1.18279	0.453799	2.27178e-06	0.101929	0.981876	0.346557	0.346561	1.1634	1.1634	0.346562	0.872968	0.872967	1.1634	0.778022
RPS4X	RPL23	RPS27L	27.6667	0.0172233	0	1e-07	1.16548	0.456443	2.27178e-06	0.100437	0.980505	0.341485	0.341488	1.16308	1.16309	0.341489	0.870963	0.870961	1.16308	0.779635
RPS11	RPL27A	RPL30	29	0.0751865	0	1.03333e-07	0.627945	0.54346	2.3475e-06	0.0541142	0.944832	0.183988	0.183991	1.16222	1.16222	0.183992	0.814406	0.814405	1.16222	0.836607
RPS11	RPS12	RPL27	28.3333	0.0222549	0	1.03333e-07	1.06238	0.472695	2.3475e-06	0.0915522	0.973051	0.311277	0.311281	1.16213	1.16213	0.311282	0.859608	0.859607	1.16213	0.78995
RPS29	RPL22	RPL24	26.3333	0.0158301	0	1e-07	1.29959	0.433805	2.27178e-06	0.111994	0.988108	0.380781	0.380784	1.16163	1.16163	0.380785	0.883999	0.883997	1.16163	0.764122
RPS29	RPL24	SEC61A1	25.3333	0.0157913	0	1e-07	1.39667	0.417971	2.27178e-06	0.12036	0.994384	0.409224	0.409227	1.16157	1.16158	0.409228	0.894075	0.894073	1.16157	0.753667
RPL27	RPL4	RPL31	25.3333	0.0150017	0	9.66667e-08	1.40152	0.417073	2.19605e-06	0.120778	0.994547	0.410645	0.410648	1.16138	1.16138	0.410649	0.894453	0.894452	1.16138	0.752994
RPS11	RPL23	RSL24D1	24.3333	0.0484526	0	7.66667e-08	1.26352	0.439351	1.7417e-06	0.108886	0.985303	0.370211	0.370214	1.16104	1.16105	0.370214	0.879862	0.879861	1.16105	0.767534
RPS12	RPL5	RPL4	26.6667	0.0398651	0	9.66667e-08	1.09596	0.466421	2.19605e-06	0.0944459	0.974105	0.321116	0.321119	1.16067	1.16068	0.32112	0.862168	0.862167	1.16068	0.785216
RPS29	RPL4	EEF2	26	0.0289417	0	9.66667e-08	1.2367	0.443463	2.19605e-06	0.106575	0.983202	0.362354	0.362357	1.16059	1.16059	0.362358	0.876775	0.876774	1.16059	0.770056
RPS5	RPL5	MRPL17	23.3333	0.102845	0	7.33333e-08	0.977617	0.485463	1.66597e-06	0.0842477	0.96609	0.286442	0.286445	1.16027	1.16028	0.286445	0.849582	0.849581	1.16028	0.797597
RPS8	RPL27A	RPL29	26.6667	0.038693	0	9.66667e-08	1.10224	0.465087	2.19605e-06	0.0949872	0.974078	0.322956	0.322959	1.16011	1.16012	0.32296	0.862461	0.86246	1.16012	0.784107
RPS11	RPS7	RPL27	29.3333	0.0272642	0	1.06667e-07	0.923247	0.494186	2.42323e-06	0.0795623	0.962372	0.270512	0.270515	1.16005	1.16005	0.270516	0.843771	0.84377	1.16005	0.80325
RPS12	RPS27	RPL31	26.6667	0.00549048	0	1e-07	1.33369	0.427301	2.27178e-06	0.114933	0.988994	0.390773	0.390776	1.15991	1.15992	0.390777	0.886446	0.886445	1.15992	0.759131
RPS8	RPS6	RPLP2	28	0.0411317	0	1e-07	0.954513	0.488915	2.27178e-06	0.0822567	0.964154	0.279673	0.279676	1.15972	1.15972	0.279677	0.846818	0.846817	1.15972	0.799643
RPS11	RPL4	RPL29	27	0.0336441	0	9.66667e-08	1.10344	0.464604	2.19605e-06	0.0950909	0.973755	0.323309	0.323312	1.1596	1.1596	0.323313	0.862254	0.862252	1.1596	0.783576
RPS8	RPS4X	RPL5	28.6667	0.0348949	0	1e-07	0.93105	0.492343	2.27178e-06	0.0802347	0.962079	0.272798	0.272801	1.15902	1.15902	0.272802	0.843921	0.843919	1.15902	0.801613
RPS8	RPL5	RPS27L	27.3333	0.0298262	0	1e-07	1.09536	0.465522	2.27178e-06	0.0943941	0.972671	0.32094	0.320943	1.15888	1.15888	0.320944	0.86095	0.860949	1.15888	0.783886
RPS21	RPS29	RPL31	28	0.0205083	0	1.03333e-07	1.09515	0.465445	2.3475e-06	0.0943759	0.9725	0.320878	0.320881	1.15868	1.15868	0.320882	0.860798	0.860797	1.15868	0.783752
RPS7	RPL5	RPL4	27.6667	0.0448744	0	1e-07	0.956826	0.487911	2.27178e-06	0.082456	0.963426	0.28035	0.280354	1.15859	1.15859	0.280355	0.846331	0.84633	1.15859	0.798517
RPS4X	RPS12	RPL23	28.3333	0.0185941	0	1e-07	1.07575	0.468529	2.27178e-06	0.0927044	0.971136	0.315195	0.315198	1.15855	1.15855	0.315199	0.858693	0.858691	1.15855	0.78573
RPS12	RPL23	RPS27L	27	0.0135254	0	1e-07	1.24006	0.441708	2.27178e-06	0.106864	0.981728	0.363337	0.36334	1.15841	1.15842	0.363341	0.875722	0.875721	1.15841	0.768004
RPS11	RPL5	EEF2	27.3333	0.043041	0	1e-07	1.00134	0.480561	2.27178e-06	0.0862925	0.96618	0.293394	0.293398	1.1584	1.15841	0.293398	0.85085	0.850848	1.15841	0.793599
RPS4X	RPS27	RPL27A	27.6667	0.0408041	0	1e-07	0.984627	0.483279	2.27178e-06	0.0848518	0.965086	0.288496	0.288499	1.1584	1.1584	0.2885	0.849104	0.849102	1.1584	0.795386
RPS8	RPL27A	RPL24	27	0.0379493	0	1e-07	1.0675	0.469504	2.27178e-06	0.0919937	0.970084	0.312778	0.312782	1.15788	1.15789	0.312783	0.857407	0.857405	1.15789	0.786099
RPS5	RPL22	RPL27A	27.3333	0.0489612	0	1e-07	0.95802	0.487299	2.27178e-06	0.0825589	0.962918	0.2807	0.280703	1.15784	1.15784	0.280704	0.845971	0.845969	1.15784	0.797804
RPS7	RPS27	RPL31	27.6667	0.0104998	0	1.03333e-07	1.19456	0.448791	2.3475e-06	0.102943	0.978315	0.350007	0.350011	1.15783	1.15784	0.350011	0.870609	0.870608	1.15783	0.772432
RPS5	RPL27A	SEC61A1	26.3333	0.0489223	0	1e-07	1.05509	0.471465	2.27178e-06	0.0909245	0.969194	0.309143	0.309146	1.15778	1.15778	0.309147	0.856047	0.856045	1.15778	0.787348
RPS5	RPL27	RPL5	27.6667	0.0398868	0	1.03333e-07	0.988539	0.482235	2.3475e-06	0.0851889	0.964771	0.289642	0.289646	1.15767	1.15767	0.289647	0.849039	0.849038	1.15767	0.794397
RPS8	RPS5	RPL23	29	0.0300456	0	1.03333e-07	0.927919	0.492088	2.3475e-06	0.0799649	0.960804	0.271881	0.271884	1.15764	1.15764	0.271885	0.842707	0.842705	1.15764	0.800877
RPS6	RPS27	RPL29	27.3333	0.0387491	0	1e-07	1.02869	0.475677	2.27178e-06	0.0886489	0.967354	0.301406	0.301409	1.15762	1.15763	0.30141	0.853196	0.853194	1.15763	0.790059
RPS4X	RPLP2	RPL31	26.3333	0.00783237	0	9.66667e-08	1.34099	0.424703	2.19605e-06	0.115562	0.987496	0.392912	0.392915	1.15738	1.15738	0.392916	0.885571	0.88557	1.15738	0.756375
RPS11	RPL24	RPL4	27.3333	0.0329003	0	1e-07	1.06871	0.469021	2.27178e-06	0.0920974	0.96976	0.313131	0.313134	1.15737	1.15737	0.313135	0.8572	0.857198	1.15737	0.785569
RPS4X	RPS5	RPS27L	29	0.023711	0	1.03333e-07	0.971226	0.484879	2.3475e-06	0.083697	0.9634	0.28457	0.284573	1.15735	1.15736	0.284574	0.847033	0.847032	1.15735	0.796009
RPLP2	RPL31	RPS27L	25	0.00276369	0	9.66667e-08	1.5053	0.397882	2.19605e-06	0.129722	0.998089	0.441054	0.441057	1.15724	1.15725	0.441058	0.902601	0.902599	1.15724	0.738648
UBC	HIST1H2BE	HIST1H3H	22	0.208339	0	6.655e-05	-0.357325	0.584467	0.00151187	0.0307931	0.92295	0.104696	0.106813	1.15674	1.15946	0.107418	0.7854	0.784432	1.15849	0.863481
RPS11	RPL22	RPL23	27.6667	0.0287564	0	1e-07	1.06315	0.469568	2.27178e-06	0.0916183	0.968897	0.311502	0.311505	1.15672	1.15673	0.311506	0.856205	0.856204	1.15673	0.785664
RPS11	RPL23	SEC61A1	26.6667	0.0287175	0	1e-07	1.16022	0.453734	2.27178e-06	0.0999838	0.975173	0.339945	0.339948	1.15667	1.15667	0.339949	0.866281	0.866279	1.15667	0.775209
RPS4X	RPS7	RPL23	29.3333	0.0236033	0	1.03333e-07	0.936617	0.490019	2.3475e-06	0.0807145	0.960456	0.274429	0.274433	1.15646	1.15647	0.274433	0.842856	0.842855	1.15647	0.799031
RPS7	RPL23	RPS27L	28	0.0185346	0	1.03333e-07	1.10092	0.463198	2.3475e-06	0.0948739	0.971049	0.322571	0.322574	1.15633	1.15633	0.322575	0.859886	0.859884	1.15633	0.781305
RPS6	RPS27	RPL24	27.6667	0.0380054	0	1.03333e-07	0.993951	0.480094	2.3475e-06	0.0856554	0.96336	0.291228	0.291232	1.1554	1.1554	0.291232	0.848141	0.84814	1.1554	0.792052
RPL27A	RPL27	RPL4	25.6667	0.0466174	0	9.66667e-08	1.12703	0.458316	2.19605e-06	0.0971237	0.971862	0.330221	0.330224	1.15519	1.15519	0.330225	0.861871	0.861869	1.15519	0.777618
RPS8	RPL27	RPL31	26.6667	0.0063336	0	1e-07	1.31119	0.428261	2.27178e-06	0.112994	0.983744	0.384179	0.384182	1.15505	1.15505	0.384183	0.880966	0.880964	1.15505	0.757759
RPL24	RPL29	RPL31	25	0.00259505	0	9.66667e-08	1.49804	0.39769	2.19605e-06	0.129096	0.995693	0.438927	0.43893	1.15477	1.15477	0.438931	0.900252	0.90025	1.15477	0.737504
RPS8	RPS12	RPL5	28	0.031197	0	1e-07	1.00563	0.477609	2.27178e-06	0.0866618	0.963302	0.29465	0.294653	1.15435	1.15435	0.294654	0.84868	0.848679	1.15435	0.789982
RPS8	RPS29	EEF2	27.3333	0.0202736	0	1e-07	1.14637	0.454651	2.27178e-06	0.0987905	0.972399	0.335888	0.335891	1.15426	1.15426	0.335892	0.863287	0.863286	1.15426	0.774821
RPS12	RPS27	RPL27A	27	0.0371062	0	1e-07	1.05921	0.468544	2.27178e-06	0.0912789	0.96631	0.310348	0.310351	1.15373	1.15373	0.310352	0.853863	0.853862	1.15373	0.783755
RPS6	RPL22	RPL4	27	0.0498387	0	9.66667e-08	0.969385	0.483034	2.19605e-06	0.0835383	0.960278	0.28403	0.284033	1.15349	1.1535	0.284034	0.844354	0.844352	1.15349	0.793205
RPS6	RPL4	SEC61A1	26	0.0497998	0	9.66667e-08	1.06646	0.4672	2.19605e-06	0.0919039	0.966554	0.312473	0.312476	1.15343	1.15344	0.312477	0.85443	0.854428	1.15344	0.782749
UBC	HIST1H3B	HIST1H3F	22	0.206813	0	6.65633e-05	-0.356452	0.58273	0.00151217	0.0307179	0.920262	0.104441	0.106558	1.15335	1.15608	0.107163	0.783129	0.782161	1.15511	0.860943
RPS8	RPS11	RPL29	28.3333	0.024976	0	1e-07	1.01311	0.475792	2.27178e-06	0.0873068	0.962952	0.296843	0.296846	1.15327	1.15327	0.296847	0.848766	0.848764	1.15327	0.788342
RPS4X	RPS6	EEF2	28.3333	0.0428523	0	1e-07	0.887375	0.496136	2.27178e-06	0.076471	0.954592	0.260001	0.260004	1.15305	1.15305	0.260005	0.835523	0.835522	1.15305	0.801653
RPS6	EEF2	RPS27L	27	0.0377836	0	1e-07	1.05168	0.469315	2.27178e-06	0.0906304	0.965184	0.308143	0.308146	1.15291	1.15291	0.308147	0.852553	0.852551	1.15291	0.783927
RPS4X	RPS5	RPS12	29.6667	0.0250818	0	1.03333e-07	0.881499	0.496965	2.3475e-06	0.0759646	0.954031	0.25828	0.258283	1.15282	1.15282	0.258284	0.834763	0.834762	1.15282	0.802105
UBC	HIST1H2BF	HIST1H3B	22	0.208339	0	6.655e-05	-0.343887	0.584467	0.00151187	0.029635	0.919013	0.100759	0.102876	1.1528	1.15552	0.10348	0.781462	0.780495	1.15455	0.861859
RPS12	RPLP2	RPL31	25.6667	0.00413449	0	9.66667e-08	1.41557	0.409968	2.19605e-06	0.121989	0.988719	0.414764	0.414767	1.15271	1.15271	0.414768	0.890331	0.89033	1.15271	0.744744
RPS5	RPS12	RPS27L	28.3333	0.0200131	0	1.03333e-07	1.04581	0.470144	2.3475e-06	0.090124	0.964623	0.306422	0.306425	1.15268	1.15269	0.306426	0.851793	0.851792	1.15268	0.784379
RPS29	RPL22	RPL27	26.3333	0.0158301	0	1e-07	1.26879	0.433805	2.27178e-06	0.10934	0.979084	0.371757	0.37176	1.15261	1.15261	0.371761	0.874975	0.874973	1.15261	0.760406
RPS29	RPL27	SEC61A1	25.3333	0.0157913	0	1e-07	1.36587	0.417971	2.27178e-06	0.117706	0.98536	0.4002	0.400203	1.15255	1.15255	0.400204	0.885051	0.885049	1.15255	0.749951
RPS21	RPS29	RPL27A	28.3333	0.052124	0	1.03333e-07	0.820658	0.506688	2.3475e-06	0.0707216	0.949816	0.240453	0.240457	1.15249	1.1525	0.240458	0.828215	0.828214	1.15249	0.808376
RPS8	RPS7	RPL5	29	0.0362063	0	1.03333e-07	0.866498	0.499099	2.3475e-06	0.0746719	0.952623	0.253884	0.253888	1.15226	1.15227	0.253889	0.832843	0.832842	1.15227	0.803282
RPS12	RPS7	RPL23	28.6667	0.0199054	0	1.03333e-07	1.0112	0.475285	2.3475e-06	0.0871415	0.96168	0.296281	0.296284	1.15179	1.1518	0.296285	0.847616	0.847614	1.1518	0.7874
RPS7	RPS27	RPL27A	28	0.0421154	0	1.03333e-07	0.920075	0.490034	2.3475e-06	0.0792889	0.95563	0.269582	0.269586	1.15164	1.15165	0.269587	0.838026	0.838025	1.15165	0.797056
RPS4X	RPS11	RPS27	29.3333	0.027087	0	1.03333e-07	0.895503	0.493984	2.3475e-06	0.0771714	0.95396	0.262383	0.262386	1.15155	1.15156	0.262387	0.835408	0.835407	1.15156	0.799621
RPS4X	RPL27A	RPLP2	26.6667	0.0394481	0	9.66667e-08	1.06651	0.465946	2.19605e-06	0.0919079	0.964812	0.312487	0.31249	1.15119	1.15119	0.312491	0.852988	0.852987	1.15119	0.780999
RPL27A	RPLP2	RPS27L	25.3333	0.0343794	0	9.66667e-08	1.23081	0.439125	2.19605e-06	0.106067	0.975404	0.360629	0.360632	1.15105	1.15106	0.360633	0.870018	0.870017	1.15106	0.763272
RPS8	RPS11	RPL24	28.6667	0.0242322	0	1.03333e-07	0.978378	0.480209	2.3475e-06	0.0843133	0.958957	0.286665	0.286668	1.15104	1.15105	0.286669	0.843712	0.84371	1.15104	0.790334
RPS5	RPS11	RPL22	29	0.0352441	0	1.03333e-07	0.868896	0.498004	2.3475e-06	0.0748785	0.951792	0.254587	0.25459	1.15099	1.151	0.254591	0.832276	0.832274	1.151	0.802039
RPS5	RPS11	SEC61A1	28	0.0352052	0	1.03333e-07	0.96597	0.48217	2.3475e-06	0.0832441	0.958068	0.28303	0.283033	1.15094	1.15094	0.283034	0.842351	0.84235	1.15094	0.791583
RPL23	EEF2	RPL31	25.3333	0.0108189	0	9.66667e-08	1.39485	0.412312	2.19605e-06	0.120204	0.98593	0.408693	0.408696	1.15086	1.15086	0.408697	0.886979	0.886978	1.15086	0.745526
RPS4X	RPS5	RPS7	30.6667	0.030091	0	1.06667e-07	0.742368	0.518455	2.42323e-06	0.0639747	0.943352	0.217514	0.217517	1.15073	1.15074	0.217518	0.818927	0.818925	1.15074	0.815405
RPS7	RPLP2	RPL31	26.6667	0.00914376	0	1e-07	1.27644	0.431459	2.27178e-06	0.109999	0.97804	0.373998	0.374001	1.15062	1.15063	0.374002	0.874494	0.874493	1.15063	0.758044
RPS5	RPS7	RPS27L	29.3333	0.0250223	0	1.06667e-07	0.906674	0.491634	2.42323e-06	0.0781341	0.953944	0.265656	0.265659	1.1506	1.1506	0.26566	0.835956	0.835955	1.1506	0.797679
RPS6	RPLP2	RPL29	26.3333	0.0373932	0	9.66667e-08	1.11057	0.458344	2.19605e-06	0.095705	0.967079	0.325397	0.3254	1.15042	1.15042	0.325401	0.85708	0.857079	1.15042	0.775672
RPS29	RPS27	RPLP2	26.3333	0.0169255	0	1e-07	1.25195	0.435051	2.27178e-06	0.107889	0.975895	0.366823	0.366826	1.14992	1.14992	0.366827	0.871487	0.871485	1.14992	0.76012
RPS4X	RPL5	RPL29	27	0.0311564	0	9.66667e-08	1.0871	0.461773	2.19605e-06	0.093683	0.965004	0.318522	0.318525	1.14971	1.14972	0.318526	0.854183	0.854181	1.14972	0.777641
UBC	HIST1H3I	HIST1H3H	22	0.206813	0	6.65633e-05	-0.344003	0.58273	0.00151217	0.029645	0.916614	0.100793	0.10291	1.14971	1.15243	0.103515	0.779481	0.778513	1.15146	0.859441
RPL5	RPL29	RPS27L	25.6667	0.0260877	0	9.66667e-08	1.25141	0.434952	2.19605e-06	0.107842	0.975597	0.366664	0.366667	1.14958	1.14958	0.366668	0.871212	0.871211	1.14958	0.759915
UBC	HIST1H3J	HIST1H3B	22	0.206813	0	6.65633e-05	-0.34325	0.58273	0.00151217	0.0295802	0.916394	0.100573	0.10269	1.14949	1.15221	0.103294	0.779261	0.778293	1.15124	0.859351
RPS4X	RPL31	RSL24D1	23.3333	0.0275674	0	7.33333e-08	1.46591	0.399794	1.66597e-06	0.126327	0.989223	0.429512	0.429514	1.14914	1.14914	0.429515	0.893276	0.893275	1.14914	0.736572
UBC	HIST1H2BE	HIST1H2BC	22	0.209866	0	6.65367e-05	-0.319781	0.586205	0.00151157	0.0275577	0.914382	0.093696	0.0958122	1.14886	1.15158	0.0964169	0.776414	0.775447	1.15062	0.861383
RPS8	RPL27A	RPL27	27	0.0379493	0	1e-07	1.0367	0.469504	2.27178e-06	0.0893395	0.961059	0.303754	0.303758	1.14886	1.14887	0.303759	0.848383	0.848381	1.14886	0.782384
RPL27A	RPL24	RPL29	25.3333	0.0342107	0	9.66667e-08	1.22356	0.438933	2.19605e-06	0.105442	0.973009	0.358503	0.358506	1.14858	1.14859	0.358506	0.867669	0.867668	1.14858	0.762128
RPS12	RPS6	EEF2	27.6667	0.0391544	0	1e-07	0.961955	0.481401	2.27178e-06	0.082898	0.955815	0.281853	0.281856	1.14838	1.14838	0.281857	0.840283	0.840281	1.14838	0.790022
RPS11	RPL27	RPL4	27.3333	0.0329003	0	1e-07	1.03791	0.469021	2.27178e-06	0.0894433	0.960736	0.304107	0.30411	1.14834	1.14835	0.304111	0.848175	0.848174	1.14835	0.781853
RPS5	RPL23	RPL29	27.3333	0.026307	0	1e-07	1.08397	0.461517	2.27178e-06	0.0934131	0.963729	0.317605	0.317608	1.14834	1.14834	0.317609	0.852969	0.852968	1.14834	0.776906
RPS6	RPL24	RPLP2	26.6667	0.0366494	0	1e-07	1.07583	0.462761	2.27178e-06	0.0927115	0.963085	0.315219	0.315222	1.14819	1.14819	0.315223	0.852026	0.852025	1.14819	0.777665
RPS27	RPL5	RPL23	26.6667	0.0345333	0	1e-07	1.09049	0.460353	2.27178e-06	0.0939749	0.964009	0.319515	0.319518	1.14815	1.14815	0.319519	0.853528	0.853527	1.14815	0.776062
RPS11	RPS29	EIF2S3	23.6667	0.0348444	0	9.66667e-08	1.37905	0.413339	2.19605e-06	0.118842	0.982737	0.404063	0.404066	1.14807	1.14808	0.404067	0.88354	0.883539	1.14808	0.745056
RPS4X	RPS29	RPL30	29.3333	0.0448823	0	1.03333e-07	0.75784	0.514236	2.3475e-06	0.0653081	0.941978	0.222047	0.222051	1.14767	1.14768	0.222052	0.818565	0.818564	1.14767	0.811365
RPS29	RPL30	RPS27L	28	0.0398136	0	1.03333e-07	0.922146	0.487415	2.3475e-06	0.0794675	0.95257	0.270189	0.270193	1.14754	1.14754	0.270194	0.835595	0.835593	1.14754	0.793638
RPS4X	RPL24	RPL5	27.3333	0.0304126	0	1e-07	1.05237	0.46619	2.27178e-06	0.0906895	0.96101	0.308344	0.308347	1.14749	1.14749	0.308348	0.849128	0.849127	1.14749	0.779634
RPL24	RPL5	RPS27L	26	0.0253439	0	1e-07	1.21667	0.439369	2.27178e-06	0.104849	0.971602	0.356486	0.356489	1.14735	1.14735	0.35649	0.866158	0.866157	1.14735	0.761908
RPS8	RPS6	RPL22	28.3333	0.0411706	0	1e-07	0.879057	0.494222	2.27178e-06	0.0757541	0.949475	0.257564	0.257567	1.14716	1.14717	0.257568	0.830866	0.830864	1.14717	0.79797
RPS8	RPS6	SEC61A1	27.3333	0.0411317	0	1e-07	0.976131	0.478388	2.27178e-06	0.0841197	0.955751	0.286007	0.28601	1.14711	1.14711	0.286011	0.840942	0.84094	1.14711	0.787515
RPS11	RPS12	RPS27	28.6667	0.0233891	0	1.03333e-07	0.970083	0.479249	2.3475e-06	0.0835985	0.955184	0.284235	0.284238	1.14688	1.14689	0.284239	0.840168	0.840167	1.14689	0.78799
RPS6	RPL30	RPL23	29	0.068727	0	1.03333e-07	0.619841	0.536109	2.3475e-06	0.0534158	0.932166	0.181614	0.181617	1.14661	1.14661	0.181618	0.803504	0.803503	1.14661	0.825338
RPS12	RPL27A	RPLP2	26	0.0357502	0	9.66667e-08	1.14109	0.451211	2.19605e-06	0.098335	0.966035	0.334339	0.334342	1.14652	1.14652	0.334343	0.857748	0.857747	1.14652	0.769368
RPS6	RPS27	RPL27	27.6667	0.0380054	0	1.03333e-07	0.963153	0.480094	2.3475e-06	0.0830012	0.954335	0.282204	0.282207	1.14637	1.14638	0.282208	0.839117	0.839116	1.14638	0.788336
RPS6	RPS7	EEF2	28.6667	0.0441637	0	1.03333e-07	0.822823	0.502892	2.3475e-06	0.0709081	0.945136	0.241088	0.241091	1.14629	1.1463	0.241092	0.824446	0.824445	1.1463	0.803323
RPS27	RPL4	RPL31	25.6667	0.0161359	0	9.66667e-08	1.30922	0.423626	2.19605e-06	0.112824	0.97668	0.383603	0.383606	1.14613	1.14613	0.383607	0.875013	0.875012	1.14613	0.751034
RPS5	RPL24	RPL23	27.6667	0.0255633	0	1.03333e-07	1.04924	0.465934	2.3475e-06	0.0904197	0.959735	0.307427	0.30743	1.14611	1.14611	0.307431	0.847915	0.847913	1.14611	0.778899
RPS5	RPS12	RPS7	30	0.0263931	0	1.06667e-07	0.816947	0.503721	2.42323e-06	0.0704018	0.944575	0.239366	0.239369	1.14606	1.14607	0.23937	0.823686	0.823685	1.14607	0.803775
RPL27	RPL29	RPL31	25	0.00259505	0	9.66667e-08	1.46724	0.39769	2.19605e-06	0.126442	0.986669	0.429903	0.429906	1.14575	1.14575	0.429907	0.891228	0.891226	1.14575	0.733788
RPS21	RPS11	RPS29	30	0.0384069	0	1.06667e-07	0.731534	0.517393	2.42323e-06	0.0630412	0.93869	0.21434	0.214343	1.14565	1.14565	0.214344	0.81452	0.814518	1.14565	0.812611
RPS5	EEF2	RPL31	26.6667	0.0173066	0	1e-07	1.2006	0.440748	2.27178e-06	0.103464	0.968825	0.351778	0.351781	1.14512	1.14513	0.351782	0.86305	0.863048	1.14513	0.7619
RPS12	RPL5	RPL29	26.3333	0.0274585	0	9.66667e-08	1.16168	0.447038	2.19605e-06	0.10011	0.966228	0.340374	0.340377	1.14504	1.14505	0.340378	0.858942	0.858941	1.14505	0.766011
RPS4X	RPS29	EIF3F	23	0.029052	0	7.33333e-08	1.47366	0.39622	1.66597e-06	0.126995	0.986492	0.431783	0.431786	1.14498	1.14498	0.431786	0.891402	0.891401	1.14498	0.732504
RPS29	RPL29	EEF2	25.6667	0.016535	0	9.66667e-08	1.30243	0.424081	2.19605e-06	0.112239	0.975325	0.381612	0.381615	1.14496	1.14496	0.381616	0.873549	0.873548	1.14496	0.75085
RPS4X	RPL22	RPL31	26.6667	0.00787125	0	9.66667e-08	1.26554	0.43001	2.19605e-06	0.10906	0.972818	0.370803	0.370806	1.14482	1.14483	0.370807	0.869619	0.869618	1.14482	0.754701
RPS11	RPS7	RPS27	29.6667	0.0283984	0	1.06667e-07	0.830951	0.50074	2.42323e-06	0.0716086	0.944504	0.243469	0.243472	1.1448	1.1448	0.243473	0.824331	0.82433	1.1448	0.801291
RPS4X	RPL31	SEC61A1	25.6667	0.00783237	0	9.66667e-08	1.36261	0.414177	2.19605e-06	0.117425	0.979093	0.399246	0.399249	1.14476	1.14477	0.39925	0.879695	0.879693	1.14477	0.744246
RPS4X	RPL23	RPL4	27.3333	0.0292395	0	9.66667e-08	1.05128	0.464855	2.19605e-06	0.0905955	0.958821	0.308025	0.308028	1.14476	1.14477	0.308029	0.84726	0.847259	1.14477	0.777633
RPL22	RPL31	RPS27L	25.3333	0.00280256	0	9.66667e-08	1.42984	0.403189	2.19605e-06	0.123219	0.98341	0.418945	0.418948	1.14469	1.14469	0.418949	0.886649	0.886647	1.14469	0.736975
RPL27A	RPL23	EEF2	25.6667	0.0424346	0	9.66667e-08	1.12037	0.453555	2.19605e-06	0.0965495	0.963246	0.328268	0.328271	1.14467	1.14467	0.328272	0.854396	0.854395	1.14467	0.77015
RPL31	SEC61A1	RPS27L	24.3333	0.00276369	0	9.66667e-08	1.52692	0.387356	2.19605e-06	0.131585	0.989686	0.447388	0.447391	1.14463	1.14463	0.447392	0.896724	0.896723	1.14463	0.72652
RPL23	RPL4	RPS27L	26	0.0241708	0	9.66667e-08	1.21558	0.438034	2.19605e-06	0.104755	0.969414	0.356167	0.35617	1.14463	1.14463	0.356171	0.86429	0.864288	1.14463	0.759907
RPS7	RPL27A	RPLP2	27	0.0407595	0	1e-07	1.00195	0.472702	2.27178e-06	0.0863451	0.955356	0.293573	0.293576	1.14444	1.14444	0.293577	0.841911	0.84191	1.14444	0.782669
RPS4X	RPS11	RPLP2	28.3333	0.025731	0	1e-07	0.977383	0.476651	2.27178e-06	0.0842275	0.953685	0.286374	0.286377	1.14435	1.14435	0.286378	0.839293	0.839292	1.14435	0.785234
RPS11	RPLP2	RPS27L	27	0.0206623	0	1e-07	1.14169	0.44983	2.27178e-06	0.0983869	0.964278	0.334516	0.334519	1.14421	1.14421	0.33452	0.856323	0.856321	1.14421	0.767507
RPL24	RPL27	RPL31	25.3333	0.0018513	0	1e-07	1.43251	0.402107	2.27178e-06	0.123449	0.982675	0.419725	0.419729	1.14352	1.14352	0.419729	0.886173	0.886172	1.14352	0.735781
RPS12	RPS29	RPL30	28.6667	0.0411844	0	1.03333e-07	0.83242	0.499501	2.3475e-06	0.0717351	0.943201	0.243899	0.243903	1.143	1.14301	0.243904	0.823325	0.823323	1.143	0.799734
RPS7	RPL5	RPL29	27.3333	0.0324677	0	1e-07	1.02255	0.468529	2.27178e-06	0.0881201	0.955548	0.299608	0.299612	1.14296	1.14296	0.299612	0.843106	0.843104	1.14296	0.779311
HIST2H3D	HIST1H2AL	HIST4H4	22	0.0549303	0	4.95667e-06	-1.38276	0.409881	0.000112605	0.119162	0.978984	0.40515	0.405308	1.14294	1.14314	0.405353	0.880815	0.880743	1.14307	0.740818
RPS12	RPL24	RPL5	26.6667	0.0267147	0	1e-07	1.12695	0.451455	2.27178e-06	0.0971165	0.962233	0.330196	0.330199	1.14282	1.14282	0.3302	0.853888	0.853887	1.14282	0.768003
RPS29	RPL24	EEF2	26	0.0157913	0	1e-07	1.26769	0.428497	2.27178e-06	0.109245	0.97133	0.371434	0.371437	1.14273	1.14273	0.371438	0.868495	0.868494	1.14273	0.752843
RPS5	RPS27	RPL5	28	0.041021	0	1.03333e-07	0.896243	0.488789	2.3475e-06	0.0772352	0.946904	0.2626	0.262603	1.14242	1.14242	0.262604	0.829599	0.829597	1.14242	0.792437
RPS7	RPL31	RSL24D1	23.6667	0.0288788	0	7.66667e-08	1.40136	0.406549	1.7417e-06	0.120764	0.979767	0.410598	0.410601	1.14239	1.14239	0.410601	0.882199	0.882198	1.14239	0.738242
RPS6	RPL29	RSL24D1	23.3333	0.0571282	0	7.33333e-08	1.23548	0.433435	1.66597e-06	0.10647	0.968806	0.361997	0.361999	1.14218	1.14218	0.362	0.864785	0.864784	1.14218	0.755869
RPS8	RPS11	RPL27	28.6667	0.0242322	0	1.03333e-07	0.947579	0.480209	2.3475e-06	0.0816591	0.949933	0.277641	0.277644	1.14202	1.14202	0.277645	0.834688	0.834686	1.14202	0.786618
UBC	HIST1H2BC	HIST1H3I	22	0.208339	0	6.655e-05	-0.306459	0.584467	0.00151187	0.0264096	0.908047	0.0897927	0.0919093	1.14183	1.14455	0.092514	0.770496	0.769528	1.14359	0.857344
RPS11	RPL24	RPL29	27	0.0204937	0	1e-07	1.13443	0.449638	2.27178e-06	0.0977615	0.961883	0.332389	0.332392	1.14174	1.14174	0.332393	0.853974	0.853972	1.14174	0.766363
RPS11	RPS6	EIF1	25.3333	0.0557025	0	9.66667e-08	1.04877	0.463392	2.19605e-06	0.0903795	0.956039	0.30729	0.307294	1.1414	1.1414	0.307294	0.844829	0.844827	1.1414	0.775283
RPL5	RPL23	RPLP2	25.6667	0.0331773	0	9.66667e-08	1.17237	0.44302	2.19605e-06	0.101031	0.963734	0.343506	0.343509	1.14094	1.14095	0.34351	0.857413	0.857412	1.14094	0.761675
RPS29	RPS7	RPL30	29.6667	0.0461937	0	1.06667e-07	0.693288	0.520991	2.42323e-06	0.0597452	0.932522	0.203134	0.203137	1.14092	1.14092	0.203138	0.807488	0.807486	1.14092	0.813035
RPS5	RPS6	RPL30	30.3333	0.0752147	0	1.06667e-07	0.425592	0.564545	2.42323e-06	0.036676	0.915061	0.124699	0.124702	1.14088	1.14088	0.124703	0.779575	0.779573	1.14088	0.841712
RPS7	RPL24	RPL5	27.6667	0.031724	0	1.03333e-07	0.987816	0.472945	2.3475e-06	0.0851266	0.951554	0.289431	0.289434	1.14073	1.14074	0.289435	0.838051	0.83805	1.14073	0.781304
RPS8	RPL5	RPL4	27	0.0418424	0	9.66667e-08	0.981158	0.473934	2.19605e-06	0.0845529	0.950988	0.28748	0.287483	1.14056	1.14057	0.287484	0.837247	0.837246	1.14056	0.781885
RPS12	RPS29	EIF3F	22.3333	0.0253541	0	7.33333e-08	1.54824	0.381486	1.66597e-06	0.133422	0.987715	0.453635	0.453638	1.14031	1.14031	0.453638	0.896161	0.89616	1.14031	0.720873
RPS12	RPL22	RPL31	26	0.00417336	0	9.66667e-08	1.34012	0.415276	2.19605e-06	0.115487	0.974041	0.392655	0.392658	1.14015	1.14016	0.392659	0.874379	0.874377	1.14015	0.743071
RPS12	RPL31	SEC61A1	25	0.00413449	0	9.66667e-08	1.43719	0.399442	2.19605e-06	0.123852	0.980317	0.421098	0.421101	1.14009	1.1401	0.421102	0.884455	0.884453	1.1401	0.732615
RPS12	RPL23	RPL4	26.6667	0.0255416	0	9.66667e-08	1.12586	0.45012	2.19605e-06	0.0970225	0.960045	0.329877	0.32988	1.14009	1.1401	0.329881	0.85202	0.852018	1.1401	0.766003
RPL5	RPL30	RPL31	27	0.0480306	0	1e-07	0.936202	0.480977	2.27178e-06	0.0806787	0.947675	0.274308	0.274311	1.14007	1.14007	0.274312	0.832245	0.832243	1.14007	0.786321
RPS27	RPL27A	RPL4	26	0.0477516	0	9.66667e-08	1.03473	0.46487	2.19605e-06	0.08917	0.953995	0.303178	0.303181	1.13994	1.13995	0.303182	0.84243	0.842429	1.13995	0.775658
RPS8	RPS27	RPL31	27	0.00746779	0	1e-07	1.21889	0.434814	2.27178e-06	0.10504	0.965877	0.357137	0.35714	1.1398	1.13981	0.357141	0.861525	0.861524	1.13981	0.7558
RPS5	RPL23	MRPL17	23.3333	0.0885212	0	7.33333e-08	1.00752	0.469162	1.66597e-06	0.0868244	0.952029	0.295203	0.295205	1.13969	1.1397	0.295206	0.839433	0.839432	1.1397	0.778383
RPS11	RPS12	RPLP2	27.6667	0.0220331	0	1e-07	1.05196	0.461917	2.27178e-06	0.0906546	0.954909	0.308226	0.308229	1.13968	1.13968	0.30823	0.844053	0.844052	1.13968	0.773603
RPL27A	RPL27	RPL29	25.3333	0.0342107	0	9.66667e-08	1.19276	0.438933	2.19605e-06	0.102788	0.963985	0.349478	0.349482	1.13956	1.13956	0.349482	0.858645	0.858644	1.13956	0.758412
RPS6	RPL27	RPLP2	26.6667	0.0366494	0	1e-07	1.04503	0.462761	2.27178e-06	0.0900574	0.954061	0.306195	0.306198	1.13917	1.13917	0.306199	0.843002	0.843001	1.13917	0.773949
RPS4X	RPS5	RPL4	28.6667	0.0357272	0	1e-07	0.857028	0.493291	2.27178e-06	0.0738557	0.941716	0.25111	0.251113	1.13903	1.13904	0.251114	0.823331	0.823329	1.13904	0.794008
HIST2H3D	HIST1H2AI	HIST4H4	22	0.0549303	0	4.95667e-06	-1.36937	0.409881	0.000112605	0.118008	0.97506	0.401227	0.401384	1.13901	1.13922	0.401429	0.876892	0.876819	1.13914	0.739202
RPS5	RPL27A	EEF2	27	0.0489223	0	1e-07	0.926118	0.481991	2.27178e-06	0.0798097	0.946141	0.271353	0.271356	1.13894	1.13894	0.271357	0.830467	0.830466	1.13894	0.786525
RPLP2	RPL4	RPL31	24.6667	0.0147799	0	9.33333e-08	1.3911	0.406294	2.12033e-06	0.11988	0.976405	0.407594	0.407596	1.13892	1.13893	0.407597	0.878898	0.878897	1.13892	0.736647
RPS5	RPL4	RPS27L	27.3333	0.0306585	0	1e-07	1.02133	0.46647	2.27178e-06	0.0880151	0.952309	0.299251	0.299255	1.1389	1.1389	0.299256	0.84036	0.840359	1.1389	0.776282
RPS4X	RPL22	RPL27A	27	0.0394869	0	9.66667e-08	0.99105	0.471254	2.19605e-06	0.0854053	0.950133	0.290378	0.290381	1.13863	1.13864	0.290382	0.837036	0.837035	1.13864	0.779325
RPS4X	RPL27A	SEC61A1	26	0.0394481	0	9.66667e-08	1.08812	0.45542	2.19605e-06	0.0937709	0.956409	0.318821	0.318824	1.13858	1.13858	0.318825	0.847112	0.847111	1.13858	0.76887
UBC	HIST1H3E	HIST1H3F	22.3333	0.208648	0	6.65833e-05	-0.260682	0.590081	0.00151263	0.0224647	0.902493	0.0763798	0.0784975	1.13853	1.14125	0.0791025	0.763597	0.762629	1.14028	0.859682
RPL22	RPL27A	RPS27L	25.6667	0.0344183	0	9.66667e-08	1.15536	0.444433	2.19605e-06	0.0995647	0.960726	0.33852	0.338523	1.1385	1.1385	0.338524	0.854066	0.854064	1.1385	0.761599
RPS4X	RPL27	RPL5	27.3333	0.0304126	0	1e-07	1.02157	0.46619	2.27178e-06	0.0880354	0.951986	0.29932	0.299323	1.13846	1.13847	0.299324	0.840104	0.840103	1.13846	0.775918
RPL27A	SEC61A1	RPS27L	24.6667	0.0343794	0	9.66667e-08	1.25243	0.428599	2.19605e-06	0.10793	0.967001	0.366963	0.366966	1.13844	1.13844	0.366967	0.864142	0.86414	1.13844	0.751144
RPS8	RPS4X	RPL23	28.6667	0.0205714	0	1e-07	0.960949	0.476043	2.27178e-06	0.0828113	0.948018	0.281559	0.281562	1.13844	1.13844	0.281563	0.833772	0.833771	1.13844	0.782399
RPL27	RPL5	RPS27L	26	0.0253439	0	1e-07	1.18588	0.439369	2.27178e-06	0.102195	0.962578	0.347462	0.347465	1.13833	1.13833	0.347466	0.857134	0.857132	1.13833	0.758192
RPS8	RPL23	RPS27L	27.3333	0.0155027	0	1e-07	1.12526	0.449222	2.27178e-06	0.0969707	0.958611	0.3297	0.329704	1.1383	1.1383	0.329705	0.850802	0.8508	1.1383	0.764672
RPS29	RPS7	EIF3F	23.3333	0.0303634	0	7.66667e-08	1.40911	0.402976	1.7417e-06	0.121432	0.977036	0.41287	0.412872	1.13823	1.13823	0.412873	0.880325	0.880323	1.13823	0.734174
RPS7	RPL22	RPL31	27	0.00918264	0	1e-07	1.20098	0.436766	2.27178e-06	0.103497	0.963362	0.351889	0.351892	1.13807	1.13807	0.351893	0.858542	0.85854	1.13807	0.756371
RPS7	RPL31	SEC61A1	26	0.00914376	0	1e-07	1.29806	0.420932	2.27178e-06	0.111862	0.969637	0.380332	0.380335	1.13801	1.13801	0.380336	0.868618	0.868616	1.13801	0.745916
RPS7	RPL23	RPL4	27.6667	0.0305509	0	1e-07	0.986725	0.47161	2.27178e-06	0.0850326	0.949365	0.289111	0.289114	1.13801	1.13801	0.289115	0.836183	0.836181	1.13801	0.779303
UBC	HIST1H2BF	HIST1H3E	22.3333	0.210174	0	6.657e-05	-0.248116	0.591819	0.00151232	0.0213818	0.901244	0.0726981	0.0748153	1.13797	1.14069	0.0754203	0.76193	0.760962	1.13973	0.860598
RPS6	RPL22	RPL29	26.6667	0.037432	0	9.66667e-08	1.03511	0.463652	2.19605e-06	0.0892024	0.952401	0.303288	0.303291	1.13786	1.13787	0.303292	0.841128	0.841127	1.13786	0.773999
RPS11	RPL23	EEF2	27.3333	0.0287175	0	1e-07	1.03124	0.464261	2.27178e-06	0.0888691	0.95212	0.302155	0.302158	1.13782	1.13783	0.302159	0.840701	0.8407	1.13783	0.774385
RPS11	RPS7	RPLP2	28.6667	0.0270424	0	1.03333e-07	0.912831	0.483407	2.3475e-06	0.0786647	0.94423	0.26746	0.267463	1.13759	1.1376	0.267464	0.828216	0.828215	1.1376	0.786903
RPS29	RPS27	RPL22	26.6667	0.0169643	0	1e-07	1.1765	0.440359	2.27178e-06	0.101387	0.961217	0.344714	0.344718	1.13736	1.13736	0.344719	0.855535	0.855533	1.13736	0.758447
RPL27A	RPL24	RPL27	25.6667	0.033467	0	1e-07	1.15802	0.44335	2.27178e-06	0.0997943	0.959991	0.339301	0.339304	1.13733	1.13733	0.339305	0.853591	0.853589	1.13733	0.760405
RPS29	RPS27	SEC61A1	25.6667	0.0169255	0	1e-07	1.27357	0.424525	2.27178e-06	0.109752	0.967492	0.373157	0.373161	1.1373	1.13731	0.373161	0.86561	0.865609	1.13731	0.747991
RPS5	RPL27	RPL23	27.6667	0.0255633	0	1.03333e-07	1.01844	0.465934	2.3475e-06	0.0877655	0.950711	0.298403	0.298406	1.13708	1.13709	0.298407	0.838891	0.838889	1.13709	0.775183
SNRPF	SF3B3	SF3B4	5	0.27963	0	3.33333e-09	-1.43983	0.397177	7.5726e-08	0.12408	0.977919	0.421872	0.421872	1.13679	1.13679	0.421872	0.882597	0.882597	1.13679	0.72976
RPS4X	RPS11	RSL24D1	25.3333	0.045466	0	7.66667e-08	1.1023	0.451742	1.7417e-06	0.0949923	0.955413	0.322974	0.322976	1.13611	1.13611	0.322977	0.846998	0.846997	1.13611	0.765431
RPS6	RPL22	RPL24	27	0.0366883	0	1e-07	1.00037	0.468069	2.27178e-06	0.0862089	0.948406	0.29311	0.293113	1.13563	1.13564	0.293114	0.836074	0.836072	1.13564	0.775992
RPS6	RPL24	SEC61A1	26	0.0366494	0	1e-07	1.09745	0.452235	2.27178e-06	0.0945745	0.954682	0.321553	0.321556	1.13558	1.13558	0.321557	0.84615	0.846148	1.13558	0.765536
UBC	HIST2H3D	HIST1H2BH	19.3333	0.234194	0	6.65633e-05	-0.362684	0.571785	0.00151217	0.0312549	0.906766	0.106267	0.108384	1.13548	1.1382	0.108989	0.77226	0.771292	1.13723	0.846373
RPS5	RPL5	RPLP2	27	0.039665	0	1e-07	0.978123	0.471456	2.27178e-06	0.0842913	0.946629	0.28659	0.286594	1.13521	1.13522	0.286595	0.833484	0.833482	1.13521	0.77805
UBC	HIST1H3E	HIST1H3J	22.3333	0.208648	0	6.65833e-05	-0.24748	0.590081	0.00151263	0.0213269	0.898625	0.0725116	0.0746293	1.13466	1.13738	0.0752344	0.759728	0.75876	1.13641	0.858089
RPS6	RPL4	EEF2	26.6667	0.0497998	0	9.66667e-08	0.937483	0.477727	2.19605e-06	0.0807891	0.943501	0.274683	0.274686	1.13459	1.1346	0.274687	0.82885	0.828849	1.13459	0.781925
RPS5	RPS12	RPL4	28	0.0320293	0	1e-07	0.931607	0.478556	2.27178e-06	0.0802828	0.94294	0.272961	0.272965	1.13436	1.13437	0.272966	0.82809	0.828089	1.13436	0.782377
HIST2H3D	HIST1H2BI	HIST4H4	24	0.0559495	0	6.37333e-06	-1.15224	0.44262	0.000144788	0.0992963	0.957275	0.337607	0.33781	1.13432	1.13458	0.337868	0.851307	0.851215	1.13449	0.758886
RPS12	RPL22	RPL27A	26.3333	0.0357891	0	9.66667e-08	1.06563	0.456519	2.19605e-06	0.0918324	0.951356	0.31223	0.312233	1.13396	1.13397	0.312234	0.841796	0.841794	1.13397	0.767695
RPS12	RPL27A	SEC61A1	25.3333	0.0357502	0	9.66667e-08	1.1627	0.440685	2.19605e-06	0.100198	0.957632	0.340673	0.340676	1.13391	1.13391	0.340677	0.851872	0.85187	1.13391	0.757239
RPL27A	RPL5	RPL30	27.3333	0.0796463	0	1e-07	0.661715	0.52222	2.27178e-06	0.0570244	0.92499	0.193883	0.193886	1.13388	1.13388	0.193887	0.799662	0.79966	1.13388	0.810945
RPS12	RPL27	RPL5	26.6667	0.0267147	0	1e-07	1.09615	0.451455	2.27178e-06	0.0944624	0.953209	0.321172	0.321175	1.13379	1.1338	0.321176	0.844864	0.844863	1.13379	0.764288
RPS8	RPS12	RPL23	28	0.0168735	0	1e-07	1.03553	0.461308	2.27178e-06	0.0892384	0.949242	0.303411	0.303414	1.13376	1.13377	0.303415	0.838532	0.83853	1.13377	0.770768
RPS29	RPL27	EEF2	26	0.0157913	0	1e-07	1.23689	0.428497	2.27178e-06	0.106591	0.962306	0.36241	0.362413	1.13371	1.13371	0.362414	0.859471	0.85947	1.13371	0.749127
RPS8	RPS27	RPL27A	27.3333	0.0390835	0	1e-07	0.944407	0.476058	2.27178e-06	0.0813858	0.943192	0.276712	0.276715	1.13362	1.13362	0.276716	0.828943	0.828941	1.13362	0.780424
RPS4X	RPS12	RPS27L	28	0.0105389	0	1e-07	1.07884	0.454099	2.27178e-06	0.0929705	0.951838	0.3161	0.316103	1.13348	1.13348	0.316104	0.842858	0.842857	1.13348	0.7659
RPS11	RPS27	RPL4	27.6667	0.0340345	0	1e-07	0.945611	0.475575	2.27178e-06	0.0814896	0.942869	0.277065	0.277068	1.1331	1.1331	0.277069	0.828735	0.828734	1.1331	0.779893
RPL27A	RPLP2	RPL4	25	0.0463956	0	9.33333e-08	1.11661	0.447537	2.12033e-06	0.0962261	0.95372	0.327169	0.327172	1.13274	1.13274	0.327173	0.846315	0.846314	1.13274	0.761271
RPS11	RPL27	RPL29	27	0.0204937	0	1e-07	1.10363	0.449638	2.27178e-06	0.0951074	0.952859	0.323365	0.323368	1.13271	1.13272	0.323369	0.84495	0.844948	1.13272	0.762647
RPL5	RPL23	RSL24D1	22.6667	0.0529124	0	7.33333e-08	1.29729	0.418111	1.66597e-06	0.111796	0.965461	0.380106	0.380108	1.13271	1.13271	0.380109	0.865118	0.865117	1.13271	0.741872
RPS8	RPS4X	RPS5	30	0.0270591	0	1.03333e-07	0.7667	0.504479	2.3475e-06	0.0660716	0.930913	0.224643	0.224647	1.1327	1.13271	0.224648	0.809843	0.809841	1.13271	0.798773
RPS21	RPS6	RPL31	28.6667	0.0413664	0	1.03333e-07	0.795927	0.499708	2.3475e-06	0.0685903	0.932799	0.233207	0.23321	1.13268	1.13269	0.233211	0.812873	0.812871	1.13268	0.795621
RPS8	RPLP2	RPL31	26	0.0061118	0	9.66667e-08	1.30077	0.417482	2.19605e-06	0.112096	0.965602	0.381127	0.38113	1.13259	1.1326	0.381131	0.86541	0.865409	1.1326	0.741412
RPS8	RPS5	RPS27L	28.6667	0.0219904	0	1.03333e-07	0.931006	0.477658	2.3475e-06	0.080231	0.941506	0.272785	0.272789	1.13257	1.13257	0.27279	0.826872	0.826871	1.13257	0.781047
RPS5	RPS7	RPL4	29	0.0370386	0	1.03333e-07	0.792476	0.500046	2.3475e-06	0.0682929	0.93226	0.232196	0.232199	1.13228	1.13228	0.2322	0.812253	0.812252	1.13228	0.795678
RPS5	RPS11	EEF2	28.6667	0.0352052	0	1.03333e-07	0.836994	0.492697	2.3475e-06	0.0721293	0.935015	0.24524	0.245243	1.13209	1.1321	0.245244	0.816772	0.81677	1.1321	0.790759
RPS7	RPL22	RPL27A	27.3333	0.0407983	0	1e-07	0.926498	0.478009	2.27178e-06	0.0798425	0.940677	0.271464	0.271468	1.13188	1.13188	0.271468	0.825959	0.825958	1.13188	0.780995
RPS7	RPL27A	SEC61A1	26.3333	0.0407595	0	1e-07	1.02357	0.462175	2.27178e-06	0.088208	0.946953	0.299907	0.299911	1.13182	1.13183	0.299911	0.836035	0.836033	1.13183	0.77054
RPS4X	RPS11	RPL22	28.6667	0.0257699	0	1e-07	0.901926	0.481959	2.27178e-06	0.0777249	0.939007	0.264265	0.264268	1.13179	1.13179	0.264269	0.823341	0.82334	1.13179	0.78356
RPS4X	RPS11	SEC61A1	27.6667	0.025731	0	1e-07	0.999001	0.466125	2.27178e-06	0.0860905	0.945283	0.292708	0.292711	1.13173	1.13174	0.292712	0.833417	0.833415	1.13174	0.773105
RPS7	RPL27	RPL5	27.6667	0.031724	0	1.03333e-07	0.957017	0.472945	2.3475e-06	0.0824725	0.94253	0.280406	0.28041	1.13171	1.13171	0.280411	0.829027	0.829026	1.13171	0.777588
RPS8	RPS7	RPL23	29	0.0218828	0	1.03333e-07	0.896397	0.482798	2.3475e-06	0.0772485	0.938562	0.262645	0.262648	1.13168	1.13169	0.262649	0.822695	0.822693	1.13168	0.784069
RPS11	RPL22	RPS27L	27.3333	0.0207012	0	1e-07	1.06623	0.455138	2.27178e-06	0.0918843	0.9496	0.312407	0.31241	1.13165	1.13166	0.312411	0.840371	0.840369	1.13166	0.765834
RPS11	SEC61A1	RPS27L	26.3333	0.0206623	0	1e-07	1.16331	0.439304	2.27178e-06	0.10025	0.955875	0.34085	0.340853	1.1316	1.1316	0.340854	0.850446	0.850445	1.1316	0.755379
RPS4X	RPS7	RPS27L	29	0.0155481	0	1.03333e-07	0.939704	0.475589	2.3475e-06	0.0809806	0.941159	0.275334	0.275337	1.13139	1.1314	0.275338	0.827022	0.82702	1.1314	0.779201
RPL5	RPL4	RPL29	25.3333	0.0381039	0	9.33333e-08	1.13721	0.443364	2.12033e-06	0.0980011	0.953913	0.333204	0.333207	1.13126	1.13126	0.333208	0.84751	0.847508	1.13126	0.757914
RPS27	RPL29	RPL31	25.3333	0.00372924	0	9.66667e-08	1.37495	0.404244	2.19605e-06	0.118488	0.968802	0.402861	0.402864	1.1305	1.1305	0.402865	0.871788	0.871786	1.1305	0.731828
RPS11	RPL24	RPL27	27.3333	0.0197499	0	1.03333e-07	1.0689	0.454055	2.3475e-06	0.0921139	0.948864	0.313187	0.313191	1.13049	1.13049	0.313191	0.839895	0.839894	1.13049	0.76464
RPS29	RPL22	RPLP2	25.6667	0.0156083	0	9.66667e-08	1.25838	0.423026	2.19605e-06	0.108443	0.960942	0.368705	0.368708	1.13015	1.13016	0.368709	0.859419	0.859418	1.13015	0.744059
UBC	HIST1H2BE	HIST1H3I	22	0.208339	0	6.655e-05	-0.266464	0.584467	0.00151187	0.022963	0.896328	0.0780741	0.0801908	1.13011	1.13284	0.0807955	0.758777	0.75781	1.13187	0.852519
RPS11	RPS7	RSL24D1	25.6667	0.0467774	0	8e-08	1.03775	0.458498	1.81742e-06	0.0894294	0.945957	0.30406	0.304063	1.12936	1.12936	0.304063	0.835921	0.83592	1.12936	0.767101
RPS29	RPL30	RPL4	27.6667	0.0518299	0	1e-07	0.807948	0.495827	2.27178e-06	0.0696262	0.930886	0.236729	0.236732	1.12922	1.12922	0.236733	0.811892	0.811891	1.12922	0.791637
RPS4X	RPL23	RPL29	27	0.0168328	0	9.66667e-08	1.117	0.445472	2.19605e-06	0.0962596	0.950944	0.327283	0.327286	1.12913	1.12914	0.327287	0.844034	0.844033	1.12914	0.758428
RPL24	RPL5	RPL4	25.6667	0.0373601	0	9.66667e-08	1.10248	0.44778	2.19605e-06	0.0950076	0.949919	0.323026	0.323029	1.12903	1.12903	0.32303	0.842455	0.842454	1.12903	0.759906
RPL23	RPL29	RPS27L	25.6667	0.0117641	0	9.66667e-08	1.28131	0.418651	2.19605e-06	0.110419	0.961536	0.375425	0.375428	1.129	1.129	0.375428	0.861064	0.861062	1.129	0.740701
HIST2H3D	HIST1H2AI	HIST1H2AL	18	0.0394385	0	3.42667e-06	-1.83138	0.329093	7.78463e-05	0.157822	0.997326	0.536596	0.536705	1.12896	1.1291	0.536736	0.918484	0.918434	1.12905	0.681791
RPL22	RPL5	RPL23	26	0.0332162	0	9.66667e-08	1.09692	0.448328	2.19605e-06	0.0945285	0.949056	0.321397	0.3214	1.12839	1.12839	0.321401	0.841461	0.841459	1.12839	0.760002
RPL5	RPL23	SEC61A1	25	0.0331773	0	9.66667e-08	1.19399	0.432494	2.19605e-06	0.102894	0.955331	0.34984	0.349843	1.12833	1.12833	0.349844	0.851537	0.851535	1.12833	0.749546
RPS27	RPL24	RPL31	25.6667	0.00298549	0	1e-07	1.34021	0.408661	2.27178e-06	0.115495	0.964808	0.392683	0.392686	1.12827	1.12828	0.392687	0.866733	0.866732	1.12827	0.733821
RPS8	RPS6	EEF2	28	0.0411317	0	1e-07	0.847155	0.488915	2.27178e-06	0.073005	0.932698	0.248217	0.24822	1.12826	1.12827	0.248221	0.815362	0.815361	1.12827	0.786691
RPS8	RPS5	RPS12	29.3333	0.0233612	0	1.03333e-07	0.84128	0.489744	2.3475e-06	0.0724986	0.932137	0.246495	0.246499	1.12803	1.12804	0.2465	0.814602	0.814601	1.12804	0.787143
HIST2H3D	HIST4H4	HIST1H3C	24	0.0544228	0	6.38667e-06	-1.13872	0.440883	0.000145091	0.0981308	0.950881	0.333645	0.333848	1.12723	1.12749	0.333906	0.84533	0.845237	1.1274	0.754822
RPS11	RPS12	RPL22	28	0.022072	0	1e-07	0.976506	0.467224	2.27178e-06	0.084152	0.94023	0.286117	0.28612	1.12712	1.12712	0.286121	0.828101	0.828099	1.12712	0.77193
RPS11	RPS12	SEC61A1	27	0.0220331	0	1e-07	1.07358	0.45139	2.27178e-06	0.0925175	0.946506	0.31456	0.314563	1.12706	1.12707	0.314564	0.838177	0.838175	1.12706	0.761474
RPS11	RPL5	RPL30	29	0.0659292	0	1.03333e-07	0.572591	0.532925	2.3475e-06	0.049344	0.913864	0.16777	0.167773	1.12703	1.12704	0.167774	0.785967	0.785965	1.12704	0.81518
RPS4X	RPL24	RPL23	27.3333	0.0160891	0	1e-07	1.08227	0.449889	2.27178e-06	0.0932661	0.946949	0.317105	0.317108	1.1269	1.12691	0.317109	0.83898	0.838979	1.12691	0.76042
RPS4X	RPS12	RPS7	29.6667	0.0169189	0	1.03333e-07	0.849978	0.487675	2.3475e-06	0.0732482	0.93179	0.249044	0.249047	1.12686	1.12686	0.249048	0.814752	0.81475	1.12686	0.785296
RPS8	RPS11	RPS27	29	0.0253664	0	1.03333e-07	0.855283	0.486763	2.3475e-06	0.0737054	0.932066	0.250598	0.250602	1.12677	1.12678	0.250603	0.815247	0.815246	1.12677	0.784659
RPL24	RPL23	RPS27L	26	0.0110204	0	1e-07	1.24657	0.423068	2.27178e-06	0.107425	0.957542	0.365247	0.36525	1.12677	1.12677	0.365251	0.85601	0.856008	1.12677	0.742694
RPS12	RPS7	RPS27L	28.3333	0.0118502	0	1.03333e-07	1.01428	0.460854	2.3475e-06	0.0874076	0.942382	0.297186	0.297189	1.12672	1.12673	0.29719	0.831781	0.83178	1.12673	0.76757
RPS6	RPL22	RPL27	27	0.0366883	0	1e-07	0.969576	0.468069	2.27178e-06	0.0835548	0.939382	0.284086	0.284089	1.12661	1.12661	0.28409	0.82705	0.827048	1.12661	0.772276
RPS6	RPL27	SEC61A1	26	0.0366494	0	1e-07	1.06665	0.452235	2.27178e-06	0.0919203	0.945658	0.312529	0.312532	1.12655	1.12656	0.312533	0.837126	0.837124	1.12655	0.76182
RPS21	RPS6	RPL27A	29	0.0729821	0	1.03333e-07	0.52144	0.540951	2.3475e-06	0.044936	0.910114	0.152782	0.152786	1.12649	1.1265	0.152787	0.78029	0.780289	1.1265	0.820246
RPS8	RPL27A	RPLP2	26.3333	0.0377275	0	9.66667e-08	1.02629	0.458725	2.19605e-06	0.0884419	0.942917	0.300703	0.300706	1.12641	1.12641	0.300707	0.832827	0.832826	1.12641	0.766037
RPL22	RPL4	RPL31	25	0.0148188	0	9.33333e-08	1.31564	0.411601	2.12033e-06	0.113378	0.961726	0.385485	0.385488	1.12637	1.12637	0.385488	0.862946	0.862945	1.12637	0.734974
RPL4	RPL31	SEC61A1	24	0.0147799	0	9.33333e-08	1.41272	0.395767	2.12033e-06	0.121743	0.968002	0.413928	0.413931	1.12631	1.12631	0.413931	0.873022	0.87302	1.12631	0.724518
RPS8	RPS5	RPS7	30.3333	0.0283705	0	1.06667e-07	0.702148	0.511234	2.42323e-06	0.0605087	0.921457	0.20573	0.205733	1.12595	1.12596	0.205734	0.798766	0.798764	1.12595	0.800443
RPS4X	EEF2	RPL31	26.3333	0.00783237	0	9.66667e-08	1.23364	0.424703	2.19605e-06	0.106311	0.95604	0.361456	0.361459	1.12592	1.12593	0.36146	0.854115	0.854114	1.12592	0.743422
RPS11	RPLP2	RPL4	26.6667	0.0326785	0	9.66667e-08	1.02749	0.458242	2.19605e-06	0.0885457	0.942594	0.301055	0.301058	1.12589	1.1259	0.301059	0.83262	0.832619	1.12589	0.765506
EEF2	RPL31	RPS27L	25	0.00276369	0	9.66667e-08	1.39794	0.397882	2.19605e-06	0.12047	0.966632	0.409598	0.409601	1.12579	1.12579	0.409602	0.871145	0.871143	1.12579	0.725696
RPS11	RPS7	RPL22	29	0.0270812	0	1.03333e-07	0.837374	0.488714	2.3475e-06	0.0721621	0.929551	0.245351	0.245354	1.12504	1.12504	0.245355	0.812264	0.812262	1.12504	0.78523
RPS11	RPS7	SEC61A1	28	0.0270424	0	1.03333e-07	0.934449	0.472881	2.3475e-06	0.0805276	0.935827	0.273794	0.273797	1.12498	1.12498	0.273798	0.82234	0.822338	1.12498	0.774775
RPS8	RPL5	RPL29	26.6667	0.0294358	0	9.66667e-08	1.04688	0.454552	2.19605e-06	0.090217	0.94311	0.306738	0.306741	1.12493	1.12493	0.306742	0.834022	0.83402	1.12493	0.762679
RPS12	RPL23	RPL29	26.3333	0.0131349	0	9.66667e-08	1.19158	0.430738	2.19605e-06	0.102687	0.952167	0.349135	0.349138	1.12446	1.12447	0.349138	0.848794	0.848793	1.12446	0.746797
RPS27	RPL27A	RPL29	25.6667	0.0353449	0	9.66667e-08	1.10046	0.445487	2.19605e-06	0.094834	0.946118	0.322436	0.322439	1.12431	1.12432	0.32244	0.839205	0.839203	1.12432	0.756453
HIST2H3D	HIST1H2AL	HIST1H2BI	20	0.0404578	0	4.84333e-06	-1.61425	0.361832	0.00011003	0.139111	0.979541	0.472976	0.473131	1.12427	1.12447	0.473175	0.8929	0.892829	1.1244	0.701474
UBC	HIST1H3F	HIST1H3H	22	0.206813	0	6.65633e-05	-0.256106	0.58273	0.00151217	0.0220704	0.890861	0.0750392	0.0771562	1.12395	1.12667	0.0777611	0.753727	0.75276	1.12571	0.848837
RPS6	RPS27	RPLP2	27	0.0377836	0	1e-07	0.952737	0.469315	2.27178e-06	0.0821036	0.936193	0.279152	0.279156	1.12392	1.12392	0.279156	0.823562	0.82356	1.12392	0.771989
RPS4X	RPS5	RPL29	28.3333	0.0233205	0	1e-07	0.922754	0.473908	2.27178e-06	0.0795198	0.933839	0.270367	0.270371	1.1234	1.12341	0.270371	0.820105	0.820103	1.1234	0.774802
UBC	HIST1H2BF	HIST1H3H	22	0.208339	0	6.655e-05	-0.24354	0.584467	0.00151187	0.0209875	0.889611	0.0713574	0.0734741	1.1234	1.12612	0.0740788	0.752061	0.751093	1.12515	0.849753
RPLP2	RPL29	RPL31	24.3333	0.00237325	0	9.33333e-08	1.45683	0.386911	2.12033e-06	0.125545	0.968527	0.426851	0.426854	1.12329	1.1233	0.426855	0.875672	0.875671	1.12329	0.717441
RPS5	RPL29	RPS27L	27	0.0182518	0	1e-07	1.08706	0.447087	2.27178e-06	0.0936792	0.944431	0.318509	0.318513	1.12327	1.12327	0.318513	0.837134	0.837133	1.12327	0.757076
RPS4X	RPS27	RPL5	27.6667	0.0315468	0	1e-07	0.929273	0.472744	2.27178e-06	0.0800816	0.934119	0.272278	0.272281	1.12322	1.12322	0.272282	0.820664	0.820663	1.12322	0.773959
RPS8	RPS29	RPL30	29	0.0431618	0	1.03333e-07	0.71762	0.507015	2.3475e-06	0.0618421	0.920083	0.210263	0.210266	1.12289	1.12289	0.210267	0.798404	0.798403	1.12289	0.796403
RPS8	RPL24	RPL5	27	0.028692	0	1e-07	1.01215	0.458968	2.27178e-06	0.0872235	0.939116	0.29656	0.296563	1.1227	1.12271	0.296564	0.828967	0.828966	1.12271	0.764672
RPS5	RPL22	RPL5	27.3333	0.0397039	0	1e-07	0.902666	0.476764	2.27178e-06	0.0777887	0.931951	0.264482	0.264485	1.12266	1.12266	0.264486	0.817531	0.81753	1.12266	0.776376
RPS5	RPL5	SEC61A1	26.3333	0.039665	0	1e-07	0.999741	0.46093	2.27178e-06	0.0861543	0.938226	0.292925	0.292928	1.1226	1.1226	0.292929	0.827607	0.827606	1.1226	0.765921
RPS7	RPL23	RPL29	27.3333	0.0181442	0	1e-07	1.05245	0.452228	2.27178e-06	0.0906967	0.941488	0.308369	0.308372	1.12238	1.12238	0.308373	0.832957	0.832956	1.12238	0.760097
RPS12	RPL24	RPL23	26.6667	0.0123912	0	1e-07	1.15685	0.435154	2.27178e-06	0.0996931	0.948173	0.338957	0.33896	1.12223	1.12224	0.338961	0.84374	0.843738	1.12224	0.74879
RPS27	RPL27A	RPL24	26	0.0346012	0	1e-07	1.06572	0.449904	2.27178e-06	0.0918406	0.942123	0.312258	0.312261	1.12208	1.12209	0.312262	0.83415	0.834149	1.12209	0.758445
RPS11	RPS6	EIF2S3	24.3333	0.0557025	0	9.66667e-08	1.07984	0.447602	2.19605e-06	0.0930566	0.943036	0.316392	0.316395	1.12208	1.12208	0.316396	0.835615	0.835614	1.12208	0.756925
RPS5	RPS27	RPL23	28	0.0266975	0	1.03333e-07	0.926142	0.472488	2.3475e-06	0.0798118	0.932843	0.27136	0.271363	1.12184	1.12184	0.271364	0.81945	0.819449	1.12184	0.773223
RPS4X	RPS6	RPL30	30	0.0657405	0	1.03333e-07	0.458622	0.548499	2.3475e-06	0.0395225	0.902276	0.134376	0.13438	1.12168	1.12168	0.134381	0.77064	0.770639	1.12168	0.823234
RPS6	RPL30	RPS27L	28.6667	0.0606718	0	1.03333e-07	0.622928	0.521678	2.3475e-06	0.0536819	0.912868	0.182518	0.182522	1.12154	1.12154	0.182523	0.78767	0.787668	1.12154	0.805508
RPS12	EEF2	RPL31	25.6667	0.00413449	0	9.66667e-08	1.30822	0.409968	2.19605e-06	0.112738	0.957263	0.383308	0.383311	1.12125	1.12125	0.383312	0.858875	0.858874	1.12125	0.731791
RPS4X	RPS5	RPL24	28.6667	0.0225768	0	1.03333e-07	0.888017	0.478325	2.3475e-06	0.0765263	0.929844	0.26019	0.260193	1.12117	1.12118	0.260194	0.815051	0.815049	1.12118	0.776795
RPL24	RPLP2	RPL31	24.6667	0.0016295	0	9.66667e-08	1.42209	0.391328	2.19605e-06	0.122551	0.964533	0.416674	0.416677	1.12106	1.12107	0.416678	0.870618	0.870617	1.12107	0.719434
RPS5	RPL24	RPS27L	27.3333	0.0175081	0	1.03333e-07	1.05232	0.451504	2.3475e-06	0.0906857	0.940437	0.308331	0.308335	1.12104	1.12104	0.308336	0.83208	0.832079	1.12104	0.759069
HIST2H3D	HIST1H2AI	HIST1H2BI	20	0.0404578	0	4.84333e-06	-1.60086	0.361832	0.00011003	0.137957	0.975618	0.469053	0.469207	1.12035	1.12055	0.469251	0.888976	0.888906	1.12048	0.699858
RPS8	RPS29	EIF3F	22.6667	0.0273314	0	7.33333e-08	1.43344	0.388999	1.66597e-06	0.123529	0.964597	0.419999	0.420001	1.1202	1.1202	0.420002	0.871241	0.87124	1.1202	0.717542
RPL22	RPL27A	RPL4	25.3333	0.0464345	0	9.33333e-08	1.04116	0.452844	2.12033e-06	0.0897235	0.939042	0.30506	0.305063	1.12018	1.12018	0.305064	0.830363	0.830362	1.12018	0.759598
RPS7	RPL24	RPL23	27.6667	0.0174005	0	1.03333e-07	1.01771	0.456645	2.3475e-06	0.0877032	0.937493	0.298191	0.298194	1.12015	1.12016	0.298195	0.827903	0.827901	1.12015	0.76209
RPL27A	RPL4	SEC61A1	24.3333	0.0463956	0	9.33333e-08	1.13823	0.437011	2.12033e-06	0.0980891	0.945318	0.333503	0.333506	1.12012	1.12013	0.333507	0.840439	0.840438	1.12012	0.749142
UBC	HIST1H3J	HIST1H3H	22	0.206813	0	6.65633e-05	-0.242904	0.58273	0.00151217	0.0209326	0.886992	0.071171	0.073288	1.12008	1.12281	0.0738929	0.749859	0.748891	1.12184	0.847244
RPS8	RPL22	RPL31	26.3333	0.00615067	0	9.66667e-08	1.22532	0.422789	2.19605e-06	0.105594	0.950923	0.359019	0.359022	1.12004	1.12004	0.359022	0.849458	0.849457	1.12004	0.739739
RPL27	RPL5	RPL4	25.6667	0.0373601	0	9.66667e-08	1.07168	0.44778	2.19605e-06	0.0923535	0.940895	0.314002	0.314005	1.12001	1.12001	0.314006	0.833431	0.83343	1.12001	0.756191
RPS8	RPL31	SEC61A1	25.3333	0.0061118	0	9.66667e-08	1.32239	0.406955	2.19605e-06	0.113959	0.957199	0.387461	0.387465	1.11998	1.11999	0.387465	0.859534	0.859532	1.11998	0.729284
RPS8	RPL23	RPL4	27	0.0275189	0	9.66667e-08	1.01106	0.457633	2.19605e-06	0.0871295	0.936927	0.29624	0.296243	1.11998	1.11998	0.296244	0.827099	0.827098	1.11998	0.762671
RPS4X	RPL27A	EEF2	26.6667	0.0394481	0	9.66667e-08	0.959148	0.465946	2.19605e-06	0.0826562	0.933355	0.281031	0.281034	1.11973	1.11974	0.281035	0.821532	0.821531	1.11974	0.768046
RPS4X	RPL4	RPS27L	27	0.0211843	0	9.66667e-08	1.05436	0.450424	2.19605e-06	0.0908616	0.939523	0.308929	0.308932	1.11969	1.1197	0.308933	0.831426	0.831424	1.1197	0.757803
RPS21	RPS11	RPS6	30.6667	0.0592651	0	1.06667e-07	0.432317	0.551657	2.42323e-06	0.0372556	0.898988	0.126669	0.126672	1.11965	1.11966	0.126673	0.766595	0.766593	1.11965	0.82448
RPL27A	EEF2	RPS27L	25.3333	0.0343794	0	9.66667e-08	1.12345	0.439125	2.19605e-06	0.0968155	0.943948	0.329173	0.329176	1.1196	1.1196	0.329177	0.838562	0.838561	1.1196	0.75032
RPS8	RPS11	RPLP2	28	0.0240104	0	1e-07	0.937163	0.46943	2.27178e-06	0.0807615	0.931791	0.274589	0.274592	1.11956	1.11957	0.274593	0.819132	0.819131	1.11957	0.770271
RPL30	RPL23	RPL31	27	0.0337071	0	1e-07	0.966101	0.464676	2.27178e-06	0.0832553	0.933614	0.283068	0.283071	1.11948	1.11949	0.283072	0.822096	0.822095	1.11949	0.767107
RPS27	RPL27	RPL31	25.6667	0.00298549	0	1e-07	1.30941	0.408661	2.27178e-06	0.112841	0.955784	0.383659	0.383662	1.11925	1.11925	0.383663	0.857709	0.857708	1.11925	0.730105
RPS7	EEF2	RPL31	26.6667	0.00914376	0	1e-07	1.16908	0.431459	2.27178e-06	0.100748	0.946584	0.342542	0.342545	1.11917	1.11917	0.342546	0.843038	0.843037	1.11917	0.745092
RPS6	RPL29	EEF2	26.3333	0.0373932	0	9.66667e-08	1.00321	0.458344	2.19605e-06	0.0864532	0.935623	0.293941	0.293944	1.11896	1.11896	0.293945	0.825624	0.825623	1.11896	0.76272
RPS5	RPS12	RPL29	27.6667	0.0196226	0	1e-07	0.997334	0.459173	2.27178e-06	0.0859469	0.935062	0.292219	0.292223	1.11873	1.11874	0.292223	0.824865	0.824863	1.11873	0.763172
RPS12	RPS27	RPL5	27	0.0278489	0	1e-07	1.00385	0.458009	2.27178e-06	0.0865087	0.935342	0.294129	0.294133	1.11855	1.11855	0.294134	0.825424	0.825422	1.11855	0.762328
RPS29	RPS27	EEF2	26.3333	0.0169255	0	1e-07	1.1446	0.435051	2.27178e-06	0.0986374	0.944439	0.335367	0.33537	1.11846	1.11846	0.335371	0.840031	0.840029	1.11846	0.747167
RPS4X	RPL27	RPL23	27.3333	0.0160891	0	1e-07	1.05147	0.449889	2.27178e-06	0.090612	0.937925	0.308081	0.308084	1.11788	1.11788	0.308085	0.829956	0.829954	1.11788	0.756704
RPL27	RPL23	RPS27L	26	0.0110204	0	1e-07	1.21577	0.423068	2.27178e-06	0.104771	0.948518	0.356223	0.356226	1.11774	1.11775	0.356227	0.846986	0.846984	1.11775	0.738978
RPS29	RPL22	SEC61A1	25	0.0156083	0	9.66667e-08	1.28	0.4125	2.19605e-06	0.110306	0.952539	0.375039	0.375042	1.11754	1.11754	0.375043	0.853543	0.853542	1.11754	0.731931
RPS11	RPS27	RPL29	27.3333	0.0216279	0	1e-07	1.01134	0.456192	2.27178e-06	0.0871537	0.934992	0.296322	0.296326	1.11747	1.11747	0.296327	0.82551	0.825508	1.11747	0.760688
HIST2H3D	HIST1H2BG	HIST4H4	24	0.0559495	0	6.37333e-06	-1.09441	0.44262	0.000144788	0.0943127	0.940331	0.320663	0.320866	1.11738	1.11764	0.320924	0.834363	0.83427	1.11755	0.751909
RPS21	RPS29	RPL5	28.3333	0.0428667	0	1.03333e-07	0.765305	0.496152	2.3475e-06	0.0659514	0.918848	0.224235	0.224238	1.11731	1.11731	0.224239	0.799776	0.799774	1.11731	0.786949
RPL27A	RPLP2	RPL29	24.6667	0.0339889	0	9.33333e-08	1.18234	0.428154	2.12033e-06	0.10189	0.945843	0.346427	0.34643	1.1171	1.11711	0.34643	0.84309	0.843088	1.11711	0.742065
RPS12	RPS6	RPL30	29.3333	0.0620426	0	1.03333e-07	0.533202	0.533765	2.3475e-06	0.0459495	0.903499	0.156228	0.156232	1.11701	1.11701	0.156233	0.7754	0.775398	1.11701	0.811603
RPS6	RPL24	EEF2	26.6667	0.0366494	0	1e-07	0.968473	0.462761	2.27178e-06	0.0834597	0.931629	0.283763	0.283766	1.11673	1.11674	0.283767	0.82057	0.820569	1.11674	0.764712
RPS5	RPS7	RPL29	28.6667	0.0246319	0	1.03333e-07	0.858202	0.480664	2.3475e-06	0.073957	0.924383	0.251454	0.251457	1.11665	1.11665	0.251458	0.809028	0.809026	1.11665	0.776472
RPS5	RPS12	RPL24	28	0.0188789	0	1.03333e-07	0.962597	0.46359	2.3475e-06	0.0829534	0.931068	0.282041	0.282045	1.1165	1.11651	0.282046	0.81981	0.819809	1.11651	0.765164
RPS7	RPS27	RPL5	28	0.0328582	0	1.03333e-07	0.864721	0.479499	2.3475e-06	0.0745188	0.924663	0.253364	0.253367	1.11646	1.11647	0.253368	0.809587	0.809586	1.11647	0.775628
UBC	HIST1H2BC	HIST1H3F	22	0.208339	0	6.655e-05	-0.218562	0.584467	0.00151187	0.0188349	0.882293	0.0640388	0.0661554	1.11608	1.1188	0.0667602	0.744742	0.743774	1.11783	0.846739
RPS4X	RPL5	RPLP2	26.6667	0.0301908	0	9.66667e-08	1.01115	0.455411	2.19605e-06	0.0871378	0.933844	0.296268	0.296271	1.11601	1.11601	0.296272	0.824549	0.824548	1.11601	0.759571
RPL5	RPLP2	RPS27L	25.3333	0.0251221	0	9.66667e-08	1.17546	0.42859	2.19605e-06	0.101297	0.944436	0.34441	0.344413	1.11587	1.11588	0.344414	0.841579	0.841577	1.11587	0.741845
UBC	HIST1H2BF	HIST1H2BC	22	0.209866	0	6.65367e-05	-0.205996	0.586205	0.00151157	0.0177521	0.881043	0.0603571	0.0624733	1.11553	1.11825	0.0630779	0.743075	0.742108	1.11728	0.847655
RPS11	RPS27	RPL24	27.6667	0.0208841	0	1.03333e-07	0.976601	0.460609	2.3475e-06	0.0841602	0.930997	0.286145	0.286148	1.11524	1.11525	0.286149	0.820455	0.820454	1.11524	0.76268
RPS4X	RPS12	RPL4	27.6667	0.0225551	0	9.66667e-08	0.964638	0.462511	2.19605e-06	0.0831292	0.930154	0.282639	0.282642	1.11516	1.11516	0.282643	0.819156	0.819154	1.11516	0.763899
RPS12	RPL27A	EEF2	26	0.0357502	0	9.66667e-08	1.03373	0.451211	2.19605e-06	0.0890832	0.934579	0.302883	0.302886	1.11506	1.11507	0.302887	0.826292	0.826291	1.11507	0.756416
RPL29	RPL31	RSL24D1	21.3333	0.0221083	0	7e-08	1.58174	0.362002	1.59025e-06	0.136309	0.970255	0.463452	0.463454	1.11506	1.11506	0.463454	0.883377	0.883376	1.11506	0.697638
RPS12	RPL4	RPS27L	26.3333	0.0174864	0	9.66667e-08	1.12894	0.43569	2.19605e-06	0.0972886	0.940747	0.330781	0.330784	1.11502	1.11503	0.330785	0.836185	0.836184	1.11503	0.746173
RPS6	RPS7	RPL30	30.3333	0.0670519	0	1.06667e-07	0.39407	0.555255	2.42323e-06	0.0339596	0.89282	0.115463	0.115466	1.11492	1.11493	0.115467	0.759563	0.759561	1.11492	0.824904
RPL27A	RPL24	RPLP2	25	0.0332452	0	9.66667e-08	1.1476	0.432571	2.19605e-06	0.0988967	0.941848	0.336249	0.336252	1.11488	1.11488	0.336253	0.838035	0.838034	1.11488	0.744058
RPS5	RPL23	RPLP2	27	0.0253415	0	1e-07	1.00802	0.455155	2.27178e-06	0.0868679	0.932569	0.295351	0.295354	1.11463	1.11463	0.295355	0.823335	0.823334	1.11463	0.758836
RPS5	RPS7	RPL24	29	0.0238882	0	1.06667e-07	0.823466	0.48508	2.42323e-06	0.0709635	0.920388	0.241276	0.241279	1.11442	1.11442	0.24128	0.803973	0.803972	1.11442	0.778465
RPS8	RPS5	RPL4	28.3333	0.0340066	0	1e-07	0.816808	0.486069	2.27178e-06	0.0703897	0.919822	0.239325	0.239328	1.11425	1.11425	0.239329	0.80317	0.803168	1.11425	0.779046
RPS8	RPL22	RPL27A	26.6667	0.0377664	0	9.66667e-08	0.95083	0.464032	2.19605e-06	0.0819393	0.928239	0.278594	0.278597	1.11385	1.11386	0.278598	0.816875	0.816874	1.11385	0.764363
RPS8	RPL27A	SEC61A1	25.6667	0.0377275	0	9.66667e-08	1.0479	0.448199	2.19605e-06	0.0903049	0.934515	0.307037	0.30704	1.11379	1.1138	0.307041	0.826951	0.82695	1.1138	0.753908
RPS5	RPL30	RPL31	28.3333	0.0401948	0	1.03333e-07	0.771852	0.493112	2.3475e-06	0.0665156	0.916509	0.226153	0.226156	1.11375	1.11376	0.226157	0.798167	0.798165	1.11376	0.783481
RPS8	RPL27	RPL5	27	0.028692	0	1e-07	0.981349	0.458968	2.27178e-06	0.0845693	0.930092	0.287536	0.287539	1.11368	1.11368	0.28754	0.819943	0.819942	1.11368	0.760956
RPS29	RPL30	RPL29	27.3333	0.0394232	0	1e-07	0.873674	0.476444	2.27178e-06	0.0752903	0.923009	0.255987	0.25599	1.11359	1.11359	0.255991	0.808666	0.808665	1.11359	0.772431
RPL24	RPL5	RPL29	25.3333	0.0249535	0	9.66667e-08	1.1682	0.428398	2.19605e-06	0.100672	0.942041	0.342284	0.342287	1.1134	1.1134	0.342288	0.83923	0.839228	1.1134	0.740701
RPS8	RPS4X	RPS27L	28.3333	0.0125162	0	1e-07	0.964037	0.461612	2.27178e-06	0.0830774	0.92872	0.282463	0.282466	1.11337	1.11337	0.282467	0.817938	0.817936	1.11337	0.762569
RPS11	RPL22	RPL4	27	0.0327174	0	9.66667e-08	0.952034	0.463549	2.19605e-06	0.0820431	0.927916	0.278947	0.27895	1.11334	1.11334	0.27895	0.816668	0.816666	1.11334	0.763833
RPL27A	RPL30	RPL23	27.3333	0.0653228	0	1e-07	0.691614	0.505919	2.27178e-06	0.059601	0.91093	0.202643	0.202647	1.1133	1.1133	0.202647	0.789513	0.789512	1.1133	0.791731
RPS11	RPL4	SEC61A1	26	0.0326785	0	9.66667e-08	1.04911	0.447716	2.19605e-06	0.0904087	0.934192	0.307389	0.307393	1.11328	1.11328	0.307393	0.826744	0.826742	1.11328	0.753377
RPS12	RPL27	RPL23	26.6667	0.0123912	0	1e-07	1.12605	0.435154	2.27178e-06	0.097039	0.939149	0.329933	0.329936	1.11321	1.11321	0.329937	0.834716	0.834714	1.11321	0.745074
RPS4X	RPS7	RPL4	28.6667	0.0275643	0	1e-07	0.825506	0.484001	2.27178e-06	0.0711393	0.919475	0.241874	0.241877	1.11308	1.11308	0.241878	0.803319	0.803317	1.11308	0.777199
RPS27	RPL27A	RPL27	26	0.0346012	0	1e-07	1.03493	0.449904	2.27178e-06	0.0891864	0.933099	0.303234	0.303237	1.11306	1.11306	0.303238	0.825126	0.825125	1.11306	0.75473
RPS7	RPL27A	EEF2	27	0.0407595	0	1e-07	0.894596	0.472702	2.27178e-06	0.0770933	0.9239	0.262117	0.26212	1.11298	1.11298	0.262121	0.810455	0.810454	1.11298	0.769716
RPS7	RPL4	RPS27L	27.3333	0.0224957	0	1e-07	0.989813	0.45718	2.27178e-06	0.0852987	0.930067	0.290016	0.290019	1.11294	1.11294	0.29002	0.820348	0.820347	1.11294	0.759473
RPS4X	RPS11	EEF2	28.3333	0.025731	0	1e-07	0.870024	0.476651	2.27178e-06	0.0749758	0.922229	0.254918	0.254921	1.11289	1.11289	0.254922	0.807837	0.807836	1.11289	0.772281
RPS11	EEF2	RPS27L	27	0.0206623	0	1e-07	1.03433	0.44983	2.27178e-06	0.0891351	0.932822	0.30306	0.303063	1.11275	1.11276	0.303064	0.824867	0.824865	1.11276	0.754555
RPS5	RPS29	EIF1	24.3333	0.0314684	0	9.66667e-08	1.21741	0.420023	2.19605e-06	0.104912	0.944733	0.356701	0.356704	1.11274	1.11275	0.356705	0.843932	0.84393	1.11274	0.734912
HIST2H3D	HIST4H4	HIST1H4F	26	0.070422	0	6.48667e-06	-0.781992	0.490669	0.000147363	0.0673895	0.916061	0.229124	0.22933	1.11233	1.11259	0.229389	0.798566	0.798472	1.1125	0.781489
UBC	HIST1H2BC	HIST1H3J	22	0.208339	0	6.655e-05	-0.20536	0.584467	0.00151187	0.0176972	0.878424	0.0601706	0.0622872	1.11221	1.11493	0.062892	0.740874	0.739906	1.11397	0.845147
RPS4X	RPS5	RPL27	28.6667	0.0225768	0	1.03333e-07	0.857219	0.478325	2.3475e-06	0.0738722	0.92082	0.251165	0.251169	1.11215	1.11215	0.25117	0.806027	0.806025	1.11215	0.773079
RPL27	RPLP2	RPL31	24.6667	0.0016295	0	9.66667e-08	1.39129	0.391328	2.19605e-06	0.119897	0.955509	0.407649	0.407653	1.11204	1.11204	0.407653	0.861594	0.861593	1.11204	0.715718
RPS5	RPL27	RPS27L	27.3333	0.0175081	0	1.03333e-07	1.02153	0.451504	2.3475e-06	0.0880316	0.931413	0.299307	0.299311	1.11201	1.11202	0.299312	0.823056	0.823055	1.11202	0.755353
RPS6	RPS27	RPL22	27.3333	0.0378225	0	1e-07	0.87728	0.474622	2.27178e-06	0.075601	0.921515	0.257043	0.257047	1.11136	1.11137	0.257048	0.80761	0.807608	1.11137	0.770316
RPS29	RPL24	RPL30	27.6667	0.0386795	0	1.03333e-07	0.838938	0.480861	2.3475e-06	0.0722968	0.919014	0.245809	0.245812	1.11136	1.11136	0.245813	0.803612	0.803611	1.11136	0.774424
RPS12	RPL5	RPLP2	26	0.0264929	0	9.66667e-08	1.08573	0.440676	2.19605e-06	0.0935648	0.935067	0.31812	0.318123	1.11134	1.11134	0.318124	0.829309	0.829307	1.11134	0.747941
RPS6	RPS27	SEC61A1	26.3333	0.0377836	0	1e-07	0.974355	0.458789	2.27178e-06	0.0839666	0.927791	0.285486	0.28549	1.11131	1.11131	0.28549	0.817685	0.817684	1.11131	0.759861
RPS29	RPLP2	EEF2	25.3333	0.0155695	0	9.66667e-08	1.22648	0.417719	2.19605e-06	0.105694	0.944164	0.359358	0.359361	1.11125	1.11126	0.359362	0.843916	0.843914	1.11125	0.73278
RPS7	RPL27	RPL23	27.6667	0.0174005	0	1.03333e-07	0.986916	0.456645	2.3475e-06	0.0850491	0.928469	0.289167	0.28917	1.11113	1.11113	0.289171	0.818879	0.818877	1.11113	0.758374
RPL22	RPL29	RPL31	24.6667	0.00241213	0	9.33333e-08	1.38137	0.392219	2.12033e-06	0.119042	0.953849	0.404743	0.404745	1.11074	1.11074	0.404746	0.85972	0.859719	1.11074	0.715768
RPL23	RPL4	RPL29	25.3333	0.0237804	0	9.33333e-08	1.16711	0.427063	2.12033e-06	0.100578	0.939853	0.341964	0.341967	1.11068	1.11068	0.341968	0.837361	0.83736	1.11068	0.7387
RPS11	RPLP2	RPL29	26.3333	0.0202719	0	9.66667e-08	1.09322	0.43886	2.19605e-06	0.0942098	0.934717	0.320313	0.320316	1.11026	1.11026	0.320317	0.829394	0.829393	1.11026	0.7463
RPL5	RPL23	EEF2	25.6667	0.0331773	0	9.66667e-08	1.06501	0.44302	2.19605e-06	0.0917793	0.932278	0.31205	0.312053	1.10949	1.10949	0.312054	0.825957	0.825956	1.10949	0.748722
RPS7	RPL5	RPLP2	27	0.0315022	0	1e-07	0.946601	0.462167	2.27178e-06	0.0815749	0.924388	0.277355	0.277358	1.10925	1.10926	0.277359	0.813472	0.81347	1.10926	0.761241
RPS8	RPS4X	RPS12	29	0.013887	0	1e-07	0.87431	0.473699	2.27178e-06	0.0753451	0.919351	0.256173	0.256176	1.10883	1.10883	0.256177	0.805668	0.805666	1.10883	0.768664
RPS8	RPS12	RPS27L	27.6667	0.00881828	0	1e-07	1.03862	0.446878	2.27178e-06	0.0895045	0.929944	0.304315	0.304318	1.10869	1.1087	0.304319	0.822697	0.822696	1.1087	0.750938
HIST2H3D	HIST1H2BI	HIST1H3C	22	0.0399503	0	6.27333e-06	-1.37021	0.392833	0.000142516	0.11808	0.951438	0.401471	0.401671	1.10857	1.10883	0.401728	0.857415	0.857324	1.10874	0.715478
RPL22	RPL24	RPL31	25	0.00166837	0	9.66667e-08	1.34663	0.396636	2.19605e-06	0.116048	0.949854	0.394565	0.394568	1.10851	1.10851	0.394569	0.854666	0.854664	1.10851	0.717761
RPL24	RPL31	SEC61A1	24	0.0016295	0	9.66667e-08	1.44371	0.380802	2.19605e-06	0.124414	0.95613	0.423008	0.423011	1.10845	1.10845	0.423012	0.864742	0.86474	1.10845	0.707305
RPL24	RPL23	RPL4	25.6667	0.0230366	0	9.66667e-08	1.13238	0.43148	2.19605e-06	0.0975843	0.935858	0.331786	0.33179	1.10845	1.10845	0.33179	0.832307	0.832306	1.10845	0.740693
RPS12	RPS7	RPL4	28	0.0238665	0	1e-07	0.900086	0.469266	2.27178e-06	0.0775664	0.920698	0.263726	0.263729	1.1084	1.10841	0.26373	0.808079	0.808077	1.10841	0.765569
RPS11	RPS12	EEF2	27.6667	0.0220331	0	1e-07	0.944604	0.461917	2.27178e-06	0.0814028	0.923453	0.27677	0.276773	1.10822	1.10822	0.276774	0.812597	0.812595	1.10822	0.76065
RPS11	RPL24	RPLP2	26.6667	0.0195281	0	1e-07	1.05848	0.443276	2.27178e-06	0.0912163	0.930722	0.310135	0.310139	1.10803	1.10804	0.31014	0.82434	0.824339	1.10804	0.748293
RPS4X	RPL5	RSL24D1	23.6667	0.0499258	0	7.33333e-08	1.13607	0.430502	1.66597e-06	0.0979025	0.935571	0.332869	0.332871	1.10777	1.10777	0.332872	0.832254	0.832253	1.10777	0.739768
RPS6	RPL27	EEF2	26.6667	0.0366494	0	1e-07	0.937674	0.462761	2.27178e-06	0.0808056	0.922605	0.274739	0.274742	1.10771	1.10771	0.274743	0.811546	0.811544	1.10771	0.760997
RPS5	RPL27A	RPL30	28.6667	0.0718105	0	1.03333e-07	0.497365	0.534355	2.3475e-06	0.0428612	0.893825	0.145728	0.145731	1.10757	1.10757	0.145732	0.765584	0.765582	1.10757	0.808106
RPS5	RPS12	RPL27	28	0.0188789	0	1.03333e-07	0.931798	0.46359	2.3475e-06	0.0802992	0.922044	0.273017	0.273021	1.10748	1.10748	0.273022	0.810786	0.810785	1.10748	0.761448
RPL4	EEF2	RPL31	24.6667	0.0147799	0	9.33333e-08	1.28374	0.406294	2.12033e-06	0.110629	0.944949	0.376137	0.37614	1.10747	1.10747	0.376141	0.847442	0.847441	1.10747	0.723694
HIST2H3D	HIST1H2AL	HIST1H2BG	20	0.0404578	0	4.84333e-06	-1.55642	0.361832	0.00011003	0.134127	0.962597	0.456032	0.456186	1.10733	1.10753	0.45623	0.875955	0.875885	1.10746	0.694497
RPS8	RPS11	RPL22	28.3333	0.0240493	0	1e-07	0.861706	0.474737	2.27178e-06	0.0742589	0.917113	0.25248	0.252484	1.10701	1.10701	0.252484	0.80318	0.803178	1.10701	0.768598
RPS8	RPS11	SEC61A1	27.3333	0.0240104	0	1e-07	0.958781	0.458904	2.27178e-06	0.0826245	0.923389	0.280923	0.280926	1.10695	1.10695	0.280927	0.813256	0.813254	1.10695	0.758143
RPS8	RPS4X	RPS7	30	0.0188962	0	1.03333e-07	0.735178	0.495189	2.3475e-06	0.0633552	0.908672	0.215408	0.215411	1.10675	1.10675	0.215412	0.789831	0.789829	1.10675	0.781965
RPS8	RPS7	RPS27L	28.6667	0.0138276	0	1.03333e-07	0.899485	0.468368	2.3475e-06	0.0775145	0.919265	0.263549	0.263553	1.10661	1.10662	0.263554	0.80686	0.806859	1.10661	0.764239
RPS11	RPL30	RPL23	29	0.0516057	0	1.03333e-07	0.602491	0.516624	2.3475e-06	0.0519206	0.899804	0.17653	0.176533	1.10645	1.10646	0.176534	0.775818	0.775817	1.10646	0.795966
RPS11	RPS27	RPL27	27.6667	0.0208841	0	1.03333e-07	0.945802	0.460609	2.3475e-06	0.081506	0.921973	0.27712	0.277124	1.10622	1.10622	0.277125	0.811431	0.81143	1.10622	0.758964
RPS11	RPS7	EEF2	28.6667	0.0270424	0	1.03333e-07	0.805472	0.483407	2.3475e-06	0.0694129	0.912773	0.236004	0.236007	1.10614	1.10614	0.236008	0.79676	0.796759	1.10614	0.773951
RPL27A	RPL27	RPLP2	25	0.0332452	0	9.66667e-08	1.11681	0.432571	2.19605e-06	0.0962426	0.932824	0.327225	0.327228	1.10585	1.10586	0.327229	0.829011	0.82901	1.10586	0.740342
RPS5	RPS7	RPL27	29	0.0238882	0	1.06667e-07	0.792667	0.48508	2.42323e-06	0.0683093	0.911364	0.232252	0.232255	1.1054	1.1054	0.232256	0.794949	0.794948	1.1054	0.774749
RPS5	RPL4	RPL29	26.6667	0.0302681	0	9.66667e-08	0.972862	0.455499	2.19605e-06	0.083838	0.922748	0.285049	0.285052	1.10495	1.10495	0.285053	0.813432	0.81343	1.10495	0.755075
RPS27	RPL5	RPL4	26	0.0384943	0	9.66667e-08	0.979381	0.454334	2.19605e-06	0.0843998	0.923027	0.286959	0.286962	1.10476	1.10477	0.286963	0.813991	0.81399	1.10476	0.754231
RPL22	RPL27A	RPL29	25	0.0340278	0	9.33333e-08	1.10688	0.433462	2.12033e-06	0.0953876	0.931164	0.324318	0.324321	1.10455	1.10455	0.324322	0.827137	0.827136	1.10455	0.740392
RPL27	RPL5	RPL29	25.3333	0.0249535	0	9.66667e-08	1.1374	0.428398	2.19605e-06	0.0980176	0.933017	0.33326	0.333263	1.10438	1.10438	0.333264	0.830205	0.830204	1.10438	0.736985
UBC	HIST1H2BE	HIST1H3F	22	0.208339	0	6.655e-05	-0.178567	0.584467	0.00151187	0.0153883	0.870574	0.0523203	0.0544369	1.10436	1.10708	0.0550416	0.733023	0.732056	1.10611	0.841914
RPS8	RPL23	RPL29	26.6667	0.0151123	0	9.66667e-08	1.07678	0.438251	2.19605e-06	0.0927936	0.92905	0.315498	0.315501	1.10435	1.10435	0.315502	0.823873	0.823872	1.10435	0.743465
RPS6	RPL22	RPLP2	26.3333	0.0364665	0	9.66667e-08	0.95916	0.45729	2.19605e-06	0.0826571	0.92124	0.281034	0.281037	1.10416	1.10416	0.281038	0.811494	0.811493	1.10416	0.755929
RPS4X	RPL29	RPS27L	26.6667	0.00877762	0	9.66667e-08	1.12009	0.431042	2.19605e-06	0.0965257	0.931646	0.328187	0.32819	1.10406	1.10407	0.328191	0.8282	0.828198	1.10407	0.738598
UBC	HIST1H2BF	HIST1H2BE	22	0.209866	0	6.65367e-05	-0.166002	0.586205	0.00151157	0.0143054	0.869325	0.0486385	0.0507547	1.10381	1.10653	0.0513593	0.731357	0.730389	1.10556	0.84283
RPS5	RPL5	EEF2	27	0.039665	0	1e-07	0.870764	0.471456	2.27178e-06	0.0750395	0.915173	0.255134	0.255138	1.10376	1.10376	0.255138	0.802028	0.802026	1.10376	0.765097
RPS4X	RPL22	RPL5	27	0.0302297	0	9.66667e-08	0.935696	0.460718	2.19605e-06	0.0806351	0.919165	0.274159	0.274163	1.10345	1.10346	0.274163	0.808597	0.808595	1.10346	0.757898
HIST2H3D	HIST1H2AI	HIST1H2BG	20	0.0404578	0	4.84333e-06	-1.54303	0.361832	0.00011003	0.132973	0.958674	0.452109	0.452263	1.10341	1.1036	0.452307	0.872032	0.871962	1.10353	0.692881
RPS4X	RPL5	SEC61A1	26	0.0301908	0	9.66667e-08	1.03277	0.444885	2.19605e-06	0.0890007	0.925441	0.302602	0.302605	1.10339	1.1034	0.302606	0.818673	0.818671	1.1034	0.747443
RPL22	RPL5	RPS27L	25.6667	0.025161	0	9.66667e-08	1.1	0.433897	2.19605e-06	0.0947945	0.929758	0.322301	0.322304	1.10332	1.10332	0.322305	0.825626	0.825625	1.10332	0.740172
RPL5	SEC61A1	RPS27L	24.6667	0.0251221	0	9.66667e-08	1.19708	0.418064	2.19605e-06	0.10316	0.936033	0.350744	0.350747	1.10326	1.10326	0.350748	0.835702	0.835701	1.10326	0.729716
RPS6	RPL30	RPL4	28.3333	0.072688	0	1e-07	0.50873	0.53009	2.27178e-06	0.0438406	0.891185	0.149058	0.149061	1.10322	1.10322	0.149062	0.763967	0.763966	1.10322	0.803506
RPS5	RPL24	RPL4	27	0.0295243	0	1e-07	0.938126	0.459916	2.27178e-06	0.0808445	0.918753	0.274871	0.274874	1.10272	1.10272	0.274875	0.808377	0.808376	1.10272	0.757067
RPS4X	RPS27	RPL23	27.6667	0.0172233	0	1e-07	0.959172	0.456443	2.27178e-06	0.0826582	0.920058	0.281038	0.281041	1.10264	1.10264	0.281042	0.810516	0.810514	1.10264	0.754745
RPS29	RPL27	RPL30	27.6667	0.0386795	0	1.03333e-07	0.808139	0.480861	2.3475e-06	0.0696427	0.90999	0.236785	0.236788	1.10233	1.10234	0.236789	0.794588	0.794586	1.10234	0.770708
RPL22	RPL27A	RPL24	25.3333	0.0332841	0	9.66667e-08	1.07215	0.437879	2.19605e-06	0.0923941	0.92717	0.31414	0.314143	1.10232	1.10233	0.314144	0.822083	0.822082	1.10232	0.742385
HIST2H3D	HIST1H2AL	HIST1H4F	22	0.0549303	0	4.95667e-06	-1.244	0.409881	0.000112605	0.107204	0.938327	0.364493	0.364651	1.10228	1.10248	0.364696	0.840158	0.840086	1.10241	0.724077
RPL27A	RPL24	SEC61A1	24.3333	0.0332452	0	9.66667e-08	1.16922	0.422045	2.19605e-06	0.10076	0.933446	0.342583	0.342586	1.10226	1.10227	0.342587	0.832159	0.832157	1.10227	0.731929
RPL24	RPL27	RPL5	25.6667	0.0242097	0	1e-07	1.10267	0.432815	2.27178e-06	0.0950241	0.929023	0.323082	0.323085	1.10215	1.10215	0.323086	0.825151	0.82515	1.10215	0.738978
RPS8	RPL24	RPL23	27	0.0143685	0	1e-07	1.04205	0.442668	2.27178e-06	0.0898001	0.925055	0.30532	0.305324	1.10212	1.10213	0.305324	0.818819	0.818818	1.10212	0.745458
RPS8	RPS12	RPS7	29.3333	0.0151983	0	1.03333e-07	0.809758	0.480454	2.3475e-06	0.0697822	0.909895	0.237259	0.237263	1.10208	1.10208	0.237264	0.794591	0.794589	1.10208	0.770334
RPS5	RPL22	RPL23	27.3333	0.0253804	0	1e-07	0.932565	0.460463	2.27178e-06	0.0803653	0.91789	0.273242	0.273245	1.10208	1.10208	0.273246	0.807383	0.807382	1.10208	0.757163
RPS11	RPL29	RSL24D1	23.3333	0.0400069	0	7.33333e-08	1.21813	0.413951	1.66597e-06	0.104975	0.936444	0.356913	0.356916	1.10202	1.10203	0.356916	0.837099	0.837098	1.10203	0.726497
RPS5	RPL23	SEC61A1	26.3333	0.0253415	0	1e-07	1.02964	0.444629	2.27178e-06	0.0887309	0.924166	0.301685	0.301688	1.10202	1.10202	0.301689	0.817459	0.817457	1.10202	0.746707
RPS4X	RPL24	RPS27L	27	0.00803386	0	1e-07	1.08535	0.435459	2.27178e-06	0.0935322	0.927651	0.318009	0.318013	1.10183	1.10184	0.318013	0.823146	0.823144	1.10184	0.74059
RPL27A	RPL4	EEF2	25	0.0463956	0	9.33333e-08	1.00926	0.447537	2.12033e-06	0.0869743	0.922264	0.295713	0.295716	1.10128	1.10128	0.295716	0.814859	0.814858	1.10128	0.748319
RPS8	EEF2	RPL31	26	0.0061118	0	9.66667e-08	1.19342	0.417482	2.19605e-06	0.102845	0.934146	0.349671	0.349674	1.10114	1.10114	0.349675	0.833954	0.833953	1.10114	0.72846
RPS7	RPL5	RSL24D1	24	0.0512372	0	7.66667e-08	1.07152	0.437257	1.7417e-06	0.0923396	0.926115	0.313955	0.313957	1.10102	1.10102	0.313958	0.821176	0.821175	1.10102	0.741438
RPS5	RPS11	RPL30	30.3333	0.0580934	0	1.06667e-07	0.408241	0.54506	2.42323e-06	0.0351808	0.882699	0.119615	0.119618	1.10072	1.10073	0.119619	0.751889	0.751887	1.10073	0.812341
UBC	HIST1H2BE	HIST1H3J	22	0.208339	0	6.655e-05	-0.165365	0.584467	0.00151187	0.0142506	0.866706	0.0484521	0.0505687	1.10049	1.10321	0.0511734	0.729155	0.728188	1.10225	0.840321
RPS4X	RPS12	RPL29	27.3333	0.0101484	0	9.66667e-08	1.03036	0.443128	2.19605e-06	0.0887933	0.922277	0.301897	0.3019	1.09953	1.09953	0.301901	0.81593	0.815929	1.09953	0.744693
RPL22	RPL27	RPL31	25	0.00166837	0	9.66667e-08	1.31584	0.396636	2.19605e-06	0.113394	0.94083	0.385541	0.385544	1.09948	1.09949	0.385545	0.845642	0.84564	1.09949	0.714045
RPL27	RPL31	SEC61A1	24	0.0016295	0	9.66667e-08	1.41291	0.380802	2.19605e-06	0.12176	0.947106	0.413984	0.413987	1.09943	1.09943	0.413988	0.855718	0.855716	1.09943	0.703589
RPL27	RPL23	RPL4	25.6667	0.0230366	0	9.66667e-08	1.10158	0.43148	2.19605e-06	0.0949301	0.926834	0.322762	0.322765	1.09943	1.09943	0.322766	0.823283	0.823281	1.09943	0.736977
RPS12	RPL29	RPS27L	26	0.00507973	0	9.66667e-08	1.19467	0.416307	2.19605e-06	0.102953	0.932869	0.350039	0.350042	1.09939	1.0994	0.350043	0.83296	0.832958	1.09939	0.726967
RPS21	RPL27A	RPL31	27	0.0379622	0	1e-07	0.867701	0.469518	2.27178e-06	0.0747755	0.911562	0.254237	0.25424	1.09937	1.09937	0.254241	0.798882	0.798881	1.09937	0.762015
RPS11	RPL27	RPLP2	26.6667	0.0195281	0	1e-07	1.02768	0.443276	2.27178e-06	0.0885622	0.921698	0.301111	0.301115	1.09901	1.09901	0.301115	0.815316	0.815315	1.09901	0.744577
RPS12	RPL22	RPL5	26.3333	0.0265318	0	9.66667e-08	1.01028	0.445984	2.19605e-06	0.0870622	0.920389	0.296011	0.296014	1.09878	1.09879	0.296015	0.813356	0.813355	1.09878	0.746267
RPS12	RPL5	SEC61A1	25.3333	0.0264929	0	9.66667e-08	1.10735	0.43015	2.19605e-06	0.0954278	0.926664	0.324454	0.324457	1.09872	1.09873	0.324458	0.823432	0.823431	1.09873	0.735812
HIST2H3D	HIST1H2BG	HIST1H2BI	22	0.041477	0	6.26e-06	-1.3259	0.394571	0.000142213	0.114262	0.940889	0.38849	0.388689	1.09872	1.09897	0.388746	0.846448	0.846357	1.09888	0.712565
RPS29	RPL22	EEF2	25.6667	0.0156083	0	9.66667e-08	1.15102	0.423026	2.19605e-06	0.0991909	0.929486	0.337249	0.337252	1.0987	1.0987	0.337253	0.827963	0.827962	1.0987	0.731107
RPS8	RPS5	RPL29	28	0.0215999	0	1e-07	0.882534	0.466687	2.27178e-06	0.0760538	0.911945	0.258583	0.258586	1.09862	1.09862	0.258587	0.799944	0.799942	1.09862	0.75984
RPS8	RPS27	RPL5	27.3333	0.0298262	0	1e-07	0.889053	0.465522	2.27178e-06	0.0766156	0.912224	0.260493	0.260496	1.09843	1.09844	0.260497	0.800503	0.800502	1.09844	0.758996
HIST2H3D	HIST1H2AI	HIST1H4F	22	0.0549303	0	4.95667e-06	-1.23061	0.409881	0.000112605	0.10605	0.934404	0.36057	0.360728	1.09836	1.09856	0.360773	0.836235	0.836163	1.09849	0.722461
RPS5	RPS11	EIF3F	24	0.042263	0	7.66667e-08	1.12406	0.427044	1.7417e-06	0.0968679	0.927213	0.329351	0.329353	1.09803	1.09803	0.329354	0.824725	0.824724	1.09803	0.73348
RPS12	RPS27	RPL23	27	0.0135254	0	1e-07	1.03375	0.441708	2.27178e-06	0.0890853	0.921281	0.30289	0.302893	1.09796	1.09797	0.302894	0.815276	0.815274	1.09797	0.743114
RPS11	RPL22	RPL29	26.6667	0.0203107	0	9.66667e-08	1.01776	0.444167	2.19605e-06	0.0877072	0.920038	0.298204	0.298207	1.09771	1.09771	0.298208	0.813442	0.813441	1.09771	0.744627
RPL5	RPLP2	RPL4	25	0.0371383	0	9.33333e-08	1.06126	0.437002	2.12033e-06	0.0914559	0.922753	0.31095	0.310953	1.09755	1.09756	0.310954	0.817876	0.817875	1.09756	0.739844
RPS4X	RPS7	RPL29	28.3333	0.0151577	0	1e-07	0.891232	0.464618	2.27178e-06	0.0768034	0.911597	0.261132	0.261135	1.09744	1.09745	0.261136	0.800093	0.800092	1.09745	0.757994
UBC	HIST1H3I	HIST1H3F	22	0.206813	0	6.65633e-05	-0.165245	0.58273	0.00151217	0.0142403	0.864238	0.0484169	0.050534	1.09733	1.10005	0.0511388	0.727105	0.726137	1.09908	0.837875
RPS7	RPL29	RPS27L	27	0.010089	0	1e-07	1.05554	0.437797	2.27178e-06	0.0909628	0.92219	0.309273	0.309277	1.09731	1.09731	0.309278	0.817123	0.817121	1.09731	0.740268
RPS4X	RPS12	RPL24	27.6667	0.00940466	0	1e-07	0.995628	0.447545	2.27178e-06	0.0857998	0.918282	0.291719	0.291723	1.0973	1.0973	0.291723	0.810876	0.810874	1.0973	0.746686
UBC	PSMD7	PSMC2	13.6667	0.245185	0	8.11633e-05	-0.704871	0.49482	0.00184385	0.0607434	0.899275	0.206528	0.209109	1.0972	1.10052	0.209847	0.783837	0.782657	1.09934	0.78037
RPS12	RPL24	RPS27L	26.3333	0.00433598	0	1e-07	1.15993	0.420724	2.27178e-06	0.0999592	0.928875	0.339861	0.339865	1.09716	1.09717	0.339865	0.827905	0.827904	1.09717	0.72896
RPS4X	RPS5	RPS27	29	0.023711	0	1.03333e-07	0.764923	0.484879	2.3475e-06	0.0659185	0.902953	0.224123	0.224126	1.0969	1.09691	0.224127	0.786586	0.786585	1.09691	0.771119
RPS8	RPS6	RPL30	29.6667	0.0640199	0	1.03333e-07	0.418402	0.541278	2.3475e-06	0.0360565	0.880382	0.122592	0.122595	1.09689	1.0969	0.122596	0.750479	0.750478	1.0969	0.808272
RPS27	RPLP2	RPL31	25	0.00276369	0	9.66667e-08	1.299	0.397882	2.19605e-06	0.111943	0.937642	0.380607	0.38061	1.09679	1.0968	0.380611	0.842154	0.842152	1.0968	0.713758
UBC	HIST1H2BF	HIST1H3I	22	0.208339	0	6.655e-05	-0.15268	0.584467	0.00151187	0.0131574	0.862989	0.0447352	0.0468518	1.09678	1.0995	0.0474565	0.725438	0.724471	1.09853	0.838791
RPS21	RPS29	RPL23	28.3333	0.0285432	0	1.03333e-07	0.795204	0.479852	2.3475e-06	0.068528	0.904788	0.232995	0.232998	1.09673	1.09673	0.232999	0.789627	0.789626	1.09673	0.767735
RPS7	RPL22	RPL5	27.3333	0.0315411	0	1e-07	0.871144	0.467474	2.27178e-06	0.0750723	0.909709	0.255246	0.255249	1.0967	1.0967	0.25525	0.79752	0.797518	1.0967	0.759568
RPS7	RPL5	SEC61A1	26.3333	0.0315022	0	1e-07	0.968219	0.45164	2.27178e-06	0.0834378	0.915985	0.283689	0.283692	1.09664	1.09665	0.283693	0.807595	0.807594	1.09664	0.749112
RPS8	RPS5	RPL24	28.3333	0.0208562	0	1.03333e-07	0.847798	0.471104	2.3475e-06	0.0730603	0.90795	0.248405	0.248408	1.09639	1.0964	0.248409	0.79489	0.794888	1.09639	0.761833
RPS7	RPS27	RPL23	28	0.0185346	0	1.03333e-07	0.89462	0.463198	2.3475e-06	0.0770954	0.910602	0.262124	0.262128	1.09588	1.09589	0.262128	0.799439	0.799437	1.09588	0.756415
HIST2H3D	HIST4H4	HIST1H3B	24	0.0544228	0	6.38667e-06	-1.03139	0.440883	0.000145091	0.0888813	0.919432	0.302196	0.3024	1.09579	1.09605	0.302458	0.813882	0.813789	1.09595	0.741873
RPS11	RPL22	RPL24	27	0.019567	0	1e-07	0.983024	0.448584	2.27178e-06	0.0847137	0.916044	0.288027	0.28803	1.09548	1.09548	0.288031	0.808388	0.808386	1.09548	0.74662
RPS4X	RPL23	RPLP2	26.6667	0.0158673	0	9.66667e-08	1.04105	0.43911	2.19605e-06	0.0897144	0.919783	0.305029	0.305032	1.09543	1.09543	0.305033	0.814401	0.814399	1.09543	0.740357
RPS11	RPL24	SEC61A1	26	0.0195281	0	1e-07	1.0801	0.43275	2.27178e-06	0.0930793	0.92232	0.316469	0.316473	1.09542	1.09542	0.316474	0.818464	0.818462	1.09542	0.736164
RPL23	RPLP2	RPS27L	25.3333	0.0107986	0	9.66667e-08	1.20536	0.412289	2.19605e-06	0.103874	0.930376	0.353171	0.353174	1.09529	1.0953	0.353175	0.83143	0.831429	1.09529	0.722631
RPS4X	RPS7	RPL24	28.6667	0.0144139	0	1.03333e-07	0.856496	0.469035	2.3475e-06	0.0738099	0.907603	0.250954	0.250957	1.09522	1.09522	0.250958	0.795039	0.795037	1.09522	0.759986
RPS7	RPL24	RPS27L	27.3333	0.00934525	0	1.03333e-07	1.0208	0.442214	2.3475e-06	0.0879693	0.918196	0.299096	0.299099	1.09508	1.09509	0.2991	0.812068	0.812067	1.09508	0.74226
RPS8	RPS4X	RPL4	28	0.0245324	0	9.66667e-08	0.849838	0.470024	2.19605e-06	0.0732362	0.907037	0.249003	0.249006	1.09505	1.09505	0.249007	0.794235	0.794234	1.09505	0.760567
RPS8	RPL27A	EEF2	26.3333	0.0377275	0	9.66667e-08	0.918928	0.458725	2.19605e-06	0.0791901	0.911461	0.269247	0.26925	1.09495	1.09496	0.26925	0.801371	0.80137	1.09495	0.753084
RPS8	RPL4	RPS27L	26.6667	0.0194637	0	9.66667e-08	1.01414	0.443203	2.19605e-06	0.0873956	0.917629	0.297145	0.297148	1.09491	1.09491	0.297149	0.811264	0.811263	1.09491	0.742841
RPS4X	RPL30	RPL31	28	0.0307206	0	1e-07	0.804882	0.477066	2.27178e-06	0.069362	0.903724	0.235831	0.235834	1.09455	1.09455	0.235835	0.789232	0.789231	1.09455	0.765003
RPS11	RPL4	EEF2	26.6667	0.0326785	0	9.66667e-08	0.920133	0.458242	2.19605e-06	0.0792939	0.911138	0.269599	0.269602	1.09444	1.09444	0.269603	0.801164	0.801163	1.09444	0.752553
RPL30	RPL31	RPS27L	26.6667	0.0256519	0	1e-07	0.969189	0.450245	2.27178e-06	0.0835214	0.914317	0.283973	0.283976	1.09441	1.09442	0.283977	0.806262	0.80626	1.09442	0.747277
RPS5	RPL27	RPL4	27	0.0295243	0	1e-07	0.907327	0.459916	2.27178e-06	0.0781904	0.909729	0.265847	0.26585	1.0937	1.0937	0.265851	0.799353	0.799352	1.0937	0.753352
HIST2H3D	HIST1H2BI	HIST1H4F	24	0.0559495	0	6.37333e-06	-1.01348	0.44262	0.000144788	0.0873384	0.916619	0.296951	0.297153	1.09367	1.09393	0.297211	0.810651	0.810558	1.09383	0.742145
UBC	PSMB1	PSMC2	14	0.250092	0	8.14933e-05	-0.626099	0.505667	0.00185135	0.0539551	0.891381	0.183447	0.186039	1.09365	1.09698	0.18678	0.773354	0.772169	1.0958	0.786063
RPS4X	RPS29	EIF1	24	0.0219941	0	9.33333e-08	1.25044	0.403978	2.12033e-06	0.107759	0.931948	0.366379	0.366382	1.09354	1.09354	0.366383	0.834997	0.834996	1.09354	0.716434
UBC	HIST1H3J	HIST1H3I	22	0.206813	0	6.65633e-05	-0.152043	0.58273	0.00151217	0.0131026	0.86037	0.0445487	0.0466658	1.09346	1.09618	0.0472706	0.723237	0.722269	1.09522	0.836282
RPS5	RPS29	EIF2S3	23.3333	0.0314684	0	9.66667e-08	1.24847	0.404233	2.19605e-06	0.107589	0.93173	0.365803	0.365806	1.09342	1.09343	0.365807	0.834718	0.834717	1.09343	0.716555
RPS29	RPS27L	EIF1	22.6667	0.0169255	0	9.33333e-08	1.41475	0.377157	2.12033e-06	0.121918	0.94254	0.414521	0.414524	1.0934	1.09341	0.414525	0.852027	0.852025	1.09341	0.698707
RPL22	RPL27A	RPL27	25.3333	0.0332841	0	9.66667e-08	1.04135	0.437879	2.19605e-06	0.0897399	0.918146	0.305116	0.305119	1.0933	1.0933	0.30512	0.813059	0.813058	1.0933	0.738669
RPL27A	RPL27	SEC61A1	24.3333	0.0332452	0	9.66667e-08	1.13842	0.422045	2.19605e-06	0.0981055	0.924422	0.333559	0.333562	1.09324	1.09324	0.333563	0.823135	0.823133	1.09324	0.728214
RPS8	RPL27	RPL23	27	0.0143685	0	1e-07	1.01125	0.442668	2.27178e-06	0.087146	0.916031	0.296296	0.296299	1.0931	1.0931	0.2963	0.809795	0.809793	1.0931	0.741742
RPL24	RPL23	RPL29	25.3333	0.01063	0	9.66667e-08	1.1981	0.412097	2.19605e-06	0.103248	0.927981	0.351044	0.351047	1.09282	1.09282	0.351048	0.829081	0.82908	1.09282	0.721487
RPS4X	RPL27	RPS27L	27	0.00803386	0	1e-07	1.05456	0.435459	2.27178e-06	0.090878	0.918627	0.308985	0.308988	1.09281	1.09281	0.308989	0.814121	0.81412	1.09281	0.736875
RPS12	RPS7	RPL29	27.6667	0.0114598	0	1e-07	0.965812	0.449884	2.27178e-06	0.0832304	0.912821	0.282984	0.282987	1.09277	1.09278	0.282988	0.804853	0.804851	1.09278	0.746363
RPS21	RPS11	RPL31	28.6667	0.0242452	0	1.03333e-07	0.778577	0.480224	2.3475e-06	0.0670951	0.900436	0.228123	0.228127	1.09253	1.09253	0.228128	0.785187	0.785185	1.09253	0.766249
RPS6	RPS27	EEF2	27	0.0377836	0	1e-07	0.845378	0.469315	2.27178e-06	0.0728518	0.904737	0.247696	0.247699	1.09246	1.09247	0.2477	0.792106	0.792104	1.09247	0.759037
RPS5	RPS12	RPS27	28.3333	0.0200131	0	1.03333e-07	0.839503	0.470144	2.3475e-06	0.0723455	0.904176	0.245975	0.245978	1.09223	1.09224	0.245979	0.791346	0.791345	1.09224	0.759489
RPL29	EEF2	RPL31	24.3333	0.00237325	0	9.33333e-08	1.34947	0.386911	2.12033e-06	0.116293	0.937071	0.395395	0.395398	1.09184	1.09184	0.395399	0.844216	0.844215	1.09184	0.704489
HIST2H3D	HIST1H2BG	HIST1H3C	22	0.0399503	0	6.27333e-06	-1.31238	0.392833	0.000142516	0.113096	0.934494	0.384527	0.384727	1.09163	1.09188	0.384784	0.840471	0.840379	1.09179	0.708501
RPS6	RPL22	SEC61A1	25.6667	0.0364665	0	9.66667e-08	0.980778	0.446763	2.19605e-06	0.0845201	0.912837	0.287368	0.287371	1.09154	1.09155	0.287372	0.805618	0.805617	1.09155	0.7438
RPS21	RPS6	RPL5	29	0.0637249	0	1.03333e-07	0.466087	0.530416	2.3475e-06	0.0401658	0.879146	0.136564	0.136567	1.09131	1.09132	0.136568	0.751851	0.751849	1.09132	0.798818
RPS8	RPL5	RPLP2	26.3333	0.0284702	0	9.66667e-08	0.970933	0.44819	2.19605e-06	0.0836717	0.91195	0.284484	0.284487	1.09123	1.09123	0.284488	0.804388	0.804387	1.09123	0.744609
RPS5	RPS21	RPS29	29.6667	0.0350309	0	1.06667e-07	0.600954	0.508288	2.42323e-06	0.0517882	0.887683	0.17608	0.176083	1.091	1.091	0.176084	0.765698	0.765696	1.091	0.78411
RPS12	RPL23	RPLP2	26	0.0121694	0	9.66667e-08	1.11563	0.424376	2.19605e-06	0.0961414	0.921007	0.326881	0.326884	1.09076	1.09076	0.326885	0.81916	0.819159	1.09076	0.728727
RPS27	RPL27A	RPLP2	25.3333	0.0343794	0	9.66667e-08	1.02451	0.439125	2.19605e-06	0.0882888	0.914957	0.300182	0.300185	1.09061	1.09061	0.300186	0.809571	0.80957	1.09061	0.738383
RPS12	RPS7	RPL24	28	0.010716	0	1.03333e-07	0.931076	0.454301	2.3475e-06	0.080237	0.908826	0.272806	0.272809	1.09055	1.09055	0.27281	0.799799	0.799797	1.09055	0.748356
RPS8	RPS12	RPL4	27.3333	0.0208345	0	9.66667e-08	0.924418	0.455289	2.19605e-06	0.0796632	0.90826	0.270855	0.270858	1.09038	1.09038	0.270859	0.798995	0.798993	1.09038	0.748937
RPS5	RPS7	RPS27	29.3333	0.0250223	0	1.06667e-07	0.700371	0.491634	2.42323e-06	0.0603556	0.893497	0.205209	0.205212	1.09015	1.09016	0.205213	0.775509	0.775508	1.09015	0.772789
RPS12	RPL30	RPL31	27.3333	0.0270227	0	1e-07	0.879462	0.462332	2.27178e-06	0.0757891	0.904947	0.257683	0.257686	1.08988	1.08988	0.257687	0.793992	0.79399	1.08988	0.753372
RPS4X	RPS5	RPLP2	28	0.022355	0	1e-07	0.846803	0.467546	2.27178e-06	0.0729746	0.902678	0.248114	0.248117	1.0897	1.0897	0.248118	0.790471	0.79047	1.0897	0.756732
RPL24	EEF2	RPL31	24.6667	0.0016295	0	9.66667e-08	1.31473	0.391328	2.19605e-06	0.113299	0.933077	0.385217	0.385221	1.08961	1.08961	0.385221	0.839162	0.839161	1.08961	0.706481
RPS5	RPLP2	RPS27L	26.6667	0.0172863	0	1e-07	1.01111	0.440725	2.27178e-06	0.087134	0.913271	0.296256	0.296259	1.08956	1.08956	0.29626	0.807501	0.807499	1.08956	0.739006
RPS27	RPL5	RPL29	25.6667	0.0260877	0	9.66667e-08	1.04511	0.434952	2.19605e-06	0.0900639	0.91515	0.306217	0.30622	1.08913	1.08913	0.306221	0.810765	0.810764	1.08913	0.735025
RPS12	RPS29	EIF1	23.3333	0.0182963	0	9.33333e-08	1.32502	0.389243	2.12033e-06	0.114186	0.933171	0.388231	0.388234	1.08887	1.08887	0.388235	0.839757	0.839756	1.08887	0.704803
RPS7	RPL23	RPLP2	27	0.0171787	0	1e-07	0.9765	0.445866	2.27178e-06	0.0841515	0.910327	0.286115	0.286118	1.08867	1.08868	0.286119	0.803323	0.803322	1.08868	0.742027
RPS4X	RPL27A	RPL30	28.3333	0.0623363	0	1e-07	0.530395	0.51831	2.27178e-06	0.0457077	0.881039	0.155406	0.155409	1.08836	1.08837	0.15541	0.756649	0.756648	1.08837	0.789627
RPS8	RPS7	RPL4	28.3333	0.0258438	0	1e-07	0.785286	0.47678	2.27178e-06	0.0676733	0.897581	0.230089	0.230092	1.08829	1.0883	0.230093	0.783158	0.783156	1.0883	0.762237
RPS4X	RPS12	RPL27	27.6667	0.00940466	0	1e-07	0.964829	0.447545	2.27178e-06	0.0831457	0.909258	0.282695	0.282699	1.08828	1.08828	0.282699	0.801852	0.80185	1.08828	0.74297
RPL27A	RPL30	RPS27L	27	0.0572676	0	1e-07	0.694702	0.491489	2.27178e-06	0.0598671	0.891632	0.203548	0.203551	1.08823	1.08823	0.203552	0.773679	0.773677	1.08823	0.771901
RPS12	RPL27	RPS27L	26.3333	0.00433598	0	1e-07	1.12914	0.420724	2.27178e-06	0.0973051	0.919851	0.330837	0.33084	1.08814	1.08814	0.330841	0.818881	0.81888	1.08814	0.725244
RPS8	RPS11	EEF2	28	0.0240104	0	1e-07	0.829805	0.46943	2.27178e-06	0.0715098	0.900335	0.243133	0.243136	1.08811	1.08811	0.243137	0.787676	0.787675	1.08811	0.757319
RPS7	RPL30	RPL31	28.3333	0.0320319	0	1.03333e-07	0.74033	0.483822	2.3475e-06	0.0637992	0.894268	0.216917	0.21692	1.0878	1.0878	0.216921	0.778155	0.778153	1.0878	0.766673
RPS6	RPL30	RPL29	28	0.0602813	0	1e-07	0.574456	0.510708	2.27178e-06	0.0495047	0.883307	0.168316	0.168319	1.08759	1.08759	0.16832	0.760741	0.76074	1.08759	0.784301
RPS8	RPS5	RPL27	28.3333	0.0208562	0	1.03333e-07	0.816999	0.471104	2.3475e-06	0.0704062	0.898926	0.239381	0.239384	1.08737	1.08737	0.239385	0.785865	0.785864	1.08737	0.758117
RPS4X	RPL23	RSL24D1	23.6667	0.0356023	0	7.33333e-08	1.16597	0.414201	1.66597e-06	0.100479	0.92151	0.341629	0.341631	1.08719	1.08719	0.341632	0.822105	0.822104	1.08719	0.720555
RPS29	RPS27	RPL30	28	0.0398136	0	1.03333e-07	0.715843	0.487415	2.3475e-06	0.0616889	0.892123	0.209742	0.209746	1.08709	1.08709	0.209747	0.775148	0.775146	1.08709	0.768749
RPS5	RPL24	RPL29	26.6667	0.0171177	0	1e-07	1.00385	0.440533	2.27178e-06	0.0865086	0.910876	0.294129	0.294132	1.08709	1.08709	0.294133	0.805152	0.80515	1.08709	0.737862
RPS27	RPL24	RPL5	26	0.0253439	0	1e-07	1.01037	0.439369	2.27178e-06	0.0870704	0.911155	0.296039	0.296042	1.0869	1.08691	0.296043	0.805711	0.80571	1.08691	0.737018
RPS29	RPS7	EIF1	24.3333	0.0233055	0	9.66667e-08	1.18589	0.410733	2.19605e-06	0.102196	0.922492	0.347466	0.347469	1.08679	1.08679	0.34747	0.82392	0.823919	1.08679	0.718104
RPS5	RPS6	EIF1	25	0.0523265	0	9.66667e-08	0.918191	0.454286	2.19605e-06	0.0791266	0.905032	0.26903	0.269034	1.08675	1.08675	0.269034	0.796007	0.796005	1.08675	0.746781
HIST2H3D	HIST1H3C	HIST1H4F	24	0.0544228	0	6.38667e-06	-0.999958	0.440883	0.000145091	0.086173	0.910224	0.292988	0.293191	1.08658	1.08684	0.293249	0.804673	0.804581	1.08675	0.738081
RPS11	RPL22	RPL27	27	0.019567	0	1e-07	0.952225	0.448584	2.27178e-06	0.0820595	0.90702	0.279002	0.279006	1.08645	1.08646	0.279007	0.799364	0.799362	1.08646	0.742904
RPS11	RPL27	SEC61A1	26	0.0195281	0	1e-07	1.0493	0.43275	2.27178e-06	0.0904251	0.913296	0.307445	0.307449	1.0864	1.0864	0.307449	0.80944	0.809438	1.0864	0.732448
RPS21	RPS11	RPL27A	29	0.0558608	0	1.03333e-07	0.50409	0.521467	2.3475e-06	0.0434408	0.877752	0.147699	0.147702	1.08634	1.08634	0.147703	0.752604	0.752603	1.08634	0.790874
RPS4X	RPS7	RPL27	28.6667	0.0144139	0	1.03333e-07	0.825697	0.469035	2.3475e-06	0.0711558	0.898579	0.24193	0.241933	1.08619	1.0862	0.241934	0.786015	0.786013	1.0862	0.756271
RPS7	RPL27	RPS27L	27.3333	0.00934525	0	1.03333e-07	0.990004	0.442214	2.3475e-06	0.0853152	0.909171	0.290072	0.290075	1.08606	1.08606	0.290076	0.803044	0.803043	1.08606	0.738544
RPS4X	RPL4	RPL29	26.3333	0.0207938	0	9.33333e-08	1.00589	0.439454	2.12033e-06	0.0866844	0.909962	0.294727	0.29473	1.08574	1.08575	0.294731	0.804497	0.804496	1.08575	0.736596
RPL27A	RPL29	EEF2	24.6667	0.0339889	0	9.33333e-08	1.07498	0.428154	2.12033e-06	0.0926384	0.914387	0.314971	0.314973	1.08565	1.08565	0.314974	0.811634	0.811632	1.08565	0.729113
RPL4	RPL29	RPS27L	25	0.0157252	0	9.33333e-08	1.1702	0.412633	2.12033e-06	0.100844	0.920555	0.342869	0.342872	1.08561	1.08561	0.342873	0.821527	0.821525	1.08561	0.71887
RPS6	RPL24	RPL30	28.3333	0.0595376	0	1.03333e-07	0.53972	0.515125	2.3475e-06	0.0465112	0.879313	0.158138	0.158141	1.08536	1.08537	0.158142	0.755687	0.755685	1.08537	0.786293
RPS6	RPLP2	EEF2	26	0.0364276	0	9.66667e-08	0.927258	0.451982	2.19605e-06	0.079908	0.904462	0.271687	0.27169	1.08526	1.08526	0.271691	0.795991	0.795989	1.08526	0.74465
RPS5	RPS12	RPLP2	27.3333	0.0186571	0	1e-07	0.921383	0.452811	2.27178e-06	0.0794016	0.903902	0.269966	0.269969	1.08503	1.08503	0.26997	0.795231	0.79523	1.08503	0.745102
RPL22	RPL5	RPL4	25.3333	0.0371772	0	9.33333e-08	0.985804	0.442309	2.12033e-06	0.0849533	0.908074	0.288841	0.288844	1.085	1.085	0.288845	0.801924	0.801922	1.085	0.73817
RPL5	RPL4	SEC61A1	24.3333	0.0371383	0	9.33333e-08	1.08288	0.426475	2.12033e-06	0.0933189	0.91435	0.317284	0.317287	1.08494	1.08494	0.317288	0.811999	0.811998	1.08494	0.727715
RPS4X	RPL5	EEF2	26.6667	0.0301908	0	9.66667e-08	0.903795	0.455411	2.19605e-06	0.077886	0.902388	0.264812	0.264815	1.08455	1.08456	0.264816	0.793093	0.793092	1.08455	0.746619
RPL5	EEF2	RPS27L	25.3333	0.0251221	0	9.66667e-08	1.0681	0.42859	2.19605e-06	0.0920454	0.91298	0.312954	0.312957	1.08442	1.08442	0.312958	0.810123	0.810121	1.08442	0.728893
RPS27	RPL22	RPL31	25.3333	0.00280256	0	9.66667e-08	1.22354	0.403189	2.19605e-06	0.105441	0.922963	0.358498	0.358501	1.08424	1.08424	0.358502	0.826202	0.8262	1.08424	0.712085
RPS27	RPL31	SEC61A1	24.3333	0.00276369	0	9.66667e-08	1.32061	0.387356	2.19605e-06	0.113806	0.929239	0.386941	0.386944	1.08418	1.08419	0.386945	0.836277	0.836276	1.08418	0.70163
RPS27	RPL23	RPL4	26	0.0241708	0	9.66667e-08	1.00928	0.438034	2.19605e-06	0.0869764	0.908967	0.29572	0.295723	1.08418	1.08418	0.295724	0.803843	0.803841	1.08418	0.735017
RPL27	RPL23	RPL29	25.3333	0.01063	0	9.66667e-08	1.1673	0.412097	2.19605e-06	0.100594	0.918957	0.34202	0.342023	1.0838	1.0838	0.342024	0.820057	0.820056	1.0838	0.717771
RPS11	RPS27	RPLP2	27	0.0206623	0	1e-07	0.935386	0.44983	2.27178e-06	0.0806084	0.903831	0.274069	0.274072	1.08376	1.08377	0.274073	0.795876	0.795874	1.08377	0.742617
RPS12	RPL27A	RPL30	27.6667	0.0586384	0	1e-07	0.604975	0.503575	2.27178e-06	0.0521347	0.882263	0.177258	0.177261	1.08369	1.0837	0.177262	0.761409	0.761408	1.0837	0.777997
RPS4X	RPL24	RPL4	26.6667	0.0200501	0	9.66667e-08	0.971156	0.44387	2.19605e-06	0.0836909	0.905968	0.284549	0.284552	1.08352	1.08352	0.284553	0.799443	0.799441	1.08352	0.738589
RPL27A	RPL24	EEF2	25	0.0332452	0	9.66667e-08	1.04025	0.432571	2.19605e-06	0.0896449	0.910392	0.304793	0.304796	1.08342	1.08342	0.304797	0.806579	0.806578	1.08342	0.731106
RPL24	RPL4	RPS27L	25.3333	0.0149814	0	9.66667e-08	1.13546	0.417049	2.19605e-06	0.0978503	0.91656	0.332691	0.332694	1.08338	1.08338	0.332695	0.816472	0.816471	1.08338	0.720863
RPS5	RPL23	EEF2	27	0.0253415	0	1e-07	0.900663	0.455155	2.27178e-06	0.0776161	0.901112	0.263895	0.263898	1.08317	1.08318	0.263899	0.791879	0.791878	1.08318	0.745883
RPS5	RPS7	RPLP2	28.3333	0.0236664	0	1.03333e-07	0.782251	0.474302	2.3475e-06	0.0674117	0.893222	0.2292	0.229203	1.08294	1.08295	0.229204	0.779394	0.779393	1.08295	0.758402
RPS4X	RPL22	RPL23	27	0.0159061	0	9.66667e-08	0.965595	0.444418	2.19605e-06	0.0832118	0.905105	0.28292	0.282923	1.08287	1.08288	0.282924	0.798448	0.798447	1.08287	0.738684
RPS4X	RPL23	SEC61A1	26	0.0158673	0	9.66667e-08	1.06267	0.428584	2.19605e-06	0.0915773	0.91138	0.311363	0.311366	1.08281	1.08282	0.311367	0.808524	0.808523	1.08282	0.728229
RPL22	RPL23	RPS27L	25.6667	0.0108375	0	9.66667e-08	1.1299	0.417597	2.19605e-06	0.0973711	0.915697	0.331062	0.331065	1.08274	1.08274	0.331066	0.815478	0.815476	1.08274	0.720958
RPL23	SEC61A1	RPS27L	24.6667	0.0107986	0	9.66667e-08	1.22698	0.401763	2.19605e-06	0.105737	0.921973	0.359505	0.359508	1.08268	1.08268	0.359509	0.825554	0.825552	1.08268	0.710503
HIST1H2AI	HIST1H2AL	HIST4H4	17	0.0252959	0	2.83e-06	-1.86819	0.297209	6.42913e-05	0.160995	0.963474	0.547382	0.547472	1.08236	1.08247	0.547498	0.89226	0.892219	1.08243	0.641575
RPL5	RPLP2	RPL29	24.6667	0.0247317	0	9.33333e-08	1.12699	0.417619	2.12033e-06	0.09712	0.914875	0.330208	0.330211	1.08192	1.08193	0.330212	0.81465	0.814649	1.08193	0.720638
RPS7	RPL27A	RPL30	28.6667	0.0636476	0	1.03333e-07	0.465843	0.525065	2.3475e-06	0.0401448	0.871584	0.136492	0.136496	1.08161	1.08161	0.136497	0.745572	0.745571	1.08161	0.791297
RPL24	RPL27	RPL23	25.6667	0.0098862	0	1e-07	1.13257	0.416514	2.27178e-06	0.0976007	0.914962	0.331842	0.331846	1.08157	1.08157	0.331847	0.815003	0.815001	1.08157	0.719764
RPS12	RPS7	RPL27	28	0.010716	0	1.03333e-07	0.900277	0.454301	2.3475e-06	0.0775828	0.899802	0.263782	0.263785	1.08152	1.08153	0.263786	0.790774	0.790773	1.08153	0.74464
RPS4X	RPS11	RPL30	30	0.0486192	0	1.03333e-07	0.441271	0.529015	2.3475e-06	0.0380273	0.869913	0.129293	0.129296	1.08152	1.08152	0.129297	0.742954	0.742953	1.08152	0.793862
RPS11	RPL30	RPS27L	28.6667	0.0435505	0	1.03333e-07	0.605578	0.502194	2.3475e-06	0.0521867	0.880506	0.177435	0.177438	1.08138	1.08139	0.177439	0.759984	0.759982	1.08139	0.776136
RPS12	RPL4	RPL29	25.6667	0.0170959	0	9.33333e-08	1.08047	0.424719	2.12033e-06	0.0931115	0.911186	0.316579	0.316582	1.08107	1.08108	0.316583	0.809257	0.809255	1.08108	0.724966
HIST2H3D	HIST1H3E	HIST4H4	24.3333	0.0562578	0	6.40667e-06	-0.935615	0.448234	0.000145545	0.0806281	0.901663	0.274136	0.274339	1.08096	1.08122	0.274398	0.794349	0.794256	1.08113	0.740611
RPL27	EEF2	RPL31	24.6667	0.0016295	0	9.66667e-08	1.28393	0.391328	2.19605e-06	0.110645	0.924053	0.376193	0.376196	1.08058	1.08059	0.376197	0.830138	0.830137	1.08059	0.702766
RPS7	RPL23	RSL24D1	24	0.0369137	0	7.66667e-08	1.10142	0.420957	1.7417e-06	0.0949162	0.912055	0.322715	0.322718	1.08044	1.08044	0.322718	0.811028	0.811027	1.08044	0.722224
RPS12	RPL5	EEF2	26	0.0264929	0	9.66667e-08	0.978374	0.440676	2.19605e-06	0.084313	0.903611	0.286664	0.286667	1.07988	1.07989	0.286668	0.797853	0.797851	1.07988	0.734988
RPS29	RPL30	RPLP2	27	0.0384577	0	1e-07	0.797723	0.470082	2.27178e-06	0.0687451	0.891848	0.233733	0.233736	1.07988	1.07989	0.233737	0.779033	0.779031	1.07988	0.754361
RPL24	RPL5	RPLP2	25	0.0239879	0	9.66667e-08	1.09225	0.422036	2.19605e-06	0.0941265	0.910881	0.32003	0.320033	1.0797	1.0797	0.320034	0.809596	0.809594	1.0797	0.722631
RPS8	RPS4X	RPL29	27.6667	0.0121257	0	9.66667e-08	0.915565	0.450642	2.19605e-06	0.0789003	0.899159	0.268261	0.268264	1.07942	1.07942	0.268265	0.791009	0.791008	1.07942	0.741362
RPS8	RPL29	RPS27L	26.3333	0.00705704	0	9.66667e-08	1.07987	0.423821	2.19605e-06	0.0930596	0.909752	0.316403	0.316406	1.07928	1.07928	0.316407	0.808039	0.808037	1.07928	0.723636
RPS7	RPL4	RPL29	26.6667	0.0221052	0	9.66667e-08	0.941341	0.446209	2.19605e-06	0.0811216	0.900506	0.275813	0.275816	1.07899	1.07899	0.275817	0.79342	0.793419	1.07899	0.738266
RPS12	RPL24	RPL4	26	0.0163522	0	9.66667e-08	1.04574	0.429136	2.19605e-06	0.090118	0.907191	0.306401	0.306404	1.07885	1.07885	0.306405	0.804203	0.804201	1.07885	0.726958
RPS4X	RPS11	EIF3F	23.6667	0.0327888	0	7.33333e-08	1.15709	0.410999	1.66597e-06	0.0997143	0.914427	0.339029	0.339031	1.07883	1.07883	0.339032	0.815791	0.81579	1.07883	0.715001
RPS11	RPL29	EEF2	26.3333	0.0202719	0	9.66667e-08	0.985859	0.43886	2.19605e-06	0.084958	0.903261	0.288857	0.28886	1.0788	1.07881	0.288861	0.797938	0.797937	1.07881	0.733348
RPS8	RPL22	RPL5	26.6667	0.0285091	0	9.66667e-08	0.895476	0.453497	2.19605e-06	0.0771691	0.897271	0.262375	0.262378	1.07867	1.07867	0.262379	0.788436	0.788434	1.07867	0.742936
RPS8	RPL5	SEC61A1	25.6667	0.0284702	0	9.66667e-08	0.992551	0.437663	2.19605e-06	0.0855347	0.903547	0.290818	0.290821	1.07861	1.07862	0.290822	0.798512	0.79851	1.07861	0.73248
RPS5	RPS27	RPL4	27.3333	0.0306585	0	1e-07	0.815031	0.46647	2.27178e-06	0.0702366	0.891862	0.238805	0.238808	1.07845	1.07845	0.238809	0.779913	0.779912	1.07845	0.751392
RPS12	RPL22	RPL23	26.3333	0.0122083	0	9.66667e-08	1.04018	0.429683	2.19605e-06	0.0896388	0.906328	0.304772	0.304775	1.0782	1.07821	0.304776	0.803208	0.803207	1.0782	0.727054
RPS12	RPL23	SEC61A1	25.3333	0.0121694	0	9.66667e-08	1.13725	0.413849	2.19605e-06	0.0980044	0.912604	0.333215	0.333218	1.07814	1.07815	0.333219	0.813284	0.813283	1.07815	0.716598
RPL5	RPL30	RPL23	27.3333	0.0560655	0	1e-07	0.636261	0.495384	2.27178e-06	0.0548308	0.879962	0.186425	0.186428	1.07812	1.07812	0.186429	0.761074	0.761073	1.07812	0.770304
RPS5	RPL27	RPL29	26.6667	0.0171177	0	1e-07	0.973053	0.440533	2.27178e-06	0.0838544	0.901852	0.285105	0.285108	1.07806	1.07807	0.285109	0.796128	0.796126	1.07807	0.734146
RPS27	RPL22	RPL27A	25.6667	0.0344183	0	9.66667e-08	0.949053	0.444433	2.19605e-06	0.0817862	0.900279	0.278073	0.278076	1.07805	1.07806	0.278077	0.793619	0.793617	1.07805	0.736709
RPS27	RPL27A	SEC61A1	24.6667	0.0343794	0	9.66667e-08	1.04613	0.428599	2.19605e-06	0.0901518	0.906554	0.306516	0.306519	1.07799	1.078	0.30652	0.803695	0.803693	1.078	0.726254
RPS27	RPL27	RPL5	26	0.0253439	0	1e-07	0.979572	0.439369	2.27178e-06	0.0844162	0.902131	0.287015	0.287018	1.07788	1.07788	0.287019	0.796687	0.796686	1.07788	0.733302
RPS8	RPS27	RPL23	27.3333	0.0155027	0	1e-07	0.918953	0.449222	2.27178e-06	0.0791922	0.898164	0.269254	0.269257	1.07785	1.07786	0.269258	0.790355	0.790353	1.07786	0.739783
RPS7	RPL5	EEF2	27	0.0315022	0	1e-07	0.839243	0.462167	2.27178e-06	0.0723231	0.892932	0.245899	0.245902	1.0778	1.0778	0.245903	0.782016	0.782014	1.0778	0.748289
HIST1H2AL	HIST1H2BI	HIST4H4	19	0.0263151	0	4.24667e-06	-1.65106	0.329948	9.64749e-05	0.142283	0.94569	0.483763	0.483898	1.07767	1.07784	0.483936	0.866676	0.866614	1.07778	0.661258
RPS8	RPS4X	RPL24	28	0.011382	0	1e-07	0.880828	0.455058	2.27178e-06	0.0759068	0.895165	0.258083	0.258086	1.07719	1.07719	0.258087	0.785955	0.785953	1.07719	0.743354
RPS4X	RPS5	RPL22	28.3333	0.0223938	0	1e-07	0.771346	0.472854	2.27178e-06	0.066472	0.888	0.226005	0.226008	1.07714	1.07715	0.226009	0.774519	0.774517	1.07714	0.755059
HIST2H3D	HIST1H2BI	HIST1H3B	22	0.0399503	0	6.27333e-06	-1.26288	0.392833	0.000142516	0.10883	0.91999	0.370023	0.370223	1.07712	1.07738	0.37028	0.825966	0.825875	1.07729	0.702529
RPS4X	RPS5	SEC61A1	27.3333	0.022355	0	1e-07	0.868421	0.45702	2.27178e-06	0.0748376	0.894275	0.254448	0.254451	1.07708	1.07709	0.254452	0.784595	0.784593	1.07709	0.744603
RPS8	RPL24	RPS27L	26.6667	0.00631329	0	1e-07	1.04513	0.428237	2.27178e-06	0.0900662	0.905757	0.306225	0.306228	1.07705	1.07706	0.306229	0.802984	0.802983	1.07705	0.725628
RPL22	RPLP2	RPL31	24.3333	0.00144657	0	9.33333e-08	1.30542	0.385857	2.12033e-06	0.112497	0.922688	0.382489	0.382492	1.07703	1.07703	0.382493	0.830086	0.830085	1.07703	0.697698
RPS5	RPL22	RPS27L	27	0.0173252	0	1e-07	0.935653	0.446033	2.27178e-06	0.0806314	0.898592	0.274147	0.27415	1.07701	1.07701	0.274151	0.791548	0.791547	1.07701	0.737333
RPL23	RPLP2	RPL4	25	0.0228148	0	9.33333e-08	1.09116	0.420701	2.12033e-06	0.0940325	0.908692	0.319711	0.319714	1.07697	1.07698	0.319714	0.807728	0.807726	1.07697	0.72063
RPS5	SEC61A1	RPS27L	26	0.0172863	0	1e-07	1.03273	0.430199	2.27178e-06	0.0889969	0.904868	0.30259	0.302593	1.07695	1.07695	0.302594	0.801624	0.801623	1.07695	0.726877
RPS11	RPS12	RPL30	29.3333	0.0449213	0	1.03333e-07	0.515851	0.51428	2.3475e-06	0.0444543	0.871137	0.151145	0.151148	1.07685	1.07685	0.151149	0.747714	0.747712	1.07685	0.782231
RPS7	RPL24	RPL4	27	0.0213615	0	1e-07	0.906604	0.450626	2.27178e-06	0.0781281	0.896512	0.265635	0.265639	1.07676	1.07677	0.26564	0.788366	0.788364	1.07676	0.740259
HIST2H3D	HIST1H2BG	HIST1H4F	24	0.0559495	0	6.37333e-06	-0.955652	0.44262	0.000144788	0.0823548	0.899675	0.280006	0.280209	1.07672	1.07698	0.280267	0.793706	0.793614	1.07689	0.735168
RPS11	RPL24	EEF2	26.6667	0.0195281	0	1e-07	0.951122	0.443276	2.27178e-06	0.0819645	0.899266	0.278679	0.278683	1.07658	1.07658	0.278683	0.792884	0.792883	1.07658	0.73534
RPS6	RPL27	RPL30	28.3333	0.0595376	0	1.03333e-07	0.508921	0.515125	2.3475e-06	0.0438571	0.870289	0.149114	0.149117	1.07634	1.07634	0.149118	0.746663	0.746661	1.07634	0.782578
RPS7	RPL22	RPL23	27.3333	0.0172175	0	1e-07	0.901043	0.451173	2.27178e-06	0.0776489	0.895649	0.264006	0.264009	1.07612	1.07612	0.26401	0.787371	0.78737	1.07612	0.740354
RPL30	RPL4	RPL31	26.3333	0.0376681	0	9.66667e-08	0.85499	0.458657	2.19605e-06	0.0736802	0.892633	0.250513	0.250516	1.0761	1.0761	0.250517	0.782559	0.782558	1.0761	0.745276
RPS7	RPL23	SEC61A1	26.3333	0.0171787	0	1e-07	0.998118	0.435339	2.27178e-06	0.0860145	0.901924	0.292449	0.292452	1.07606	1.07606	0.292453	0.797447	0.797446	1.07606	0.729899
RPS5	RPL24	RPL27	27	0.0163739	0	1.03333e-07	0.938317	0.44495	2.3475e-06	0.080861	0.897857	0.274927	0.274931	1.07584	1.07584	0.274931	0.791073	0.791072	1.07584	0.736139
RPS11	RPS7	RPL30	30.3333	0.0499306	0	1.06667e-07	0.376719	0.53577	2.42323e-06	0.0324644	0.860457	0.110379	0.110382	1.07477	1.07477	0.110383	0.731877	0.731875	1.07477	0.795532
RPS8	RPS12	RPL29	27	0.00842784	0	9.66667e-08	0.990144	0.435907	2.19605e-06	0.0853273	0.900383	0.290113	0.290116	1.07475	1.07475	0.290117	0.795769	0.795767	1.07475	0.729731
RPS4X	RPL27	RPL4	26.6667	0.0200501	0	9.66667e-08	0.940357	0.44387	2.19605e-06	0.0810368	0.896944	0.275525	0.275528	1.07449	1.0745	0.275529	0.790419	0.790417	1.07449	0.734873
RPL27A	RPL27	EEF2	25	0.0332452	0	9.66667e-08	1.00945	0.432571	2.19605e-06	0.0869908	0.901368	0.295769	0.295772	1.0744	1.0744	0.295773	0.797555	0.797554	1.0744	0.72739
RPL27	RPL4	RPS27L	25.3333	0.0149814	0	9.66667e-08	1.10466	0.417049	2.19605e-06	0.0951962	0.907536	0.323667	0.32367	1.07436	1.07436	0.323671	0.807448	0.807447	1.07436	0.717147
RPS11	RPS12	EIF3F	23	0.0290909	0	7.33333e-08	1.23167	0.396265	1.66597e-06	0.106141	0.915651	0.360881	0.360883	1.07416	1.07416	0.360884	0.82055	0.820549	1.07416	0.703371
RPS29	RPS27L	EIF2S3	21.6667	0.0169255	0	9.33333e-08	1.44581	0.361367	2.12033e-06	0.124595	0.929537	0.423623	0.423626	1.07408	1.07409	0.423627	0.842813	0.842811	1.07409	0.68035
HIST1H2AI	HIST1H2BI	HIST4H4	19	0.0263151	0	4.24667e-06	-1.63767	0.329948	9.64749e-05	0.141129	0.941766	0.479839	0.479975	1.07375	1.07392	0.480013	0.862752	0.862691	1.07386	0.659643
RPL5	RPL29	RSL24D1	21.6667	0.0444667	0	7e-08	1.2519	0.39271	1.59025e-06	0.107885	0.916602	0.366808	0.36681	1.07369	1.07369	0.366811	0.822355	0.822354	1.07369	0.700835
RPS4X	RPS12	RPS27	28	0.0105389	0	1e-07	0.872533	0.454099	2.27178e-06	0.075192	0.891391	0.255653	0.255656	1.07303	1.07303	0.255657	0.782411	0.78241	1.07303	0.74101
RPS6	RPL22	EEF2	26.3333	0.0364665	0	9.66667e-08	0.851801	0.45729	2.19605e-06	0.0734054	0.889784	0.249578	0.249581	1.0727	1.0727	0.249582	0.780038	0.780037	1.0727	0.742976
RPS8	RPS7	RPL29	28	0.0134371	0	1e-07	0.851013	0.457397	2.27178e-06	0.0733374	0.889703	0.249347	0.24935	1.07266	1.07267	0.249351	0.779932	0.779931	1.07266	0.743032
RPS8	RPS12	RPL24	27.3333	0.00768409	0	1e-07	0.955408	0.440324	2.27178e-06	0.0823338	0.896388	0.279935	0.279938	1.07252	1.07252	0.279939	0.790715	0.790713	1.07252	0.731724
RPS5	RPS12	RPL22	27.6667	0.018696	0	1e-07	0.845926	0.458119	2.27178e-06	0.072899	0.889223	0.247857	0.24786	1.07247	1.07247	0.247861	0.779279	0.779277	1.07247	0.743428
RPS5	RPS12	SEC61A1	26.6667	0.0186571	0	1e-07	0.943001	0.442285	2.27178e-06	0.0812646	0.895499	0.2763	0.276303	1.07241	1.07242	0.276304	0.789354	0.789353	1.07242	0.732973
RPS5	RPL5	RPL30	28.6667	0.0625532	0	1.03333e-07	0.442011	0.52382	2.3475e-06	0.038091	0.862857	0.12951	0.129513	1.07238	1.07239	0.129514	0.737145	0.737143	1.07239	0.786678
RPS6	RPS29	EEF1A2	26.3333	0.0519657	0	1e-07	0.742266	0.474928	2.27178e-06	0.0639659	0.882384	0.217484	0.217487	1.07236	1.07236	0.217488	0.768405	0.768404	1.07236	0.754455
RPS8	RPS5	RPS27	28.6667	0.0219904	0	1.03333e-07	0.724703	0.477658	2.3475e-06	0.0624525	0.881059	0.212338	0.212342	1.07212	1.07213	0.212343	0.766425	0.766424	1.07212	0.756157
RPS11	RPS7	EIF3F	24	0.0341002	0	7.66667e-08	1.09254	0.417755	1.7417e-06	0.0941514	0.904972	0.320115	0.320117	1.07207	1.07208	0.320118	0.804714	0.804712	1.07208	0.716671
RPS4X	RPS21	RPS29	29.3333	0.0255567	0	1.03333e-07	0.633985	0.492242	2.3475e-06	0.0546347	0.874897	0.185758	0.185761	1.07179	1.0718	0.185762	0.756763	0.756762	1.0718	0.765631
RPS21	RPS29	RPS27L	28	0.020488	0	1.03333e-07	0.798291	0.465421	2.3475e-06	0.068794	0.88549	0.2339	0.233903	1.07166	1.07166	0.233904	0.773793	0.773791	1.07166	0.747905
HIST2H3D	HIST1H2AM	HIST4H4	22	0.0549303	0	4.95667e-06	-1.13839	0.409881	0.000112605	0.0981025	0.907382	0.333549	0.333706	1.07133	1.07154	0.333751	0.809214	0.809142	1.07147	0.711335
RPS5	RPLP2	RPL4	26.3333	0.0293025	0	9.66667e-08	0.896911	0.449137	2.19605e-06	0.0772928	0.891587	0.262795	0.262798	1.07124	1.07125	0.262799	0.783798	0.783797	1.07124	0.737005
RPS11	RPS27	RPL22	27.3333	0.0207012	0	1e-07	0.859929	0.455138	2.27178e-06	0.0741058	0.889153	0.25196	0.251963	1.07121	1.07121	0.251964	0.779924	0.779922	1.07121	0.740944
RPS11	RPS27	SEC61A1	26.3333	0.0206623	0	1e-07	0.957004	0.439304	2.27178e-06	0.0824714	0.895428	0.280403	0.280406	1.07115	1.07115	0.280407	0.789999	0.789998	1.07115	0.730489
UBC	HIST1H2BF	HIST1H3F	22	0.208339	0	6.655e-05	-0.0647825	0.584467	0.00151187	0.00558274	0.837235	0.0189813	0.0210979	1.07102	1.07374	0.0217027	0.699684	0.698717	1.07278	0.828186
RPS4X	RPS7	RPS27	29	0.0155481	0	1.03333e-07	0.733401	0.475589	2.3475e-06	0.063202	0.880712	0.214887	0.21489	1.07095	1.07095	0.214891	0.766575	0.766573	1.07095	0.754311
RPL22	RPL27A	RPLP2	24.6667	0.0330623	0	9.33333e-08	1.03093	0.4271	2.12033e-06	0.0888423	0.900004	0.302064	0.302067	1.07084	1.07085	0.302068	0.797504	0.797502	1.07085	0.722322
RPS21	RPS6	RPL23	29	0.0494013	0	1.03333e-07	0.495986	0.514115	2.3475e-06	0.0427424	0.865086	0.145324	0.145327	1.07073	1.07074	0.145328	0.741702	0.741701	1.07073	0.779604
RPL27	RPL5	RPLP2	25	0.0239879	0	9.66667e-08	1.06145	0.422036	2.19605e-06	0.0914724	0.901857	0.311006	0.311009	1.07067	1.07067	0.31101	0.800572	0.80057	1.07067	0.718915
RPS8	RPL23	RPLP2	26.3333	0.0141467	0	9.66667e-08	1.00083	0.431889	2.19605e-06	0.0862484	0.897889	0.293244	0.293247	1.07064	1.07065	0.293248	0.79424	0.794238	1.07065	0.725395
RPS8	RPS7	RPL24	28.3333	0.0126934	0	1.03333e-07	0.816276	0.461814	2.3475e-06	0.0703439	0.885709	0.239169	0.239173	1.07043	1.07044	0.239174	0.774878	0.774876	1.07044	0.745024
RPS5	RPS7	RPL22	28.6667	0.0237052	0	1.03333e-07	0.706794	0.479609	2.3475e-06	0.0609091	0.878544	0.207091	0.207094	1.07039	1.07039	0.207095	0.763442	0.76344	1.07039	0.756729
RPS4X	RPLP2	RPS27L	26.3333	0.00781206	0	9.66667e-08	1.04414	0.42468	2.19605e-06	0.0899804	0.900485	0.305933	0.305937	1.07036	1.07036	0.305937	0.798566	0.798565	1.07036	0.720528
RPS5	RPS7	SEC61A1	27.6667	0.0236664	0	1.03333e-07	0.803869	0.463775	2.3475e-06	0.0692747	0.884819	0.235534	0.235537	1.07033	1.07033	0.235538	0.773518	0.773516	1.07033	0.746273
HIST2H3D	HIST1H3B	HIST1H3C	22	0.0384236	0	6.28667e-06	-1.24935	0.391096	0.000142819	0.107665	0.913595	0.366061	0.366261	1.07003	1.07029	0.366318	0.819989	0.819898	1.0702	0.698465
RPL27A	RPL30	RPL4	26.6667	0.0692838	0	9.66667e-08	0.580503	0.4999	2.19605e-06	0.0500258	0.869948	0.170088	0.170091	1.06991	1.06991	0.170092	0.749976	0.749975	1.06991	0.7699
RPS12	RPL27	RPL4	26	0.0163522	0	9.66667e-08	1.01494	0.429136	2.19605e-06	0.0874638	0.898167	0.297377	0.29738	1.06982	1.06983	0.297381	0.795178	0.795177	1.06982	0.723243
RPS8	RPL30	RPL31	27.6667	0.029	0	1e-07	0.764662	0.469845	2.27178e-06	0.065896	0.88183	0.224046	0.22405	1.06977	1.06977	0.224051	0.769071	0.76907	1.06977	0.750041
RPS12	RPS29	EIF2S3	22.3333	0.0182963	0	9.33333e-08	1.35608	0.373453	2.12033e-06	0.116863	0.920168	0.397333	0.397336	1.06955	1.06955	0.397337	0.830543	0.830542	1.06955	0.686446
RPL22	RPL5	RPL29	25	0.0247706	0	9.33333e-08	1.05153	0.422927	2.12033e-06	0.0906174	0.900196	0.308099	0.308102	1.06937	1.06937	0.308103	0.798698	0.798697	1.06937	0.718965
RPS8	RPS29	EIF1	23.6667	0.0202736	0	9.33333e-08	1.21022	0.396756	2.12033e-06	0.104293	0.910054	0.354595	0.354598	1.06876	1.06876	0.354599	0.814836	0.814835	1.06876	0.701472
RPS27	RPL23	RPL29	25.6667	0.0117641	0	9.66667e-08	1.07501	0.418651	2.19605e-06	0.0926405	0.901089	0.314978	0.314981	1.06855	1.06855	0.314982	0.800617	0.800616	1.06855	0.715811
RPS8	RPS4X	RPL27	28	0.011382	0	1e-07	0.850029	0.455058	2.27178e-06	0.0732526	0.886141	0.249059	0.249062	1.06816	1.06817	0.249063	0.776931	0.776929	1.06817	0.739639
RPS8	RPL27	RPS27L	26.6667	0.00631329	0	1e-07	1.01434	0.428237	2.27178e-06	0.087412	0.896733	0.297201	0.297204	1.06803	1.06803	0.297205	0.79396	0.793959	1.06803	0.721912
RPS4X	RPL24	RPL29	26.3333	0.00764343	0	9.66667e-08	1.03688	0.424488	2.19605e-06	0.089355	0.89809	0.303807	0.30381	1.06789	1.06789	0.303811	0.796217	0.796216	1.06789	0.719383
RPL24	RPL29	RPS27L	25	0.00257474	0	9.66667e-08	1.20119	0.397667	2.19605e-06	0.103514	0.908683	0.351949	0.351952	1.06775	1.06775	0.351953	0.813247	0.813245	1.06775	0.701657
RPS7	RPL27	RPL4	27	0.0213615	0	1e-07	0.875805	0.450626	2.27178e-06	0.0754739	0.887488	0.256611	0.256615	1.06774	1.06774	0.256615	0.779342	0.77934	1.06774	0.736543
UBC	HIST1H3J	HIST1H3F	22	0.206813	0	6.65633e-05	-0.0641462	0.58273	0.00151217	0.0055279	0.834616	0.0187949	0.0209119	1.06771	1.07043	0.0215168	0.697483	0.696515	1.06946	0.825678
RPS11	RPL27	EEF2	26.6667	0.0195281	0	1e-07	0.920324	0.443276	2.27178e-06	0.0793104	0.890242	0.269655	0.269658	1.06755	1.06756	0.269659	0.78386	0.783859	1.06756	0.731625
RPS4X	RPS6	EIF1	24.6667	0.0428523	0	9.33333e-08	0.951221	0.438241	2.12033e-06	0.081973	0.892246	0.278708	0.278711	1.06754	1.06755	0.278712	0.787072	0.787071	1.06755	0.728303
RPS29	RPS7	EIF2S3	23.3333	0.0233055	0	9.66667e-08	1.21695	0.394944	2.19605e-06	0.104873	0.909489	0.356568	0.356571	1.06747	1.06747	0.356571	0.814706	0.814705	1.06747	0.699746
RPS5	RPS6	EIF2S3	24	0.0523265	0	9.66667e-08	0.949256	0.438497	2.19605e-06	0.0818036	0.892028	0.278132	0.278135	1.06743	1.06743	0.278136	0.786793	0.786791	1.06743	0.728424
RPS6	RPS27L	EIF1	23.3333	0.0377836	0	9.33333e-08	1.11553	0.41142	2.12033e-06	0.0961324	0.902839	0.32685	0.326853	1.06741	1.06741	0.326854	0.804102	0.8041	1.06741	0.710577
RPS29	RPL22	RPL30	27.3333	0.0384965	0	1e-07	0.722266	0.47539	2.27178e-06	0.0622425	0.87717	0.211624	0.211628	1.06733	1.06733	0.211628	0.76308	0.763079	1.06733	0.752688
RPS29	RPL30	SEC61A1	26.3333	0.0384577	0	1e-07	0.819341	0.459556	2.27178e-06	0.070608	0.883445	0.240067	0.24007	1.06727	1.06727	0.240071	0.773156	0.773155	1.06727	0.742233
[truncated: 1,908 more rows]
